# Supplementary material for: Transcriptomic sex differences in sensory neuronal populations of mice
Source: Sci Rep. 2020 Sep 17;10:15278. doi: 10.1038/s41598-020-72285-z (PMC7499251; doi:10.1038/s41598-020-72285-z)
Supplement: Supplementary file 1 — Supplementary Excel File 1. [file 41598_2020_72285_MOESM1_ESM.xlsx]

## Sheet: DEseq_all_Female_DRG_Veh_vs_Mal
id	Male (total read; W DRG)	Female (total read; W DRG)	FC (Female/Male)	pval	padj	Gene Name
Xist	42.4797	18019.4	424.189	0	0	inactive X specific transcripts
Uty	595.217	0	0	1.37294e-166	1.26853e-162	ubiquitously transcribed tetratricopeptide repeat gene, Y chromosome
Kdm5d	360.158	0.576373	0.00160034	3.55985e-147	2.19275e-143	lysine (K)-specific demethylase 5D
Ddx3y	1055.34	0.922903	0.000874507	4.169e-88	1.92597e-84	DEAD (Asp-Glu-Ala-Asp) box polypeptide 3, Y-linked
Eif2s3y	439.254	0	0	3.75529e-72	1.38788e-68	eukaryotic translation initiation factor 2, subunit 3, structural gene Y-linked
Kdm5c	921.524	1453.37	1.57714	2.40791e-13	7.41595e-10	lysine (K)-specific demethylase 5C
Gria4	1164.28	807.204	0.693306	1.20886e-08	3.19121e-05	glutamate receptor, ionotropic, AMPA4 (alpha 4)
Kdm6a	539.487	804.909	1.49199	1.96448e-08	4.53771e-05	lysine (K)-specific demethylase 6A
Mpo	29.129	81.0588	2.78276	3.37464e-08	6.92889e-05	myeloperoxidase
Fabp7	1818.69	1419.32	0.780408	2.463e-05	0.0414347	fatty acid binding protein 7, brain
Mtap7d2	6560.42	5274.6	0.804004	2.46649e-05	0.0414347	NA
Fosl2	376.688	580.219	1.54032	4.00436e-05	0.0616638	fos-like antigen 2
Crtac1	226.247	145.346	0.642424	5.97138e-05	0.0848809	cartilage acidic protein 1
Mmp9	92.7558	153.617	1.65615	6.68027e-05	0.0881748	matrix metallopeptidase 9
4632428N05Rik	128.675	207.461	1.61229	9.6813e-05	0.119267	NA
Ddx3x	4307.01	5249.64	1.21886	0.000268512	0.310115	DEAD/H (Asp-Glu-Ala-Asp/His) box polypeptide 3, X-linked
Lcn2	81.2073	152.62	1.87939	0.000337901	0.367298	lipocalin 2
Nefm	33106.3	27002.1	0.81562	0.00067351	0.691433	neurofilament, medium polypeptide
Tob2	323.587	425.176	1.31395	0.000913285	0.779281	transducer of ERBB2, 2
E030010A14Rik	2.20982	13.2303	5.98705	0.000929221	0.779281	NA
Plxnb1	1128.69	1371.16	1.21483	0.00093858	0.779281	plexin B1
Nr4a1	447.166	588.105	1.31518	0.00094458	0.779281	nuclear receptor subfamily 4, group A, member 1
Kcnk5	194.772	267.272	1.37223	0.000975232	0.779281	potassium channel, subfamily K, member 5
Pkhd1l1	41.7972	72.8129	1.74205	0.00101211	0.779281	polycystic kidney and hepatic disease 1-like 1
Sik1	180.589	248.128	1.37399	0.00106938	0.790444	salt inducible kinase 1
Pappa2	173.944	113.407	0.651973	0.00114315	0.812471	pappalysin 2
Ngp	262.499	451.94	1.72169	0.00135908	0.930167	neutrophilic granule protein
Mdga2	728.98	583.594	0.800562	0.00151031	0.955421	MAM domain containing glycosylphosphatidylinositol anchor 2
Sema4c	951.367	1153.41	1.21238	0.00151563	0.955421	sema domain, immunoglobulin domain (Ig), transmembrane domain (TM) and short cytoplasmic domain, (semaphorin) 4C
Eif2s3x	56.7591	96.6101	1.70211	0.00159965	0.955421	eukaryotic translation initiation factor 2, subunit 3, structural gene X-linked
Spsb1	374.934	483.066	1.2884	0.00160279	0.955421	splA/ryanodine receptor domain and SOCS box containing 1
Agxt2l1	240.886	173.341	0.719599	0.00201939	1	NA
Spred3	173.544	121.651	0.700981	0.00202216	1	sprouty-related, EVH1 domain containing 3
Alas2	101.48	237.696	2.3423	0.00206126	1	aminolevulinic acid synthase 2, erythroid
Ly86	698.697	532.87	0.762663	0.00210942	1	lymphocyte antigen 86
Nefl	26609.5	22868.6	0.859416	0.0022141	1	neurofilament, light polypeptide
Sytl5	3.79198	15.693	4.13846	0.00225626	1	synaptotagmin-like 5
Ikzf1	78.6585	120.652	1.53387	0.00258229	1	IKAROS family zinc finger 1
Tgfb1	61.4041	96.1033	1.5651	0.00258456	1	transforming growth factor, beta 1
Btg2	153.839	212.902	1.38392	0.00263642	1	B cell translocation gene 2, anti-proliferative
Tac1	1329.59	1011.76	0.760958	0.00276765	1	tachykinin 1
Slc9a3	73.7461	115.648	1.56819	0.00279328	1	solute carrier family 9 (sodium/hydrogen exchanger), member 3
Cd55	3300.33	2815.68	0.85315	0.00290621	1	CD55 molecule, decay accelerating factor for complement
Rbm3	101.875	151.241	1.48457	0.00296843	1	RNA binding motif (RNP1, RRM) protein 3
Cnr2	8.53761	22.5843	2.64528	0.00310507	1	cannabinoid receptor 2 (macrophage)
Slfn4	31.9374	59.5446	1.86442	0.00354106	1	schlafen 4
Myb	24.3951	45.8748	1.88049	0.00379094	1	myeloblastosis oncogene
Map3k6	116.29	162.575	1.39801	0.00380529	1	mitogen-activated protein kinase kinase kinase 6
Rhag	10.5448	25.7949	2.44621	0.00396874	1	Rhesus blood group-associated A glycoprotein
Pcdhga10	129.546	182.78	1.41093	0.00398305	1	protocadherin gamma subfamily A, 10
Gimap4	45.6461	82.6844	1.81142	0.00429918	1	GTPase, IMAP family member 4
Cd177	27.572	50.247	1.82239	0.0044763	1	CD177 antigen
Errfi1	832.74	989.288	1.18799	0.0046271	1	ERBB receptor feedback inhibitor 1
St8sia1	1770.05	1502.58	0.848889	0.00471637	1	ST8 alpha-N-acetyl-neuraminide alpha-2,8-sialyltransferase 1
Nefh	23159.9	19530.7	0.843296	0.00478688	1	neurofilament, heavy polypeptide
Stxbp5l	1286.27	1076.75	0.837111	0.00490176	1	syntaxin binding protein 5-like
Camk2g	3374	2896.32	0.858423	0.00496658	1	calcium/calmodulin-dependent protein kinase II gamma
Hspb11	27.2464	51.4116	1.88691	0.00500199	1	heat shock protein family B (small), member 11
Calcb	681.352	560.991	0.823349	0.00503129	1	calcitonin-related polypeptide, beta
Thsd7a	2510.87	2109.72	0.840234	0.00520309	1	thrombospondin, type I, domain containing 7A
Cenpf	37.2364	71.3869	1.91713	0.00522995	1	centromere protein F
Wee1	133.719	183.666	1.37352	0.00535625	1	WEE 1 homolog 1 (S. pombe)
Kcne4	27.5848	50.6972	1.83786	0.00556235	1	potassium voltage-gated channel, Isk-related subfamily, gene 4
Acvrl1	141.599	195.026	1.37731	0.00557733	1	activin A receptor, type II-like 1
Edil3	5077.64	4227.1	0.832493	0.00561526	1	EGF-like repeats and discoidin I-like domains 3
Fam19a2	732.037	597.599	0.816352	0.00570415	1	family with sequence similarity 19, member A2
1700094D03Rik	59.5824	91.5746	1.53694	0.00605803	1	RIKEN cDNA 1700094D03 gene
Prss34	3.95807	13.915	3.51561	0.00639087	1	protease, serine 34
Magel2	9.22739	1.26051	0.136605	0.0064914	1	melanoma antigen, family L, 2
Itga9	178.635	240.793	1.34796	0.00657702	1	integrin alpha 9
Adam33	35.0089	61.2427	1.74935	0.00697182	1	a disintegrin and metallopeptidase domain 33
Vasn	110.707	152.411	1.3767	0.00698206	1	vasorin
Plcg2	75.5699	111.656	1.47752	0.00723675	1	phospholipase C, gamma 2
Sema3g	724.787	859.191	1.18544	0.00733201	1	sema domain, immunoglobulin domain (Ig), short basic domain, secreted, (semaphorin) 3G
Nrip3	1734.97	1464.97	0.84438	0.00740673	1	nuclear receptor interacting protein 3
Ltf	226.179	340.038	1.5034	0.0079215	1	lactotransferrin
Sh3bgr	180.766	124.604	0.689313	0.00818639	1	SH3-binding domain glutamic acid-rich protein
Mrvi1	123.414	168.251	1.36331	0.0082078	1	MRV integration site 1
Hsp90aa1	2067.42	1788.53	0.865103	0.00821768	1	heat shock protein 90, alpha (cytosolic), class A member 1
Ddit4	833.546	1005.65	1.20648	0.0082703	1	DNA-damage-inducible transcript 4
Gpr137c	211.303	159.643	0.755515	0.0082906	1	G protein-coupled receptor 137C
Serpina3n	1255.51	1070.97	0.853019	0.00832975	1	serine (or cysteine) peptidase inhibitor, clade A, member 3N
Pxn	904.602	1063.99	1.1762	0.00836877	1	paxillin
Acp5	32.4291	88.814	2.73872	0.00848675	1	acid phosphatase 5, tartrate resistant
Penk	92.5798	42.3387	0.457321	0.00870118	1	preproenkephalin
Nfe2	12.0713	26.3707	2.18458	0.00875486	1	nuclear factor, erythroid derived 2
Scarb1	260.108	331.789	1.27558	0.00878137	1	scavenger receptor class B, member 1
Dtl	9.13538	22.5808	2.4718	0.00878229	1	denticleless E3 ubiquitin protein ligase
Smtn	1768.09	2024.88	1.14524	0.00890991	1	smoothelin
Arhgap28	1435.08	1235.52	0.860937	0.00896031	1	Rho GTPase activating protein 28
Nars	3293.81	2858.67	0.867893	0.00896806	1	asparaginyl-tRNA synthetase
Abcg3	6.21742	17.9561	2.88803	0.00918275	1	ATP binding cassette subfamily G member 3
Serpinb6a	3620.13	3162.48	0.87358	0.00918659	1	serine (or cysteine) peptidase inhibitor, clade B, member 6a
Lix1	2028.77	1760.5	0.867769	0.00941802	1	limb and CNS expressed 1
Cpxm1	170.794	222.713	1.30398	0.00944363	1	carboxypeptidase X 1 (M14 family)
Slitrk3	1013.38	859.518	0.848173	0.00950038	1	SLIT and NTRK-like family, member 3
Svep1	324.405	519.448	1.60123	0.00957352	1	sushi, von Willebrand factor type A, EGF and pentraxin domain containing 1
Cmklr1	67.0748	112.536	1.67777	0.00971255	1	chemokine-like receptor 1
Rag1	12.5266	34.207	2.73074	0.00980524	1	recombination activating gene 1
Hist1h4b	31.7271	53.5511	1.68786	0.00993333	1	histone cluster 1, H4b
Kcnj10	977.381	830.961	0.850191	0.0103951	1	potassium inwardly-rectifying channel, subfamily J, member 10
Mtap1b	158761	137429	0.865633	0.0104225	1	NA
Mki67	292.912	501.913	1.71353	0.0104919	1	antigen identified by monoclonal antibody Ki 67
F5	27.5524	48.3595	1.75519	0.0106292	1	coagulation factor V
Cacna1a	2181.65	1885.93	0.864454	0.010781	1	calcium channel, voltage-dependent, P/Q type, alpha 1A subunit
Cadps	5990.04	5258.84	0.877931	0.0110101	1	Ca2+-dependent secretion activator
Scn1a	2657.4	2308.15	0.868577	0.0111039	1	sodium channel, voltage-gated, type I, alpha
Usp13	921.405	785.76	0.852784	0.0111943	1	ubiquitin specific peptidase 13 (isopeptidase T-3)
Scg2	2970.33	2565.57	0.86373	0.0112197	1	secretogranin II
1700021F05Rik	168.304	124.016	0.73686	0.011373	1	RIKEN cDNA 1700021F05 gene
Slc6a15	1752.48	1509.62	0.861419	0.0113929	1	solute carrier family 6 (neurotransmitter transporter), member 15
Hr	394.177	480.479	1.21894	0.0115064	1	hairless
Ppp2r2b	1176.11	1007.7	0.856811	0.0115891	1	protein phosphatase 2, regulatory subunit B, beta
Nbeal2	170.631	223.967	1.31258	0.0116239	1	neurobeachin-like 2
Sh3tc2	417.055	502.04	1.20377	0.0119905	1	SH3 domain and tetratricopeptide repeats 2
Klf2	206.479	309.228	1.49762	0.0121242	1	Kruppel-like factor 2 (lung)
Gria2	535.267	442.964	0.827557	0.0123103	1	glutamate receptor, ionotropic, AMPA2 (alpha 2)
Fam131a	331.899	266.353	0.802514	0.0123848	1	family with sequence similarity 131, member A
Tiam1	273.671	338.58	1.23718	0.0124085	1	T cell lymphoma invasion and metastasis 1
Serpine1	32.1641	62.3191	1.93753	0.0124959	1	serine (or cysteine) peptidase inhibitor, clade E, member 1
Ednrb	1249.68	1070.29	0.856454	0.0126342	1	endothelin receptor type B
Gli2	72.0286	101.512	1.40932	0.0126713	1	GLI-Kruppel family member GLI2
Aard	41.8913	23.0845	0.551057	0.0127756	1	alanine and arginine rich domain containing protein
Apold1	27.603	48.2827	1.74919	0.0128079	1	apolipoprotein L domain containing 1
Gal	58.4702	36.1528	0.618312	0.0128341	1	galanin
Osbpl6	1120.34	933.777	0.833479	0.012898	1	oxysterol binding protein-like 6
Adam12	37.1935	60.0274	1.61392	0.0129159	1	a disintegrin and metallopeptidase domain 12 (meltrin alpha)
Cebpd	146.212	208.525	1.42618	0.0132408	1	CCAAT/enhancer binding protein (C/EBP), delta
Cd68	28.9569	53.0681	1.83266	0.0132981	1	CD68 antigen
Il16	1435.62	1644.41	1.14543	0.0134056	1	interleukin 16
Trim2	4206.6	3711.97	0.882416	0.0134405	1	tripartite motif-containing 2
Rapgef5	580.499	481.453	0.829377	0.0135128	1	Rap guanine nucleotide exchange factor (GEF) 5
Ccna2	36.1837	57.8452	1.59865	0.0135435	1	cyclin A2
Ncf1	75.1754	125.697	1.67205	0.0135669	1	neutrophil cytosolic factor 1
Phlda3	338.167	411.325	1.21634	0.0135673	1	pleckstrin homology like domain, family A, member 3
Srd5a2	19.1275	6.00543	0.313969	0.013642	1	steroid 5 alpha-reductase 2
Cyp26b1	157.955	208.109	1.31752	0.0139915	1	cytochrome P450, family 26, subfamily b, polypeptide 1
5830405N20Rik	0.769412	6.48237	8.42511	0.0140986	1	NA
Stab1	461.735	596.571	1.29202	0.0141754	1	stabilin 1
Ttl	3565.62	3108.51	0.871801	0.014287	1	tubulin tyrosine ligase
Fgr	11.2835	28.5474	2.53002	0.0143584	1	FGR proto-oncogene, Src family tyrosine kinase
Bche	331.804	271.637	0.818667	0.0143871	1	butyrylcholinesterase
9230105E05Rik	0.400077	5.42906	13.57	0.0143934	1	RIKEN cDNA 9230105E05 gene
Ctsk	81.8982	122.7	1.4982	0.0144013	1	cathepsin K
1700017B05Rik	108.405	146.05	1.34727	0.014554	1	RIKEN cDNA 1700017B05 gene
Skp1a	5819.82	5125.3	0.880663	0.0146021	1	S-phase kinase-associated protein 1A
Tinagl1	96.3283	133.126	1.382	0.0146123	1	tubulointerstitial nephritis antigen-like 1
Epha2	109.209	144.05	1.31902	0.0147951	1	Eph receptor A2
Efcab1	36.6534	20.158	0.549962	0.0151521	1	EF-hand calcium binding domain 1
Sfrp4	300.423	451.857	1.50407	0.0153351	1	secreted frizzled-related protein 4
Trip6	124.854	164.612	1.31844	0.0156663	1	thyroid hormone receptor interactor 6
Ntn4	92.24	127	1.37684	0.0156794	1	netrin 4
N4bp2	103.233	137.53	1.33222	0.0157037	1	NEDD4 binding protein 2
Syt4	4323.81	3810.02	0.881172	0.0157201	1	synaptotagmin IV
Rhoh	7.24537	18.4206	2.54239	0.015831	1	ras homolog family member H
Ahdc1	655.449	776.702	1.18499	0.0158938	1	AT hook, DNA binding motif, containing 1
Hspb8	2246.79	1964.37	0.8743	0.015954	1	heat shock protein 8
Beta-s	1360.6	2681.1	1.97053	0.0163045	1	NA
Serpina3i	47.9365	28.5755	0.596111	0.0163616	1	serine (or cysteine) peptidase inhibitor, clade A, member 3I
Zfp276	637.966	748.163	1.17273	0.0164324	1	zinc finger protein (C2H2 type) 276
Ccnd3	195.366	264.92	1.35602	0.0166354	1	cyclin D3
A430110N23Rik	69.1179	97.8255	1.41534	0.0167833	1	NA
B3galt5	292.862	234.514	0.800768	0.0174167	1	UDP-Gal:betaGlcNAc beta 1,3-galactosyltransferase, polypeptide 5
6230409E13Rik	3701.46	3257.32	0.880009	0.0174512	1	NA
Nqo2	646.513	545.54	0.843819	0.0174521	1	N-ribosyldihydronicotinamide quinone reductase 2
Asf1b	7.78079	18.4527	2.37158	0.017706	1	anti-silencing function 1B histone chaperone
Foxo1	835.376	961.532	1.15102	0.0177382	1	forkhead box O1
Lcp2	61.8595	88.6041	1.43234	0.01783	1	lymphocyte cytosolic protein 2
Zbtb16	760.069	1045.71	1.37581	0.0178424	1	zinc finger and BTB domain containing 16
Rragd	961.12	818.401	0.851508	0.0180751	1	Ras-related GTP binding D
Sphkap	826.103	690.169	0.835451	0.0181221	1	SPHK1 interactor, AKAP domain containing
Itga10	76.7998	106.052	1.38089	0.0181286	1	integrin, alpha 10
B630019K06Rik	277.789	222.79	0.802011	0.0182747	1	F-box and leucine-rich repeat protein 17 pseudogene
Them4	319.602	252.819	0.791043	0.0183681	1	thioesterase superfamily member 4
Anxa1	187.225	268.818	1.4358	0.0184685	1	annexin A1
Gdap1	1630.79	1425.4	0.874056	0.0184794	1	ganglioside-induced differentiation-associated-protein 1
Cd69	0.369334	5.29806	14.3449	0.0186145	1	CD69 antigen
Kif24	29.3574	51.8749	1.76701	0.0186455	1	kinesin family member 24
H19	392.807	630.066	1.60401	0.0186985	1	H19, imprinted maternally expressed transcript
Sh3bp2	41.5534	66.5907	1.60254	0.0187381	1	SH3-domain binding protein 2
Nr1d1	408.684	485.855	1.18883	0.0187772	1	nuclear receptor subfamily 1, group D, member 1
Kif14	13.4438	25.8038	1.91939	0.0187776	1	kinesin family member 14
Elavl4	4025.54	3563.09	0.885121	0.0189368	1	ELAV like RNA binding protein 4
Myo5a	9414.86	8239.56	0.875166	0.0189619	1	myosin VA
Brcc3	613.68	511.442	0.833401	0.0193009	1	BRCA1/BRCA2-containing complex, subunit 3
Mcm6	98.4149	136.666	1.38867	0.0193433	1	minichromosome maintenance complex component 6
Bcat1	748.082	632.612	0.845646	0.0193536	1	branched chain aminotransferase 1, cytosolic
Dio3	0.738669	6.05485	8.19698	0.0194038	1	deiodinase, iodothyronine type III
Zfp52	226.408	168.757	0.745368	0.0194225	1	zinc finger protein 52
Pou2af1	11.5909	23.4489	2.02304	0.0195741	1	POU domain, class 2, associating factor 1
Fermt3	49.763	76.7099	1.5415	0.0196107	1	fermitin family member 3
Kcnj16	74.2835	49.3503	0.664351	0.0197491	1	potassium inwardly-rectifying channel, subfamily J, member 16
Cdkl2	996.882	860.864	0.863556	0.0200811	1	cyclin-dependent kinase-like 2 (CDC2-related kinase)
Ppp3r1	2886.16	2548.11	0.882872	0.020247	1	protein phosphatase 3, regulatory subunit B, alpha isoform (calcineurin B, type I)
Mllt11	2237.82	1975.33	0.882701	0.0205321	1	myeloid/lymphoid or mixed-lineage leukemia; translocated to, 11
Itgam	110.268	162.36	1.47241	0.020534	1	integrin alpha M
Uxs1	145.442	110.248	0.758017	0.021164	1	UDP-glucuronate decarboxylase 1
Mapk10	2768.83	2455.01	0.886659	0.0212663	1	mitogen-activated protein kinase 10
Dmp1	7.83054	20.6384	2.63563	0.021297	1	dentin matrix protein 1
Khdrbs3	418.68	341.731	0.816212	0.0212995	1	KH domain containing, RNA binding, signal transduction associated 3
Tmem229b	1330.02	1154.04	0.867685	0.0215105	1	transmembrane protein 229B
Zfp36	224.548	287.824	1.28179	0.0219076	1	zinc finger protein 36
Dbpht2	132.119	97.5991	0.738721	0.0220089	1	DNA binding protein with his-thr domain
Rarg	484.377	588.24	1.21443	0.0220672	1	retinoic acid receptor, gamma
Dynlt3	3821.42	3387.35	0.886413	0.0224216	1	dynein light chain Tctex-type 3
Eln	113.677	161.362	1.41947	0.0228114	1	elastin
Enah	2206.65	1937.86	0.878191	0.0231596	1	ENAH actin regulator
Vwa5a	5447.42	4890.42	0.897748	0.0234045	1	von Willebrand factor A domain containing 5A
Rreb1	425.731	507.05	1.19101	0.0236075	1	ras responsive element binding protein 1
6430704M03Rik	446.484	370.534	0.829893	0.0236355	1	NA
Igfbp2	62.9976	92.9871	1.47604	0.0237068	1	insulin-like growth factor binding protein 2
Nrg1	965.495	835.066	0.86491	0.0243141	1	neuregulin 1
Stmn2	10062.6	8765.21	0.87107	0.0246625	1	stathmin-like 2
Tmod1	1763	1531.79	0.868852	0.0246957	1	tropomodulin 1
Rtn4	13640.3	12239.3	0.89729	0.0249356	1	reticulon 4
Dnase1l2	21.8659	39.1209	1.78913	0.0250783	1	deoxyribonuclease 1-like 2
S1pr1	299.817	361.382	1.20534	0.0250919	1	sphingosine-1-phosphate receptor 1
Rgs7bp	6453.22	5706.21	0.884243	0.0251088	1	regulator of G-protein signalling 7 binding protein
Kcnb1	1237.6	1042.91	0.842691	0.0251685	1	potassium voltage gated channel, Shab-related subfamily, member 1
Pgm2l1	7355.2	6312.21	0.858198	0.0252703	1	phosphoglucomutase 2-like 1
Chrna6	429.191	326.469	0.760661	0.0253515	1	cholinergic receptor, nicotinic, alpha polypeptide 6
Bcat2	183.756	234.409	1.27565	0.0253723	1	branched chain aminotransferase 2, mitochondrial
Lilrb3	29.3935	59.2534	2.01587	0.0255885	1	NA
Mcm3	42.0139	64.0394	1.52425	0.025709	1	minichromosome maintenance complex component 3
Ccl6	64.5433	105.018	1.62709	0.0257333	1	chemokine (C-C motif) ligand 6
Eps8l1	62.1663	133.224	2.14303	0.0259762	1	EPS8-like 1
Ucp1	1.6129	9.61487	5.96121	0.0261967	1	uncoupling protein 1 (mitochondrial, proton carrier)
Omg	174.71	132.294	0.757217	0.0261972	1	oligodendrocyte myelin glycoprotein
Top2a	82.8992	148.623	1.79282	0.0263974	1	topoisomerase (DNA) II alpha
Slc12a3	39.2137	61.4642	1.56741	0.0265854	1	solute carrier family 12, member 3
Dvl2	111.712	148.499	1.32929	0.0266051	1	dishevelled segment polarity protein 2
F630028O10Rik	133.334	188.411	1.41308	0.0268367	1	RIKEN cDNA F630028O10 gene
Adamtsl5	318.203	379.978	1.19414	0.0268752	1	ADAMTS-like 5
Ptpn3	1507.76	1328.48	0.881099	0.0269172	1	protein tyrosine phosphatase, non-receptor type 3
Cdt1	9.91739	21.7924	2.1974	0.0269406	1	chromatin licensing and DNA replication factor 1
Pi16	88.2249	128.624	1.45791	0.026953	1	peptidase inhibitor 16
Nckap1l	107.554	160.743	1.49453	0.0269574	1	NCK associated protein 1 like
Uhrf1	20.4434	35.2347	1.72352	0.0270176	1	ubiquitin-like, containing PHD and RING finger domains, 1
Gypa	43.631	80.0527	1.83477	0.0270195	1	glycophorin A
Dnaja1	1473.75	1296.37	0.879639	0.0270751	1	DnaJ heat shock protein family (Hsp40) member A1
Trim37	2535.42	2238.38	0.882844	0.0271535	1	tripartite motif-containing 37
Gclm	607.178	516.219	0.850193	0.0271804	1	glutamate-cysteine ligase, modifier subunit
Ttbk2	6100.64	5458.91	0.89481	0.0272028	1	tau tubulin kinase 2
Prkg2	154.291	116.222	0.753263	0.0272482	1	protein kinase, cGMP-dependent, type II
Cul4b	1015.51	880.468	0.867018	0.0273139	1	cullin 4B
Il10ra	67.0554	100.987	1.50602	0.0274195	1	interleukin 10 receptor, alpha
Smr2	32.4425	18.0431	0.556155	0.0274624	1	submaxillary gland androgen regulated protein 2
Mfsd2b	20.9174	35.4776	1.69608	0.0281258	1	major facilitator superfamily domain containing 2B
Ang	16.854	32.5387	1.93061	0.0282482	1	angiogenin, ribonuclease, RNase A family, 5
Cdc42ep4	616.445	714.938	1.15978	0.0282746	1	CDC42 effector protein (Rho GTPase binding) 4
Rgs9	206.079	165.432	0.802758	0.0282893	1	regulator of G-protein signaling 9
Eps8l2	68.9766	45.929	0.665864	0.0286585	1	EPS8-like 2
Fam178b	847.161	978.344	1.15485	0.0287608	1	family with sequence similarity 178, member B
2310065F04Rik	12.6022	2.11614	0.167918	0.0288217	1	RIKEN cDNA 2310065F04 gene
Furin	502.642	593.815	1.18139	0.0293921	1	furin (paired basic amino acid cleaving enzyme)
Slc1a5	590.158	805.837	1.36546	0.0297069	1	solute carrier family 1 (neutral amino acid transporter), member 5
Gtf2h5	435.14	366.545	0.842361	0.0298729	1	general transcription factor IIH, polypeptide 5
Cenpe	46.3336	76.8738	1.65914	0.0299308	1	centromere protein E
Hcn4	178.113	294.127	1.65135	0.0300543	1	hyperpolarization-activated, cyclic nucleotide-gated K+ 4
Spna1	52.8588	102.801	1.94482	0.0301454	1	NA
Megf10	832.506	727.808	0.874237	0.0301876	1	multiple EGF-like-domains 10
Kif21a	12939.9	11665.5	0.901512	0.0302741	1	kinesin family member 21A
Tulp4	1807.08	1592.92	0.881489	0.03039	1	tubby like protein 4
Sla	63.896	92.1707	1.44251	0.0304287	1	src-like adaptor
Rac2	38.8858	73.8997	1.90043	0.0304922	1	RAS-related C3 botulinum substrate 2
Cntn5	62.5875	41.4104	0.66164	0.0305591	1	contactin 5
Hist1h3c	7.62708	17.9698	2.35605	0.031173	1	histone cluster 1, H3c
Fam46c	92.5395	148.292	1.60247	0.0312966	1	family with sequence similarity 46, member C
Cpsf2	759.891	649.531	0.854768	0.0314975	1	cleavage and polyadenylation specific factor 2
Col1a1	4767.94	7048.44	1.4783	0.0316251	1	collagen, type I, alpha 1
AI662270	21.4712	36.1468	1.68351	0.0316281	1	expressed sequence AI662270
Exo1	3.19507	11.051	3.45877	0.0318391	1	exonuclease 1
Arhgap36	331.664	273.537	0.82474	0.0319883	1	Rho GTPase activating protein 36
Pnmal1	56.3692	35.9319	0.637438	0.0320692	1	PNMA-like 1
Ttc18	28.9885	15.8543	0.546916	0.0322072	1	NA
Ncam2	579.788	496.013	0.855508	0.0324999	1	neural cell adhesion molecule 2
Ryr2	2046.81	1730.5	0.84546	0.0325574	1	ryanodine receptor 2, cardiac
Ehbp1l1	388.833	470.583	1.21025	0.0325606	1	EH domain binding protein 1-like 1
Opcml	1651.11	1443.59	0.874315	0.0326501	1	opioid binding protein/cell adhesion molecule-like
Tsc22d3	2784.86	3201.41	1.14958	0.0327623	1	TSC22 domain family, member 3
Adam23	6578.84	5719.14	0.869324	0.033097	1	a disintegrin and metallopeptidase domain 23
Cd6	0.769412	5.46063	7.09715	0.0331654	1	CD6 antigen
Trp53	186.795	230.052	1.23158	0.0332544	1	transformation related protein 53
Epb4.1l3	10138.5	8892.85	0.877135	0.033464	1	NA
Erlin2	547.468	637.363	1.1642	0.0334784	1	ER lipid raft associated 2
Kcnc2	382.01	321.785	0.842347	0.0335579	1	potassium voltage gated channel, Shaw-related subfamily, member 2
Nphp4	127.464	162.86	1.27769	0.0340207	1	nephronophthisis 4 (juvenile) homolog (human)
Nkiras1	838.782	727.842	0.867737	0.0340417	1	NFKB inhibitor interacting Ras-like protein 1
Cacna2d1	4014.9	3395.36	0.845691	0.0343423	1	calcium channel, voltage-dependent, alpha2/delta subunit 1
Per1	934.517	1130.04	1.20923	0.0344802	1	period circadian clock 1
Plek	170.755	221.077	1.2947	0.0346427	1	pleckstrin
Kif5c	11529.7	10343.2	0.89709	0.0347381	1	kinesin family member 5C
Elane	7.22081	16.6516	2.30605	0.0348779	1	elastase, neutrophil expressed
Hist1h1b	52.2307	95.3616	1.82578	0.0350823	1	histone cluster 1, H1b
Mtmr7	1400.2	1234.54	0.881692	0.0353053	1	myotubularin related protein 7
Slc12a7	488.468	584.25	1.19609	0.0353853	1	solute carrier family 12, member 7
Pfn2	3174.63	2803.83	0.883198	0.0353918	1	profilin 2
Ikzf3	15.0443	28.6969	1.90749	0.0356431	1	IKAROS family zinc finger 3
Rrm2	25.3558	44.6947	1.7627	0.0356449	1	ribonucleotide reductase M2
Fam70a	2240.54	2003.17	0.894056	0.035731	1	NA
Gpr22	141.427	108.857	0.769705	0.0357355	1	G protein-coupled receptor 22
Gnb2l1	878.032	1004.05	1.14353	0.0357448	1	NA
Tpx2	35.6058	54.6394	1.53457	0.0358999	1	TPX2, microtubule-associated
Mmrn1	28.3297	56.5239	1.99522	0.0361956	1	multimerin 1
Lta4h	404.161	477.677	1.1819	0.0362397	1	leukotriene A4 hydrolase
Podn	112.726	160.299	1.42203	0.0363004	1	podocan
Nap1l2	1049.35	920.856	0.877553	0.0364791	1	nucleosome assembly protein 1-like 2
Nudt11	184.803	148.176	0.801805	0.0364995	1	nudix (nucleoside diphosphate linked moiety X)-type motif 11
Leng9	30.6516	51.7142	1.68716	0.0366337	1	leukocyte receptor cluster (LRC) member 9
Rufy3	6346.29	5663.14	0.892354	0.0366555	1	RUN and FYVE domain containing 3
Ankle1	3.76124	11.2136	2.98135	0.0367321	1	ankyrin repeat and LEM domain containing 1
Hdc	16.7563	30.1914	1.8018	0.0368019	1	histidine decarboxylase
Slc26a2	155.809	199.996	1.28359	0.0368048	1	solute carrier family 26 (sulfate transporter), member 2
Uts2d	11.4931	3.82202	0.332548	0.0368436	1	NA
Faf1	802.119	696.324	0.868105	0.0371565	1	Fas-associated factor 1
Gm694	7.10425	1.59811	0.224952	0.0372977	1	NA
Chi3l3	90.2722	144.309	1.5986	0.0373971	1	NA
Cxcr2	17.8886	32.7453	1.83051	0.0374955	1	chemokine (C-X-C motif) receptor 2
Adcy7	183.08	242.971	1.32713	0.037522	1	adenylate cyclase 7
Cntn1	6539.47	5814.36	0.889118	0.0377355	1	contactin 1
Treml2	11.9421	23.2363	1.94575	0.03775	1	triggering receptor expressed on myeloid cells-like 2
Fbxo5	19.4962	34.1183	1.75	0.0380924	1	F-box protein 5
Ms4a6b	36.8109	73.3001	1.99126	0.038098	1	membrane-spanning 4-domains, subfamily A, member 6B
Gtf3c3	416.109	349.737	0.840494	0.0382766	1	general transcription factor IIIC, polypeptide 3
Snap25	10884.4	9668.43	0.88828	0.0383807	1	synaptosomal-associated protein 25
Maneal	564.682	486.811	0.862098	0.0384383	1	mannosidase, endo-alpha-like
Scoc	576.063	497.343	0.863348	0.0384469	1	short coiled-coil protein
Ak2	169.511	213.225	1.25788	0.0385317	1	adenylate kinase 2
Tro	1980.42	1763.54	0.890491	0.0388354	1	trophinin
Ush1g	60.9814	41.4687	0.680022	0.0389447	1	USH1 protein network component sans
Jakmip2	675.827	588.399	0.870635	0.0389696	1	janus kinase and microtubule interacting protein 2
Rab3c	5216.23	4577.83	0.877614	0.0391075	1	RAB3C, member RAS oncogene family
Mir338	15.2851	27.6812	1.81099	0.0391439	1	microRNA 338
Fry	3200.8	2883.23	0.900785	0.0392132	1	FRY microtubule binding protein
S100a16	265.314	318.281	1.19964	0.0393635	1	S100 calcium binding protein A16
Sms	617.437	525.489	0.851081	0.0396277	1	spermine synthase
Gpr149	215.429	175.148	0.81302	0.0397112	1	G protein-coupled receptor 149
Scrib	559.639	643.583	1.15	0.0398072	1	scribbled planar cell polarity
Myof	194.565	253.893	1.30492	0.0398989	1	myoferlin
Lrrn1	4169.44	3746.87	0.898651	0.0401721	1	leucine rich repeat protein 1, neuronal
Stk17b	144.943	191.443	1.32081	0.0403112	1	serine/threonine kinase 17b (apoptosis-inducing)
Ppp3ca	4228.11	3809.21	0.900927	0.0403299	1	protein phosphatase 3, catalytic subunit, alpha isoform
Tbc1d30	583.709	502.481	0.860841	0.0403796	1	TBC1 domain family, member 30
B3gnt9-ps	38.3145	59.0229	1.54048	0.040402	1	NA
Hsph1	2440.02	2192.54	0.898572	0.0404054	1	heat shock 105kDa/110kDa protein 1
Napb	3663.14	3229.23	0.881547	0.0404818	1	N-ethylmaleimide sensitive fusion protein attachment protein beta
Hrasls	105.051	77.4733	0.737483	0.0405107	1	HRAS-like suppressor
Rapgef3	488.949	565.137	1.15582	0.0406627	1	Rap guanine nucleotide exchange factor (GEF) 3
Hsf1	233.607	285.4	1.22171	0.0407499	1	heat shock factor 1
Slitrk4	444.134	376.482	0.847676	0.0408008	1	SLIT and NTRK-like family, member 4
Slc25a37	425.8	539.966	1.26812	0.0410792	1	solute carrier family 25, member 37
Purg	571.067	487.248	0.853224	0.0410963	1	purine-rich element binding protein G
Nfkbia	425.385	553.249	1.30058	0.0410988	1	nuclear factor of kappa light polypeptide gene enhancer in B cells inhibitor, alpha
3632451O06Rik	1321.39	1180.32	0.893247	0.0411747	1	RIKEN cDNA 3632451O06 gene
Lin7a	847.485	740.118	0.873311	0.0411756	1	lin-7 homolog A (C. elegans)
Optn	523.135	447.831	0.856053	0.0412243	1	optineurin
Snph	1186.43	1047.19	0.88264	0.0412661	1	syntaphilin
Mobkl1b	277.371	349.194	1.25894	0.0413431	1	NA
Loxl1	63.1765	89.44	1.41572	0.0413728	1	lysyl oxidase-like 1
Elovl7	3283.39	2928.35	0.891868	0.0414586	1	ELOVL family member 7, elongation of long chain fatty acids (yeast)
Lum	818.437	1112.31	1.35907	0.0416403	1	lumican
Bend6	877.231	759.982	0.866341	0.0417402	1	BEN domain containing 6
Thbs1	883.192	1357.96	1.53756	0.0419521	1	thrombospondin 1
Mybl2	9.84949	20.2932	2.06033	0.0420686	1	myeloblastosis oncogene-like 2
Kifap3	3614.87	3240.4	0.896407	0.042093	1	kinesin-associated protein 3
Ankrd44	442.438	517.89	1.17054	0.0421171	1	ankyrin repeat domain 44
Kif1b	27161.2	24628.6	0.906755	0.042159	1	kinesin family member 1B
Il6ra	226.674	276.447	1.21958	0.042312	1	interleukin 6 receptor, alpha
Dusp1	230.542	275.211	1.19376	0.042445	1	dual specificity phosphatase 1
Supt3h	169.571	132.828	0.783319	0.0424899	1	NA
Il7r	12.1571	27.5282	2.26437	0.0425965	1	interleukin 7 receptor
Unc80	4127.87	3651.89	0.884691	0.0426428	1	unc-80, NALCN activator
Lmnb1	69.3453	94.2242	1.35877	0.0427409	1	lamin B1
Bst1	5.20783	13.0148	2.49908	0.0427774	1	bone marrow stromal cell antigen 1
Rxfp1	18.9298	32.9477	1.74052	0.0429139	1	relaxin/insulin-like family peptide receptor 1
Kctd8	519.596	446.181	0.858708	0.0433456	1	potassium channel tetramerisation domain containing 8
Dgat1	140.686	175.944	1.25061	0.0435121	1	diacylglycerol O-acyltransferase 1
Sykb	112.19	162.965	1.45258	0.0435391	1	NA
Scg3	6656.97	5890.85	0.884914	0.0436126	1	secretogranin III
Plekha4	4391.01	4831	1.1002	0.0437015	1	pleckstrin homology domain containing, family A (phosphoinositide binding specific) member 4
Gm14057	63.0668	86.0575	1.36455	0.0441333	1	Ppp1r14c pseudogene
Fnip2	402.676	468.532	1.16355	0.044161	1	folliculin interacting protein 2
Sucla2	1840.59	1649.41	0.89613	0.0442219	1	succinate-Coenzyme A ligase, ADP-forming, beta subunit
Tyrp1	82.9863	113.282	1.36507	0.0443643	1	tyrosinase-related protein 1
Hmgb2	22.1855	35.7932	1.61336	0.0443674	1	high mobility group box 2
Clgn	994.848	877.813	0.882359	0.0444019	1	calmegin
Laptm5	134.313	219.131	1.6315	0.0444678	1	lysosomal-associated protein transmembrane 5
Trim58	3.7179	10.2817	2.76547	0.0444859	1	tripartite motif-containing 58
Rela	335.922	396.226	1.17952	0.0448404	1	v-rel reticuloendotheliosis viral oncogene homolog A (avian)
Zbtb7b	328.203	387.448	1.18051	0.0448522	1	zinc finger and BTB domain containing 7B
Fgf12	3406	3059.46	0.898256	0.0451095	1	fibroblast growth factor 12
Spn	22.0066	39.1377	1.77846	0.0452515	1	sialophorin
Mtmr9	1350	1206.69	0.893847	0.0452859	1	myotubularin related protein 9
Nup133	298.882	356.174	1.19169	0.0453028	1	nucleoporin 133
Ptgir	446	380.912	0.854064	0.0453166	1	prostaglandin I receptor (IP)
Fbxo2	1195.95	1055.05	0.882188	0.0453206	1	F-box protein 2
Tmtc1	4378.61	3948.64	0.901802	0.0453853	1	transmembrane and tetratricopeptide repeat containing 1
Gstt1	77.5214	103.555	1.33583	0.0456392	1	glutathione S-transferase, theta 1
Calca	5227.45	4448.23	0.850938	0.0457223	1	calcitonin/calcitonin-related polypeptide, alpha
Mapk9	2490.82	2239.09	0.898936	0.0457437	1	mitogen-activated protein kinase 9
Ube2e2	447.081	379.03	0.847789	0.0461965	1	ubiquitin-conjugating enzyme E2E 2
Akna	179.776	227.079	1.26312	0.0462143	1	AT-hook transcription factor
Skil	360.834	423.781	1.17445	0.0464859	1	SKI-like
Tmem30a	7003.47	6320.51	0.902482	0.0464951	1	transmembrane protein 30A
Itgb2	94.8541	147.477	1.55477	0.0465039	1	integrin beta 2
Lonrf2	1476.54	1313.9	0.889847	0.0466071	1	LON peptidase N-terminal domain and ring finger 2
Neil2	49.8145	33.4412	0.671314	0.0466498	1	nei like 2 (E. coli)
Pold1	72.7935	97.2526	1.33601	0.0468409	1	polymerase (DNA directed), delta 1, catalytic subunit
Ptprc	179.569	299.865	1.66991	0.0468618	1	protein tyrosine phosphatase, receptor type, C
Krtcap2	189.135	232.766	1.23069	0.0469557	1	keratinocyte associated protein 2
Csrnp1	57.6435	79.103	1.37228	0.0470164	1	cysteine-serine-rich nuclear protein 1
Tenc1	1193.95	1376.18	1.15263	0.0470614	1	NA
Polq	45.5548	67.6166	1.48429	0.0471202	1	polymerase (DNA directed), theta
Ppbp	17.2424	53.4937	3.10245	0.0471507	1	pro-platelet basic protein
Mark1	612.929	531.562	0.867248	0.0471662	1	MAP/microtubule affinity regulating kinase 1
Nfxl1	184.453	223.331	1.21077	0.0471796	1	nuclear transcription factor, X-box binding-like 1
Luzp2	1877.82	1681.75	0.895586	0.0472047	1	leucine zipper protein 2
A430078G23Rik	9.43063	19.0416	2.01912	0.0473169	1	RIKEN cDNA A430078G23 gene
Hspa4l	2198.84	1970.12	0.89598	0.0475393	1	heat shock protein 4 like
Rin1	33.1859	19.1493	0.577032	0.0476438	1	Ras and Rab interactor 1
Ska1	1.07107	5.88335	5.49296	0.0476928	1	spindle and kinetochore associated complex subunit 1
Celf4	963.491	820.732	0.851832	0.0477965	1	CUGBP, Elav-like family member 4
Gnaq	5878.23	5324.75	0.905843	0.0481241	1	guanine nucleotide binding protein, alpha q polypeptide
Gpaa1	182.001	224.4	1.23296	0.0483502	1	GPI anchor attachment protein 1
Sept11	2033.27	2306	1.13414	0.0483541	1	septin 11
Zc3h12a	59.6505	81.5287	1.36677	0.0484197	1	zinc finger CCCH type containing 12A
Dio2	37.9924	126.396	3.32689	0.0484868	1	deiodinase, iodothyronine, type II
Rtn3	14893.1	13477.9	0.904971	0.0485616	1	reticulon 3
Mxra8	488.838	561.432	1.1485	0.0485661	1	matrix-remodelling associated 8
Odz1	400.774	341.853	0.852983	0.0486497	1	NA
Nfil3	54.8618	76.9148	1.40197	0.0486604	1	nuclear factor, interleukin 3, regulated
Grm7	858.853	757.948	0.882512	0.0489326	1	glutamate receptor, metabotropic 7
Ccnb2	9.57858	21.4418	2.23851	0.0489627	1	cyclin B2
Pkia	1283.23	1144.36	0.89178	0.0491673	1	protein kinase inhibitor, alpha
Nsf	4525.51	4054.45	0.895909	0.0493254	1	N-ethylmaleimide sensitive fusion protein
Basp1	1173.55	1041.14	0.887174	0.0493559	1	brain abundant, membrane attached signal protein 1
Mir126	0.270917	4.23582	15.6351	0.049363	1	NA
Mlkl	35.5565	52.989	1.49028	0.049527	1	mixed lineage kinase domain-like
4831426I19Rik	622.93	704.969	1.1317	0.0495753	1	NA
Lrp1b	427.6	367.562	0.859592	0.0496487	1	low density lipoprotein-related protein 1B (deleted in tumors)
Mtap2	2159.77	1894.42	0.877141	0.0497668	1	NA
Pdzd11	325.754	272.477	0.83645	0.0499777	1	PDZ domain containing 11
Pcx	671.919	779.167	1.15961	0.0502579	1	pyruvate carboxylase
9330182L06Rik	1272.65	1050.46	0.825414	0.0506138	1	RIKEN cDNA 9330182L06 gene
Scrn3	612.244	537.097	0.87726	0.0506318	1	secernin 3
Spata7	121.315	92.6958	0.764095	0.0507622	1	spermatogenesis associated 7
Lrmp	25.0166	43.1205	1.72368	0.0508955	1	lymphoid-restricted membrane protein
Tyrobp	53.3507	88.628	1.66123	0.0509273	1	TYRO protein tyrosine kinase binding protein
Gm765	482.893	416.283	0.862059	0.0510092	1	predicted gene 765
1300014I06Rik	136.144	170.807	1.2546	0.0513255	1	NA
Bpgm	222.331	275.08	1.23726	0.0513266	1	2,3-bisphosphoglycerate mutase
Prok2	0.369334	4.01137	10.8611	0.0513341	1	prokineticin 2
Itgal	23.8289	54.4919	2.2868	0.0513558	1	integrin alpha L
Tnfrsf14	27.0853	41.8784	1.54617	0.0518394	1	tumor necrosis factor receptor superfamily, member 14 (herpesvirus entry mediator)
Etv4	61.8123	42.9817	0.695358	0.0519943	1	ets variant 4
Jrk	109.556	137.287	1.25312	0.0524475	1	jerky
Hspa1l	8.18173	2.53887	0.310309	0.0525575	1	heat shock protein 1-like
D730005E14Rik	12.5027	23.337	1.86655	0.0525737	1	RIKEN cDNA D730005E14 gene
Inmt	34.4542	56.0221	1.62599	0.0526051	1	indolethylamine N-methyltransferase
Anpep	118.266	195.148	1.65009	0.0529242	1	alanyl (membrane) aminopeptidase
Plekha2	485.738	565.074	1.16333	0.0530264	1	pleckstrin homology domain-containing, family A (phosphoinositide binding specific) member 2
Ttll4	174.044	210.592	1.20999	0.0530587	1	tubulin tyrosine ligase-like family, member 4
Chst3	301.138	349.425	1.16035	0.0530647	1	carbohydrate (chondroitin 6/keratan) sulfotransferase 3
Ide	1665.65	1958.57	1.17586	0.053153	1	insulin degrading enzyme
Cercam	45.8058	64.6342	1.41105	0.0531708	1	cerebral endothelial cell adhesion molecule
Rgs17	949.997	838.069	0.882181	0.0533974	1	regulator of G-protein signaling 17
Pou3f1	109.427	138.2	1.26294	0.0535873	1	POU domain, class 3, transcription factor 1
Selplg	34.5582	61.4702	1.77875	0.0536163	1	selectin, platelet (p-selectin) ligand
Hyou1	1229.1	1387.07	1.12852	0.0538258	1	hypoxia up-regulated 1
Ctnna2	2727.63	2444.12	0.896058	0.0541233	1	catenin (cadherin associated protein), alpha 2
Sdf2l1	52.7692	74.9004	1.4194	0.0542178	1	stromal cell-derived factor 2-like 1
Rab32	56.2826	78.3766	1.39256	0.054312	1	RAB32, member RAS oncogene family
Pth1r	138.688	110.061	0.79359	0.0545639	1	parathyroid hormone 1 receptor
Gm3230	22.4139	11.8256	0.527603	0.0546066	1	predicted gene 3230
Spock3	970.396	858.975	0.885181	0.0546905	1	sparc/osteonectin, cwcv and kazal-like domains proteoglycan 3
P4hb	1678.98	1904.71	1.13445	0.0548212	1	prolyl 4-hydroxylase, beta polypeptide
Slco2a1	109.364	179.111	1.63775	0.0549018	1	solute carrier organic anion transporter family, member 2a1
Mt1	479.873	616.407	1.28452	0.0549221	1	metallothionein 1
Lrguk	73.0828	52.2214	0.714551	0.0551488	1	leucine-rich repeats and guanylate kinase domain containing
Tnik	1060.9	944.331	0.890123	0.0552136	1	TRAF2 and NCK interacting kinase
Nrxn1	3671.53	3268.97	0.890358	0.0553162	1	neurexin I
Tor2a	54.2036	76.5986	1.41316	0.0553576	1	torsin family 2, member A
Htr3a	870.643	691.264	0.793969	0.0554184	1	5-hydroxytryptamine (serotonin) receptor 3A
Hspg2	9529.16	11007.9	1.15518	0.0557267	1	perlecan (heparan sulfate proteoglycan 2)
Pcp4l1	1636.64	1444.61	0.88267	0.0557834	1	Purkinje cell protein 4-like 1
Plekhg5	326.496	380.081	1.16412	0.0560684	1	pleckstrin homology domain containing, family G (with RhoGef domain) member 5
Cacna1e	404.176	333.708	0.82565	0.0560821	1	calcium channel, voltage-dependent, R type, alpha 1E subunit
Odf3l2	2.79499	0	0	0.0560829	1	outer dense fiber of sperm tails 3-like 2
Gfra3	331.22	257.78	0.778273	0.0562642	1	glial cell line derived neurotrophic factor family receptor alpha 3
Fam171a1	760.525	666.685	0.876612	0.056418	1	family with sequence similarity 171, member A1
Plin4	222.554	372.568	1.67406	0.0566234	1	perilipin 4
Aatk	6525.49	7229.31	1.10786	0.0567207	1	apoptosis-associated tyrosine kinase
Plekhn1	36.8746	54.9735	1.49082	0.0569638	1	pleckstrin homology domain containing, family N member 1
Dync1i2	3953.02	3590.97	0.90841	0.0571213	1	dynein cytoplasmic 1 intermediate chain 2
Slc17a6	2378.96	2104.7	0.884716	0.0571245	1	solute carrier family 17 (sodium-dependent inorganic phosphate cotransporter), member 6
Fuca2	567.281	498.696	0.879099	0.0572007	1	fucosidase, alpha-L- 2, plasma
Nr1h2	370.82	429.855	1.1592	0.0572251	1	nuclear receptor subfamily 1, group H, member 2
Rps2	119.024	149.586	1.25677	0.0572385	1	ribosomal protein S2
Dusp2	0.640251	5.84766	9.13338	0.057263	1	dual specificity phosphatase 2
Bbs4	430.737	370.159	0.859363	0.057305	1	Bardet-Biedl syndrome 4 (human)
Tjp2	813.136	923.665	1.13593	0.057383	1	tight junction protein 2
Eng	214.164	256.209	1.19632	0.0576515	1	endoglin
Rbms3	7316.81	6682.28	0.913277	0.0577146	1	RNA binding motif, single stranded interacting protein
Trmt11	83.5252	112.524	1.34719	0.0577603	1	tRNA methyltransferase 11
Lyve1	64.0631	84.1177	1.31304	0.0577873	1	lymphatic vessel endothelial hyaluronan receptor 1
Elavl3	1474.61	1304.22	0.884448	0.0578411	1	ELAV like RNA binding protein 3
Frrs1	9.94813	20.2342	2.03397	0.0579021	1	ferric-chelate reductase 1
Amotl2	795.387	915.194	1.15063	0.0579255	1	angiomotin-like 2
Abcg2	1078.74	957.531	0.887635	0.0581654	1	ATP binding cassette subfamily G member 2 (Junior blood group)
Trip13	7.58396	16.0752	2.11963	0.0582912	1	thyroid hormone receptor interactor 13
Ppp1r16a	218.919	263.71	1.2046	0.0584428	1	protein phosphatase 1, regulatory (inhibitor) subunit 16A
Mllt1	255.484	304.025	1.19	0.0585354	1	myeloid/lymphoid or mixed-lineage leukemia; translocated to, 1
Ghitm	4898.91	4448.06	0.907968	0.0585804	1	growth hormone inducible transmembrane protein
Zswim2	8.68577	2.56151	0.294909	0.0586543	1	zinc finger SWIM-type containing 2
Ncaph	11.4129	21.6917	1.90064	0.0589529	1	non-SMC condensin I complex, subunit H
Phtf1	788.077	691.482	0.87743	0.0589873	1	putative homeodomain transcription factor 1
Fignl1	17.2302	29.0084	1.68358	0.0589989	1	fidgetin-like 1
Hmha1	127.924	185.547	1.45045	0.0593189	1	NA
Yars	708.368	623.926	0.880794	0.0596059	1	tyrosyl-tRNA synthetase
Smc2	141.074	174.442	1.23653	0.0597932	1	structural maintenance of chromosomes 2
Arxes2	250.574	210.503	0.840083	0.0598179	1	adipocyte-related X-chromosome expressed sequence 2
Slc8a3	317.939	269.598	0.847956	0.0599541	1	solute carrier family 8 (sodium/calcium exchanger), member 3
Msh3	264.435	219.089	0.828518	0.0599666	1	mutS homolog 3
Adcy2	353.377	300.769	0.851128	0.0601824	1	adenylate cyclase 2
Pth2r	2.72091	8.67471	3.18817	0.0603039	1	parathyroid hormone 2 receptor
Crbn	1940.28	1741.72	0.897663	0.060372	1	cereblon
Plekho2	240.286	300.13	1.24905	0.060447	1	pleckstrin homology domain containing, family O member 2
Shf	181.16	141.143	0.779108	0.0605158	1	Src homology 2 domain containing F
Caml	373.783	319.899	0.855841	0.0608454	1	calcium modulating ligand
Lzts2	447.941	513.842	1.14712	0.0610131	1	leucine zipper, putative tumor suppressor 2
Six1	698.445	616.398	0.882529	0.061033	1	sine oculis-related homeobox 1
Ptbp1	315.886	371.675	1.17661	0.0612017	1	polypyrimidine tract binding protein 1
Reep1	4697.16	4181.99	0.890322	0.0612339	1	receptor accessory protein 1
Phf20	1135.1	1006.71	0.886885	0.0613024	1	PHD finger protein 20
Htr5a	52.2333	35.908	0.687454	0.0613586	1	5-hydroxytryptamine (serotonin) receptor 5A
Snora74a	131.169	101.47	0.77358	0.0614338	1	small nucleolar RNA, H/ACA box 74A
Phf19	6.48214	14.4997	2.23687	0.0618122	1	PHD finger protein 19
Slfn14-ps	12.4035	21.4864	1.73229	0.0618762	1	NA
Pgam1	165.601	134.189	0.810312	0.0619419	1	phosphoglycerate mutase 1
Ncapg	15.575	28.1301	1.8061	0.0622188	1	non-SMC condensin I complex, subunit G
Atp1b1	10200.6	9139.11	0.895942	0.0623442	1	ATPase, Na+/K+ transporting, beta 1 polypeptide
Gm10767	16.0853	7.54874	0.469295	0.0624974	1	predicted gene 10767
Sh3yl1	121.63	95.6538	0.786431	0.0627215	1	Sh3 domain YSC-like 1
Net1	426.115	487.691	1.14451	0.0628723	1	neuroepithelial cell transforming gene 1
Scarna2	791.705	887.294	1.12074	0.0628983	1	small Cajal body-specific RNA 2
Cyp4f18	12.0595	22.7374	1.88543	0.0629105	1	cytochrome P450, family 4, subfamily f, polypeptide 18
Hk3	21.8044	53.9506	2.4743	0.0630354	1	hexokinase 3
Hck	23.1458	41.2836	1.78363	0.0630998	1	hemopoietic cell kinase
Ptma	133.706	164.984	1.23393	0.063143	1	prothymosin alpha
Gm4759	10.8277	19.9145	1.83922	0.0631883	1	GTPase, very large interferon inducible 1 pseudogene
Tacc2	1421.13	1278.97	0.89997	0.0633135	1	transforming, acidic coiled-coil containing protein 2
Slc41a1	545.034	629.961	1.15582	0.0633294	1	solute carrier family 41, member 1
Zfp941	244.55	201.05	0.822124	0.0633481	1	zinc finger protein 941
BC024659	1733.39	1565.14	0.902934	0.0633835	1	NA
Erc2	1277.56	1144.71	0.896011	0.0635185	1	ELKS/RAB6-interacting/CAST family member 2
Ankrd45	239.758	200.722	0.837187	0.0635806	1	ankyrin repeat domain 45
Fam149a	423.274	362.539	0.856512	0.0635842	1	family with sequence similarity 149, member A
Slc11a1	27.0058	41.2121	1.52604	0.0636727	1	solute carrier family 11 (proton-coupled divalent metal ion transporters), member 1
Smoc1	180.875	219.037	1.21098	0.0636894	1	SPARC related modular calcium binding 1
Eif5a2	3266.73	2962.88	0.906986	0.0638467	1	eukaryotic translation initiation factor 5A2
Pkib	233.034	193.867	0.831928	0.0638606	1	protein kinase inhibitor beta, cAMP dependent, testis specific
Birc5	22.9613	36.4796	1.58874	0.0640892	1	baculoviral IAP repeat-containing 5
Fam169a	576.223	504.053	0.874753	0.0641652	1	family with sequence similarity 169, member A
Scn9a	8157.39	7199.13	0.882528	0.0642904	1	sodium channel, voltage-gated, type IX, alpha
Sardh	224.306	263.511	1.17478	0.0645667	1	sarcosine dehydrogenase
Mmp8	55.7273	75.1732	1.34895	0.0646268	1	matrix metallopeptidase 8
Prune	507.843	444.852	0.875963	0.0646656	1	NA
Rarres2	255.871	317.416	1.24053	0.0649328	1	retinoic acid receptor responder (tazarotene induced) 2
Kif11	59.8104	80.4069	1.34436	0.0649584	1	kinesin family member 11
Acp1	320.374	271.953	0.848861	0.0651462	1	acid phosphatase 1, soluble
Actr3b	382.201	324.22	0.848296	0.0651773	1	ARP3 actin-related protein 3B
Hist1h2bk	8.62407	16.8403	1.95271	0.0654357	1	histone cluster 1, H2bk
Kcnh7	1541.03	1333.18	0.865124	0.0654524	1	potassium voltage-gated channel, subfamily H (eag-related), member 7
F13a1	230.2	300.083	1.30357	0.0654713	1	coagulation factor XIII, A1 subunit
Lmbr1	497.182	433.961	0.872841	0.0654939	1	limb region 1
Igfbp4	1123.9	1262.49	1.12332	0.0657375	1	insulin-like growth factor binding protein 4
Rara	124.891	154.701	1.23869	0.0657445	1	retinoic acid receptor, alpha
Rims2	767.83	678.46	0.883607	0.0657491	1	regulating synaptic membrane exocytosis 2
Calm1	24916.4	22805.6	0.915284	0.0658237	1	calmodulin 1
Chgb	922.942	823.75	0.892526	0.0659971	1	chromogranin B
Hapln1	421.077	356.382	0.846359	0.0660587	1	hyaluronan and proteoglycan link protein 1
Pydc3	4.30307	12.2895	2.85599	0.0661871	1	NA
Mcart6	230.404	191.263	0.830124	0.066189	1	NA
Ncapd2	152.655	186.147	1.2194	0.0662042	1	non-SMC condensin I complex, subunit D2
Phf15	743.073	842.878	1.13431	0.0662091	1	NA
Lnp	2209.07	1982.84	0.897592	0.0662193	1	NA
Zfp189	142.824	114.729	0.803291	0.0662526	1	zinc finger protein 189
Nfkb2	126.059	158.426	1.25676	0.0663306	1	nuclear factor of kappa light polypeptide gene enhancer in B cells 2, p49/p100
Esm1	14.1889	23.9669	1.68914	0.0663972	1	endothelial cell-specific molecule 1
Notum	3.8904	0.288187	0.0740764	0.0664647	1	notum palmitoleoyl-protein carboxylesterase
Pnma2	997.272	884.753	0.887173	0.066513	1	paraneoplastic antigen MA2
Klf4	121.109	155.563	1.28449	0.0666584	1	Kruppel-like factor 4 (gut)
Vcam1	153.889	274.55	1.78407	0.0667183	1	vascular cell adhesion molecule 1
C78339	286.874	241.24	0.840929	0.0667439	1	NA
Adamts1	451.931	521.039	1.15292	0.0668552	1	a disintegrin-like and metallopeptidase (reprolysin type) with thrombospondin type 1 motif, 1
Slit3	210.322	251.385	1.19524	0.066996	1	slit guidance ligand 3
B4galnt1	247.297	292.326	1.18209	0.0670194	1	beta-1,4-N-acetyl-galactosaminyl transferase 1
2310030G06Rik	38.6025	53.9999	1.39887	0.0671873	1	RIKEN cDNA 2310030G06 gene
Kcnv1	423.983	356.487	0.840806	0.0672053	1	potassium channel, subfamily V, member 1
Clcn1	21.3187	11.569	0.54267	0.0673747	1	chloride channel, voltage-sensitive 1
Gnl3l	2980.69	2704.28	0.907268	0.0676311	1	guanine nucleotide binding protein-like 3 (nucleolar)-like
Exog	194.022	157.853	0.81358	0.0677235	1	endo/exonuclease (5'-3'), endonuclease G-like
Oxr1	3649.26	3315.26	0.908475	0.0679459	1	oxidation resistance 1
Kpna1	1405.08	1261.19	0.897598	0.0679788	1	karyopherin (importin) alpha 1
Hist1h2bl	10.4953	19.1315	1.82286	0.0680669	1	histone cluster 1, H2bl
Lst1	6.81455	14.5319	2.13248	0.0680943	1	leukocyte specific transcript 1
Tagln	419.428	510.446	1.217	0.0681426	1	transgelin
Rbm12	437.221	506.896	1.15936	0.0681492	1	RNA binding motif protein 12
Prkab2	1290.38	1156.08	0.895917	0.0682642	1	protein kinase, AMP-activated, beta 2 non-catalytic subunit
Ucp2	1015.19	1195.55	1.17766	0.0683877	1	uncoupling protein 2 (mitochondrial, proton carrier)
Gtpbp4	394.487	341.116	0.864708	0.0685675	1	GTP binding protein 4
Fmn1	3311.72	3016.54	0.910868	0.0686754	1	formin 1
Wdr12	240.067	203.327	0.846961	0.0687323	1	WD repeat domain 12
Lrig2	1582.84	1427.93	0.902126	0.0687388	1	leucine-rich repeats and immunoglobulin-like domains 2
Sp110	12.5824	30.669	2.43746	0.0689932	1	Sp110 nuclear body protein
Eefsec	118.976	148.517	1.2483	0.0690878	1	eukaryotic elongation factor, selenocysteine-tRNA-specific
Smurf2	662.963	753.174	1.13607	0.0691163	1	SMAD specific E3 ubiquitin protein ligase 2
Kdm4b	488.275	555.185	1.13703	0.069175	1	lysine (K)-specific demethylase 4B
Krt15	2.85007	0	0	0.0694041	1	keratin 15
Lilra5	27.7385	43.4581	1.5667	0.0694886	1	leukocyte immunoglobulin-like receptor, subfamily A (with TM domain), member 5
Noxo1	30.7547	18.5462	0.603036	0.0695172	1	NADPH oxidase organizer 1
Nudt18	236.841	200.103	0.844885	0.0695728	1	nudix (nucleoside diphosphate linked moiety X)-type motif 18
Cacnb4	2207.98	1972.63	0.893411	0.0696627	1	calcium channel, voltage-dependent, beta 4 subunit
Ly6c2	17.347	34.7971	2.00594	0.0697483	1	lymphocyte antigen 6 complex, locus C2
Mag	693.057	803.677	1.15961	0.0697876	1	myelin-associated glycoprotein
Ttll9	44.1874	28.8161	0.652134	0.0698512	1	tubulin tyrosine ligase-like family, member 9
Slc35f2	78.1931	58.0572	0.742486	0.0698696	1	solute carrier family 35, member F2
Pcdh11x	129.045	98.2022	0.760995	0.0699228	1	protocadherin 11 X-linked
Cib2	84.909	63.6737	0.749905	0.0699314	1	calcium and integrin binding family member 2
AI593442	1695.45	1526.81	0.900533	0.0700912	1	expressed sequence AI593442
Rmrp	11676.5	12740.5	1.09112	0.0701355	1	RNA component of mitochondrial RNAase P
Rbm47	24.6545	51.7005	2.097	0.0702909	1	RNA binding motif protein 47
Pik3r4	652.709	572.003	0.876353	0.0703211	1	phosphoinositide-3-kinase regulatory subunit 4
H2-T24	28.274	51.1212	1.80807	0.0703284	1	histocompatibility 2, T region locus 24
Astn2	418.737	359.106	0.857593	0.0704871	1	astrotactin 2
Ptgis	20.1048	31.9343	1.58839	0.0705747	1	prostaglandin I2 (prostacyclin) synthase
Fhod1	100.648	135.416	1.34543	0.070809	1	formin homology 2 domain containing 1
Traf3	644.961	570.241	0.884148	0.0708247	1	TNF receptor-associated factor 3
Twist2	5.61432	13.338	2.37572	0.0708804	1	twist basic helix-loop-helix transcription factor 2
Necab1	1822.97	1599.14	0.877219	0.0709225	1	N-terminal EF-hand calcium binding protein 1
Slc2a1	811.443	1037.59	1.2787	0.0711712	1	solute carrier family 2 (facilitated glucose transporter), member 1
Cast	1361.49	1219.23	0.895512	0.0711878	1	calpastatin
Clic4	1984.08	2266.55	1.14237	0.0712317	1	chloride intracellular channel 4 (mitochondrial)
Rbm11	352.672	295.924	0.839091	0.0713138	1	RNA binding motif protein 11
Crtap	117.873	145.61	1.23532	0.0713235	1	cartilage associated protein
Cc2d1a	283.588	334.842	1.18073	0.0713903	1	coiled-coil and C2 domain containing 1A
Nkg7	1.13875	7.77445	6.82721	0.0714945	1	natural killer cell group 7 sequence
Gm5567	552.672	487.05	0.881264	0.0715095	1	NA
Wbp4	942.805	842.263	0.893359	0.0716258	1	WW domain binding protein 4
Trim10	27.9774	44.5429	1.5921	0.0717292	1	tripartite motif-containing 10
Wnt2b	236.925	302.733	1.27776	0.071922	1	wingless-type MMTV integration site family, member 2B
4933400C05Rik	8.19347	2.74547	0.33508	0.0720304	1	NA
Mirlet7a-2	7.1224	15.1612	2.12867	0.0721174	1	microRNA let7a-2
Hist1h2ac	11.8996	21.8692	1.83781	0.0721872	1	histone cluster 1, H2ac
Zdhhc2	2665.65	2417.36	0.906854	0.0723878	1	zinc finger, DHHC domain containing 2
Nab2	215.704	265.519	1.23094	0.0724495	1	Ngfi-A binding protein 2
Tmem150c	696.289	612.93	0.880281	0.0725174	1	transmembrane protein 150C
Wdr7	3176.99	2907.66	0.915225	0.0725346	1	WD repeat domain 7
Vgll2	8.12024	2.98424	0.367506	0.0725368	1	vestigial like family member 2
Cenpa	15.0259	24.3861	1.62293	0.0725372	1	centromere protein A
Nr3c2	358.852	415.437	1.15768	0.0726022	1	nuclear receptor subfamily 3, group C, member 2
Rbm38	42.1249	58.5312	1.38947	0.0726267	1	RNA binding motif protein 38
Xpo4	186.537	223.668	1.19906	0.0726764	1	exportin 4
Ugp2	1467.79	1325.35	0.902954	0.0728248	1	UDP-glucose pyrophosphorylase 2
Cltc	16683.9	15277.3	0.915688	0.0730113	1	clathrin, heavy polypeptide (Hc)
Adora2a	29.6655	44.9067	1.51377	0.0730134	1	adenosine A2a receptor
A830018L16Rik	855.441	763.536	0.892565	0.073015	1	RIKEN cDNA A830018L16 gene
Dhx34	112.93	140.379	1.24306	0.0730426	1	DEAH (Asp-Glu-Ala-His) box polypeptide 34
Xkr7	52.6639	36.5571	0.694158	0.0730922	1	X-linked Kx blood group related 7
Mcm5	39.1017	59.4886	1.52138	0.0733463	1	minichromosome maintenance complex component 5
Nfkbiz	98.1051	121.895	1.24249	0.0733529	1	nuclear factor of kappa light polypeptide gene enhancer in B cells inhibitor, zeta
Bri3	60.9494	80.4801	1.32044	0.0733879	1	brain protein I3
C1ra	77.7973	131.266	1.68729	0.07346	1	complement component 1, r subcomponent A
Sec14l1	1011.43	1137.23	1.12437	0.0735573	1	SEC14-like lipid binding 1
Depdc1b	10.2551	18.1508	1.76993	0.0736966	1	DEP domain containing 1B
Hey2	376.739	325.442	0.863841	0.0737535	1	hairy/enhancer-of-split related with YRPW motif 2
1700007G11Rik	2.48073	7.88634	3.17904	0.0737945	1	RIKEN cDNA 1700007G11 gene
Fam46a	182.38	235.634	1.292	0.0738117	1	family with sequence similarity 46, member A
Sh3gl1	250.792	295.122	1.17676	0.0740058	1	SH3-domain GRB2-like 1
Ube1y1	2.69017	0	0	0.0740122	1	NA
Alg6	173.369	209.847	1.21041	0.0740495	1	asparagine-linked glycosylation 6 (alpha-1,3,-glucosyltransferase)
Gm410	9.66462	18.5908	1.9236	0.0741831	1	NA
Usp8	1605.13	1443.67	0.899415	0.0742418	1	ubiquitin specific peptidase 8
Tspan11	83.6633	111.928	1.33783	0.0743768	1	tetraspanin 11
Tmem52	2.93675	0	0	0.0743865	1	transmembrane protein 52
Doc2b	17.7902	28.7785	1.61766	0.0744104	1	double C2, beta
Hist1h3e	30.4962	44.84	1.47035	0.0745646	1	histone cluster 1, H3e
Sec61g	7.9597	2.61986	0.32914	0.0747767	1	SEC61, gamma subunit
Rtn4ip1	316.421	267.511	0.84543	0.0748304	1	reticulon 4 interacting protein 1
Tpi1	1897.9	1701.44	0.896486	0.0749071	1	triosephosphate isomerase 1
F730043M19Rik	39.5265	55.2706	1.39832	0.0750571	1	RIKEN cDNA F730043M19 gene
Glcci1	535.227	469.466	0.877135	0.0750898	1	glucocorticoid induced transcript 1
Ms4a6d	11.8808	21.6752	1.82438	0.0750932	1	membrane-spanning 4-domains, subfamily A, member 6D
Nme1	734.826	645.988	0.879103	0.0750939	1	NME/NM23 nucleoside diphosphate kinase 1
Wwc2	508.185	581.452	1.14417	0.0751217	1	WW, C2 and coiled-coil domain containing 2
Acacb	291.717	243.136	0.833464	0.0752594	1	acetyl-Coenzyme A carboxylase beta
Gpr182	9.38729	17.1428	1.82617	0.0752721	1	G protein-coupled receptor 182
Lrrc32	90.3561	114.881	1.27143	0.0753319	1	leucine rich repeat containing 32
Eea1	2443.53	2219.29	0.908231	0.0754168	1	early endosome antigen 1
Gimap6	77.398	100.896	1.30361	0.0755095	1	GTPase, IMAP family member 6
Rab6	5199.14	4753.28	0.914243	0.075548	1	NA
Ralb	237.42	278.355	1.17242	0.0756374	1	v-ral simian leukemia viral oncogene B
Gltp	332.65	380.847	1.14489	0.0759338	1	glycolipid transfer protein
Akap6	10291.6	9272.3	0.900961	0.075936	1	A kinase (PRKA) anchor protein 6
Mipol1	56.3816	75.7602	1.3437	0.0759418	1	mirror-image polydactyly 1
Vps35	2790.11	2539.92	0.910326	0.0759713	1	VPS35 retromer complex component
Scamp1	2486.66	2262.58	0.909891	0.0760167	1	secretory carrier membrane protein 1
Zfp612	374.767	321.967	0.859112	0.0760755	1	zinc finger protein 612
Wdr44	605.206	533.577	0.881646	0.076092	1	WD repeat domain 44
Satb1	1058.81	940.546	0.888305	0.0761341	1	special AT-rich sequence binding protein 1
Ccnk	265.111	309.429	1.16717	0.076327	1	cyclin K
Rhbdf1	247.252	287.626	1.16329	0.0764094	1	rhomboid 5 homolog 1
H2-DMa	135.952	186.187	1.36951	0.0764683	1	histocompatibility 2, class II, locus DMa
E330013P04Rik	4.36456	0.634717	0.145425	0.0765364	1	RIKEN cDNA E330013P04 gene
Unc93b1	121.621	182.814	1.50314	0.0765423	1	unc-93 homolog B1 (C. elegans)
A630001G21Rik	12.9156	23.9663	1.85561	0.0765894	1	RIKEN cDNA A630001G21 gene
Tnfrsf21	2220.76	2016.37	0.907963	0.0766117	1	tumor necrosis factor receptor superfamily, member 21
Mtap7	807.586	716	0.886593	0.0766152	1	NA
Btaf1	1045.67	1204.17	1.15159	0.0766699	1	B-TFIID TATA-box binding protein associated factor 1
Lgals7	11.3821	4.3579	0.382872	0.0766873	1	lectin, galactose binding, soluble 7
Spock1	3724.76	3395.03	0.911477	0.0767358	1	sparc/osteonectin, cwcv and kazal-like domains proteoglycan 1
2510009E07Rik	1973.49	1800.46	0.912319	0.0771131	1	RIKEN cDNA 2510009E07 gene
Gap43	1014.37	878.179	0.865742	0.0771604	1	growth associated protein 43
Sap30bp	206.405	250.103	1.21171	0.077254	1	SAP30 binding protein
Glis2	252.865	297.329	1.17584	0.0772945	1	GLIS family zinc finger 2
Ptpn2	238.973	281.243	1.17688	0.0774425	1	protein tyrosine phosphatase, non-receptor type 2
Lao1	2.20982	7.00453	3.16973	0.0778716	1	L-amino acid oxidase 1
Ltbp4	806.127	1017.47	1.26218	0.078138	1	latent transforming growth factor beta binding protein 4
Stk38	368.409	431.781	1.17202	0.0781976	1	serine/threonine kinase 38
Gm5424	265.875	224.537	0.844522	0.0782201	1	argininosuccinate synthase pseudogene
Dock9	3298.77	3713.6	1.12575	0.0784519	1	dedicator of cytokinesis 9
Smo	269.721	316.271	1.17259	0.0785022	1	smoothened, frizzled class receptor
Lipk	24.3782	14.3645	0.589235	0.078531	1	lipase, family member K
Asap3	177.844	227.193	1.27748	0.0785994	1	ArfGAP with SH3 domain, ankyrin repeat and PH domain 3
Fstl1	20592.6	18920.8	0.918819	0.0787887	1	follistatin-like 1
Dnajc6	2388.17	2169.51	0.908439	0.0789136	1	DnaJ heat shock protein family (Hsp40) member C6
Il18r1	6.68539	14.2169	2.12657	0.0790604	1	interleukin 18 receptor 1
Nup210	98.3412	130.959	1.33168	0.0791387	1	nucleoporin 210
Lrrc29	42.0021	58.8592	1.40134	0.0791665	1	leucine rich repeat containing 29
Atp1a1	27276	24667.2	0.904356	0.0792047	1	ATPase, Na+/K+ transporting, alpha 1 polypeptide
Cbr2	18.7385	29.7925	1.58991	0.0792706	1	carbonyl reductase 2
Cd33	54.6383	71.6334	1.31105	0.0793697	1	CD33 antigen
Sh3gl2	821.644	735.915	0.895662	0.079422	1	SH3-domain GRB2-like 2
Cdca8	11.3821	21.5936	1.89715	0.0795369	1	cell division cycle associated 8
Mrpl50	380.953	326.963	0.858276	0.0796125	1	mitochondrial ribosomal protein L50
Trim9	639.662	564.372	0.882297	0.0796989	1	tripartite motif-containing 9
Chek1	27.5793	42.5262	1.54196	0.0797414	1	checkpoint kinase 1
Tmem196	48.8034	32.9244	0.674634	0.0798556	1	transmembrane protein 196
Sfpi1	20.9729	37.4985	1.78795	0.0798578	1	NA
Abhd2	2383.25	2172.66	0.911639	0.0798935	1	abhydrolase domain containing 2
Suclg1	603.205	533.746	0.88485	0.0799147	1	succinate-CoA ligase, GDP-forming, alpha subunit
Kif3a	3419.87	3115.06	0.91087	0.0801595	1	kinesin family member 3A
Sash3	21.8902	40.6715	1.85798	0.0803265	1	SAM and SH3 domain containing 3
Itfg1	3115.12	2845.86	0.913564	0.080582	1	integrin alpha FG-GAP repeat containing 1
Erbb2	377.147	430.728	1.14207	0.0805899	1	erb-b2 receptor tyrosine kinase 2
E4f1	175.69	212.027	1.20682	0.0807845	1	E4F transcription factor 1
Serpinb8	160.382	131.505	0.819949	0.0808051	1	serine (or cysteine) peptidase inhibitor, clade B, member 8
Fzd1	338.882	401.767	1.18557	0.0808851	1	frizzled class receptor 1
Myoc	253.619	377.103	1.48689	0.0810486	1	myocilin
Slc30a7	372.457	426.981	1.14639	0.0811427	1	solute carrier family 30 (zinc transporter), member 7
G0s2	50.9407	70.2734	1.37952	0.0813436	1	G0/G1 switch gene 2
Tnc	116.643	176.128	1.50997	0.0813861	1	tenascin C
Rcan2	3501.09	3204.54	0.915296	0.0815494	1	regulator of calcineurin 2
Tnxb	2113.64	2512.27	1.1886	0.0818334	1	tenascin XB
Itpr3	3108.85	3382.45	1.08801	0.0819777	1	inositol 1,4,5-triphosphate receptor 3
Gla	236.736	201.899	0.852845	0.0820168	1	galactosidase, alpha
Hn1l	121.812	148.849	1.22196	0.0821034	1	NA
Shisa7	85.808	65.1118	0.758808	0.0821295	1	shisa family member 7
Epha5	286.775	243.765	0.850021	0.0822834	1	Eph receptor A5
Hmbox1	2284.91	2075.84	0.908497	0.0824684	1	homeobox containing 1
Ipo11	741.852	663.797	0.894784	0.0824845	1	importin 11
Was	16.5161	27.0864	1.64	0.0825487	1	Wiskott-Aldrich syndrome
Strbp	2630.37	2388.53	0.908057	0.0825733	1	spermatid perinuclear RNA binding protein
Clec4d	4.09983	10.4252	2.54284	0.0826347	1	C-type lectin domain family 4, member d
Samd4	687.846	783.656	1.13929	0.0827401	1	sterile alpha motif domain containing 4
Atp8a2	2559.35	2288.65	0.894231	0.0827508	1	ATPase, aminophospholipid transporter-like, class I, type 8A, member 2
Slc9a6	1989.89	1815.57	0.912399	0.0829259	1	solute carrier family 9 (sodium/hydrogen exchanger), member 6
Clec12a	33.0014	53.7571	1.62893	0.083126	1	C-type lectin domain family 12, member a
Rnf207	56.9544	40.4862	0.710853	0.0831779	1	ring finger protein 207
Ccdc80	172.855	250.13	1.44705	0.0831781	1	coiled-coil domain containing 80
Hist2h4	126.216	155.397	1.2312	0.083182	1	histone cluster 2, H4
Ank2	17436.6	15793.8	0.905785	0.0831894	1	ankyrin 2, brain
Cmas	794.473	713.059	0.897523	0.0834992	1	cytidine monophospho-N-acetylneuraminic acid synthetase
Nup85	184.068	217.987	1.18428	0.0836469	1	nucleoporin 85
Ppp2r5a	212.287	267.587	1.26049	0.0837426	1	protein phosphatase 2, regulatory subunit B', alpha
Ugt1a7c	6.02613	12.4241	2.0617	0.0838132	1	UDP glucuronosyltransferase 1 family, polypeptide A7C
Vps53	889.11	800.151	0.899946	0.0838279	1	VPS53 GARP complex subunit
Por	607.755	676.645	1.11335	0.0838815	1	P450 (cytochrome) oxidoreductase
Dclk2	676.092	592.988	0.877081	0.0839175	1	doublecortin-like kinase 2
Wfikkn1	7.63349	15.6161	2.04574	0.0840552	1	WAP, FS, Ig, KU, and NTR-containing protein 1
Ubr3	4587.94	4200.76	0.915609	0.0842639	1	ubiquitin protein ligase E3 component n-recognin 3
C2cd2	585.278	518.671	0.886196	0.0848237	1	C2 calcium-dependent domain containing 2
Slc4a1	227.886	350.146	1.53649	0.0849296	1	solute carrier family 4 (anion exchanger), member 1
Myh11	301.965	255.943	0.84759	0.0849786	1	myosin, heavy polypeptide 11, smooth muscle
Pkp4	590.916	663.857	1.12344	0.0850185	1	plakophilin 4
Acox1	1960.51	1787.91	0.911963	0.0851546	1	acyl-Coenzyme A oxidase 1, palmitoyl
BC061194	2.92415	8.66579	2.96352	0.0851548	1	NA
Wipf1	773.12	870.963	1.12656	0.0851919	1	WAS/WASL interacting protein family, member 1
Snx7	1371.15	1239.18	0.903749	0.0851948	1	sorting nexin 7
Tsku	31.6163	45.8611	1.45055	0.0853718	1	tsukushi, small leucine rich proteoglycan
Tmem232	2.92415	8.63422	2.95273	0.0854257	1	transmembrane protein 232
Fam132a	107.02	131.801	1.23156	0.0855186	1	NA
C030030A07Rik	727.331	638.907	0.878427	0.0855992	1	NA
Rab9b	584.569	520.528	0.890448	0.0857555	1	RAB9B, member RAS oncogene family
Rassf5	798.532	710.688	0.889992	0.085802	1	Ras association (RalGDS/AF-6) domain family member 5
Chordc1	898.433	799.662	0.890063	0.0858559	1	cysteine and histidine-rich domain (CHORD)-containing, zinc-binding protein 1
Ggct	126.862	101.889	0.803148	0.0859085	1	gamma-glutamyl cyclotransferase
Ganc	200.357	165.681	0.826932	0.0861171	1	glucosidase, alpha; neutral C
Neil3	9.15971	16.9082	1.84593	0.0861597	1	nei like 3 (E. coli)
Ubxn2a	723.828	642.073	0.887051	0.0861641	1	UBX domain protein 2A
Ifitm2	200.16	235.573	1.17692	0.0863968	1	interferon induced transmembrane protein 2
Blk	2.75165	8.21502	2.98549	0.0864583	1	B lymphoid kinase
Srxn1	2088.42	1911.63	0.915349	0.0864995	1	sulfiredoxin 1 homolog (S. cerevisiae)
Tspo	72.411	96.2689	1.32948	0.0866498	1	translocator protein
Arhgap11a	97.7394	126.37	1.29293	0.0867583	1	Rho GTPase activating protein 11A
1700001L05Rik	681.002	605.376	0.888948	0.0869231	1	RIKEN cDNA 1700001L05 gene
Vegfb	268.566	227.897	0.84857	0.0872095	1	vascular endothelial growth factor B
Slc6a6	789.431	978.06	1.23894	0.0874934	1	solute carrier family 6 (neurotransmitter transporter, taurine), member 6
Flna	3635.8	4168.89	1.14662	0.0878998	1	filamin, alpha
Prkar2a	2578.85	2344.67	0.90919	0.0879769	1	protein kinase, cAMP dependent regulatory, type II alpha
Sh3bgrl2	2603.2	2350.17	0.902799	0.0879813	1	SH3 domain binding glutamic acid-rich protein like 2
Tceb1	734.473	654.043	0.890494	0.087994	1	NA
Ak1	850.235	729.732	0.858271	0.0882642	1	adenylate kinase 1
Txndc17	402.075	347.887	0.865229	0.0882896	1	thioredoxin domain containing 17
Rasd1	26.1752	45.5879	1.74165	0.0883537	1	RAS, dexamethasone-induced 1
Tm4sf19	0.369334	3.53384	9.56812	0.088496	1	transmembrane 4 L six family member 19
Gltpd1	434.825	373.311	0.858532	0.0886291	1	NA
Rnf31	227.961	272.221	1.19416	0.0887177	1	ring finger protein 31
2610305D13Rik	63.7145	47.171	0.740349	0.0887675	1	NA
Nop16	137.655	113.001	0.820905	0.0888823	1	NOP16 nucleolar protein
Cdon	301.113	345.571	1.14765	0.0889076	1	cell adhesion molecule-related/down-regulated by oncogenes
Gm12824	66.1026	103.574	1.56687	0.0889152	1	NA
Nadk	627.388	717.458	1.14356	0.088988	1	NAD kinase
Ccdc90a	329.355	393.823	1.19574	0.0890189	1	NA
1500031L02Rik	317.24	269.86	0.850649	0.0890395	1	NA
Fam38a	183.009	251.368	1.37353	0.089047	1	NA
Pkd1	2904.24	3170.42	1.09165	0.0890802	1	polycystin 1, transient receptor poteintial channel interacting
Ptpn1	348.972	400.766	1.14842	0.0890917	1	protein tyrosine phosphatase, non-receptor type 1
Gpr128	0	2.63771	#DIV/0!	0.0893095	1	NA
Bex2	832.493	740.457	0.889445	0.0893681	1	brain expressed X-linked 2
Sec14l5	445.271	509.656	1.1446	0.0894339	1	SEC14-like lipid binding 5
1110046J04Rik	77.1158	58.7264	0.761535	0.089474	1	RIKEN cDNA 1110046J04 gene
Dpcd	200.763	166.23	0.827993	0.0895424	1	deleted in primary ciliary dyskinesia
Rasip1	83.5489	107.353	1.28492	0.0896308	1	Ras interacting protein 1
Slamf6	2.7698	7.30644	2.6379	0.0896602	1	SLAM family member 6
Nap1l5	2146.83	1957.03	0.911592	0.0899173	1	nucleosome assembly protein 1-like 5
Galr1	105.386	82.8533	0.78619	0.0899535	1	galanin receptor 1
Zfp385b	442.181	385.411	0.871614	0.0900015	1	zinc finger protein 385B
Fcgr2b	75.9068	111.971	1.47512	0.0900828	1	Fc receptor, IgG, low affinity IIb
Spats2	257.097	217.857	0.847374	0.0901507	1	spermatogenesis associated, serine-rich 2
Dock8	204.861	262.166	1.27972	0.0901903	1	dedicator of cytokinesis 8
1700037C18Rik	20.0128	10.8266	0.540981	0.0902251	1	RIKEN cDNA 1700037C18 gene
Senp1	260.853	307.369	1.17832	0.0902694	1	SUMO1/sentrin specific peptidase 1
Odf2l	166.425	136.099	0.817778	0.0906155	1	outer dense fiber of sperm tails 2-like
Tcirg1	156.734	215.736	1.37645	0.0906183	1	T cell, immune regulator 1, ATPase, H+ transporting, lysosomal V0 protein A3
Rhob	1174.79	1302.15	1.10841	0.0908924	1	ras homolog family member B
Ywhah	4749.69	4244.82	0.893705	0.0909435	1	tyrosine 3-monooxygenase/tryptophan 5-monooxygenase activation protein, eta polypeptide
Rchy1	227.671	265.757	1.16729	0.0910032	1	ring finger and CHY zinc finger domain containing 1
Nxt2	438.132	382.204	0.872349	0.0911569	1	nuclear transport factor 2-like export factor 2
Dleu2	107.844	135.561	1.257	0.091265	1	deleted in lymphocytic leukemia, 2
Camk2n2	340.376	290.448	0.853316	0.0912977	1	calcium/calmodulin-dependent protein kinase II inhibitor 2
Hist1h4a	11.105	19.793	1.78235	0.0913938	1	histone cluster 1, H4a
Col2a1	68.0242	90.6393	1.33246	0.0914374	1	collagen, type II, alpha 1
Gprc5a	2.54841	7.34693	2.88295	0.0914885	1	G protein-coupled receptor, family C, group 5, member A
Cryba2	12.8714	5.50525	0.427711	0.0916326	1	crystallin, beta A2
Fpr2	3.68715	9.04801	2.45393	0.0919579	1	formyl peptide receptor 2
Pafah1b1	13528.9	12450.7	0.920308	0.0919951	1	platelet-activating factor acetylhydrolase, isoform 1b, subunit 1
Fsd2	25.3825	11.2719	0.444083	0.0920122	1	fibronectin type III and SPRY domain containing 2
Thbs3	85.0798	106.692	1.25402	0.0920344	1	thrombospondin 3
2810055F11Rik	12.3612	22.1157	1.78913	0.0921892	1	NA
Clec5a	11.9357	21.5495	1.80547	0.0922334	1	C-type lectin domain family 5, member a
Htr3b	146.623	119.101	0.812293	0.0924578	1	5-hydroxytryptamine (serotonin) receptor 3B
Glrb	1507.67	1360.18	0.902177	0.0925641	1	glycine receptor, beta subunit
Bysl	159.23	191.441	1.20229	0.0925675	1	bystin-like
Gabbr1	4567.58	4192.83	0.917955	0.0927214	1	gamma-aminobutyric acid (GABA) B receptor, 1
Tmbim6	3161.44	3509.54	1.11011	0.0927379	1	transmembrane BAX inhibitor motif containing 6
Aim2	12.1091	22.1878	1.83233	0.09274	1	absent in melanoma 2
Angpt1	107.904	129.967	1.20446	0.0929268	1	angiopoietin 1
Plekhf1	105.032	130.923	1.2465	0.0929954	1	pleckstrin homology domain containing, family F (with FYVE domain) member 1
Eya2	129.555	167.091	1.28973	0.0932423	1	EYA transcriptional coactivator and phosphatase 2
Gpcpd1	1230.07	1109.25	0.901778	0.0934064	1	glycerophosphocholine phosphodiesterase 1
Ttll7	14518.9	13183.5	0.908028	0.0934705	1	tubulin tyrosine ligase-like family, member 7
Pcnxl3	646.699	731.472	1.13109	0.0935633	1	NA
Fcgrt	422.466	475.54	1.12563	0.0936732	1	Fc receptor, IgG, alpha chain transporter
Mir300	1.40966	7.00806	4.97145	0.0936944	1	microRNA 300
Thg1l	29.1725	42.041	1.44112	0.0937273	1	tRNA-histidine guanylyltransferase 1-like (S. cerevisiae)
Glo1	764.198	680.334	0.890259	0.0937311	1	glyoxalase 1
Nap1l3	523.121	462.218	0.883577	0.0937605	1	nucleosome assembly protein 1-like 3
Epm2aip1	3103.94	2841.57	0.915475	0.0939266	1	EPM2A (laforin) interacting protein 1
Cdan1	206.76	245.147	1.18566	0.0940467	1	congenital dyserythropoietic anemia, type I (human)
Tlx2	296.016	254.748	0.860588	0.0941093	1	T cell leukemia, homeobox 2
4930447C04Rik	68.3874	51.9118	0.759085	0.0941401	1	RIKEN cDNA 4930447C04 gene
Lyl1	23.2692	35.2829	1.51629	0.0943935	1	lymphoblastomic leukemia 1
Slc40a1	56.7428	77.2464	1.36134	0.0944398	1	solute carrier family 40 (iron-regulated transporter), member 1
Exosc1	98.0763	122.387	1.24787	0.0944744	1	exosome component 1
Ppcs	82.3429	63.8143	0.774983	0.09461	1	phosphopantothenoylcysteine synthetase
Kcp	17.5998	28.5713	1.62339	0.0946265	1	kielin/chordin-like protein
D430036J16Rik	39.3798	26.6808	0.677525	0.0946498	1	RIKEN cDNA D430036J16 gene
Gm527	112.412	88.1443	0.784115	0.0946518	1	predicted gene 527
Sgcz	74.7038	57.5927	0.770947	0.0947281	1	sarcoglycan zeta
Nusap1	18.9046	31.8629	1.68546	0.0947437	1	nucleolar and spindle associated protein 1
Prkg1	1960.5	1766.47	0.901033	0.094959	1	protein kinase, cGMP-dependent, type I
Vstm2b	87.1993	67.2356	0.771056	0.0949976	1	V-set and transmembrane domain containing 2B
Itpripl2	893.362	1056.73	1.18287	0.0950626	1	inositol 1,4,5-triphosphate receptor interacting protein-like 2
Arfgef1	3359.69	3086.34	0.918639	0.0951262	1	ADP-ribosylation factor guanine nucleotide-exchange factor 1(brefeldin A-inhibited)
Arhgef11	2615.91	2396.15	0.915993	0.0952323	1	Rho guanine nucleotide exchange factor (GEF) 11
Manea	829.668	742.996	0.895533	0.0953188	1	mannosidase, endo-alpha
Cyb561	341.966	293.489	0.858241	0.0954874	1	cytochrome b-561
Dgkg	820.606	718.314	0.875346	0.0956177	1	diacylglycerol kinase, gamma
Sybu	633.786	564.519	0.890709	0.0956418	1	syntabulin (syntaxin-interacting)
Ppfia2	728.856	652.566	0.895329	0.0956772	1	protein tyrosine phosphatase, receptor type, f polypeptide (PTPRF), interacting protein (liprin), alpha 2
Fkbp10	121.94	147.54	1.20994	0.0957298	1	FK506 binding protein 10
Nrcam	1926.74	1762.02	0.91451	0.0959768	1	neuronal cell adhesion molecule
Chrna7	428.695	371.439	0.86644	0.0961463	1	cholinergic receptor, nicotinic, alpha polypeptide 7
Tmem173	42.3582	63.2224	1.49257	0.0961571	1	transmembrane protein 173
D7Ertd715e	519.365	458.074	0.881988	0.0962991	1	NA
Zwint	1932.09	1752.02	0.906801	0.096386	1	ZW10 interactor
Lck	9.43704	17.8531	1.89182	0.0964464	1	lymphocyte protein tyrosine kinase
H6pd	365.497	437.68	1.19749	0.0965584	1	hexose-6-phosphate dehydrogenase (glucose 1-dehydrogenase)
Wfdc1	44.0446	61.8971	1.40533	0.0966546	1	WAP four-disulfide core domain 1
St3gal4	230.65	270.318	1.17198	0.0967066	1	ST3 beta-galactoside alpha-2,3-sialyltransferase 4
Nfam1	48.1322	63.5047	1.31938	0.0967262	1	Nfat activating molecule with ITAM motif 1
Nrn1	3773.71	3484.61	0.923391	0.0967729	1	neuritin 1
Cep55	6.22382	13.5226	2.17272	0.0967983	1	centrosomal protein 55
Agtpbp1	3867.95	3576.79	0.924725	0.0968816	1	ATP/GTP binding protein 1
BC005764	81.0675	104.874	1.29367	0.0970168	1	NA
Gm12238	2.08066	6.68065	3.21084	0.0971677	1	predicted gene 12238
4921528I01Rik	4.29047	0.576373	0.134338	0.0973308	1	NA
Ids	6038.6	5552.35	0.919477	0.0973735	1	iduronate 2-sulfatase
Kif19a	1145.04	1264.89	1.10467	0.097582	1	kinesin family member 19A
Polr3g	905.886	795.851	0.878533	0.0975956	1	polymerase (RNA) III (DNA directed) polypeptide G
Myo1c	991.741	1142.88	1.1524	0.0977187	1	myosin IC
Pdia4	806.315	900.588	1.11692	0.0978318	1	protein disulfide isomerase associated 4
Brip1	10.8962	24.6499	2.26224	0.0979626	1	BRCA1 interacting protein C-terminal helicase 1
Folr2	3.15173	8.53478	2.70797	0.0980555	1	folate receptor 2 (fetal)
Tmem204	57.1632	75.3101	1.31746	0.0980625	1	transmembrane protein 204
Prkar2b	4159.59	3828.38	0.920376	0.0980719	1	protein kinase, cAMP dependent regulatory, type II beta
Papln	99.1279	75.8704	0.765378	0.0981796	1	papilin, proteoglycan-like sulfated glycoprotein
Ppp1r1c	1827.49	1674.51	0.916289	0.0982172	1	protein phosphatase 1, regulatory (inhibitor) subunit 1C
S100b	5577.15	5089.04	0.91248	0.0982528	1	S100 protein, beta polypeptide, neural
Dock2	136.776	208.458	1.52409	0.0983591	1	dedicator of cyto-kinesis 2
Mdh1	3274.67	3012.26	0.919867	0.0984321	1	malate dehydrogenase 1, NAD (soluble)
Syt2	2482.88	2221.17	0.894595	0.0985065	1	synaptotagmin II
Ube3a	2584.61	2365.43	0.915199	0.0987322	1	ubiquitin protein ligase E3A
AA388235	89.9262	69.0469	0.767817	0.0995208	1	expressed sequence AA388235
Lyz2	499.806	660.474	1.32146	0.0997482	1	lysozyme 2
Gpr141	16.6019	26.1724	1.57647	0.0997865	1	G protein-coupled receptor 141
AI646023	1612.85	1472.26	0.91283	0.100367	1	NA
Ccdc13	43.7551	57.9893	1.32532	0.100509	1	coiled-coil domain containing 13
Foxm1	24.814	41.595	1.67628	0.100587	1	forkhead box M1
Il1rapl1	119.34	97.465	0.816702	0.100618	1	interleukin 1 receptor accessory protein-like 1
Col6a2	778.436	1089.94	1.40017	0.100709	1	collagen, type VI, alpha 2
Gp9	1.37892	5.55467	4.02828	0.100814	1	glycoprotein 9 (platelet)
Xk	323.401	277.266	0.857346	0.10082	1	X-linked Kx blood group
Pabpc1	1381.88	1557.07	1.12678	0.10097	1	poly(A) binding protein, cytoplasmic 1
Scara5	393.03	482.546	1.22776	0.100996	1	scavenger receptor class A, member 5
Alcam	2542.5	2334.96	0.918375	0.101254	1	activated leukocyte cell adhesion molecule
Ldb2	1012.3	914.07	0.902965	0.101301	1	LIM domain binding 2
Plod2	225.594	308.59	1.3679	0.101318	1	procollagen lysine, 2-oxoglutarate 5-dioxygenase 2
Aldh1a7	47.0742	33.0816	0.702755	0.101409	1	aldehyde dehydrogenase family 1, subfamily A7
Sv2b	3245.82	2964.46	0.913318	0.101439	1	synaptic vesicle glycoprotein 2 b
Idh3a	1265.74	1153.42	0.911258	0.101506	1	isocitrate dehydrogenase 3 (NAD+) alpha
2810407C02Rik	2710.51	2473.71	0.912636	0.101531	1	NA
Atp2a3	129.2	156.995	1.21514	0.101651	1	ATPase, Ca++ transporting, ubiquitous
Uba6	1192.32	1078.39	0.904445	0.101923	1	ubiquitin-like modifier activating enzyme 6
Armcx1	1456.3	1327.49	0.91155	0.101983	1	armadillo repeat containing, X-linked 1
Cybasc3	104.393	130.878	1.25371	0.102127	1	NA
Nat2	17.9817	28.8732	1.6057	0.102161	1	N-acetyltransferase 2 (arylamine N-acetyltransferase)
Il3ra	21.5766	33.1721	1.53741	0.102213	1	interleukin 3 receptor, alpha chain
Dst	45431.5	42056.2	0.925704	0.102253	1	dystonin
Myst2	1287.39	1166.62	0.90619	0.102349	1	NA
Gfi1	1.04033	4.82112	4.63423	0.102405	1	growth factor independent 1
Man2a1	463.251	569.238	1.22879	0.102464	1	mannosidase 2, alpha 1
Ncln	374.951	426.536	1.13758	0.102493	1	nicalin
Ddx31	124.007	101.82	0.821082	0.102495	1	DEAD/H (Asp-Glu-Ala-Asp/His) box polypeptide 31
4933407C03Rik	3243.48	2954.88	0.911022	0.102732	1	NA
Hoxb7	71.7658	52.3476	0.729422	0.102735	1	homeobox B7
Slc25a4	4267.65	3861.48	0.904828	0.102831	1	solute carrier family 25 (mitochondrial carrier, adenine nucleotide translocator), member 4
Wdr47	1151.63	1042.89	0.905577	0.102896	1	WD repeat domain 47
Fblim1	20.1168	35.0827	1.74395	0.102936	1	filamin binding LIM protein 1
Cdc27	1479	1336.77	0.903834	0.102969	1	cell division cycle 27
Cd48	21.7604	33.8343	1.55485	0.103083	1	CD48 antigen
Kcnj15	15.783	26.7398	1.69422	0.103366	1	potassium inwardly-rectifying channel, subfamily J, member 15
Cyth4	129.845	169.119	1.30248	0.103374	1	cytohesin 4
Ralyl	569.239	503.327	0.88421	0.103489	1	RALY RNA binding protein-like
Tomm70a	2838.02	2605.59	0.918101	0.103542	1	translocase of outer mitochondrial membrane 70 homolog A (yeast)
Rpp38	22.7525	35.0668	1.54123	0.103597	1	ribonuclease P/MRP 38 subunit
Pxk	382.637	439.871	1.14958	0.103642	1	PX domain containing serine/threonine kinase
2010002N04Rik	59.5171	45.3526	0.76201	0.103703	1	NA
Dennd2a	273.636	314.689	1.15003	0.103747	1	DENN/MADD domain containing 2A
Acer2	104.628	140.265	1.34061	0.103914	1	alkaline ceramidase 2
Fbxw7	1218.95	1105.7	0.907089	0.103965	1	F-box and WD-40 domain protein 7
8430408G22Rik	35.3159	48.509	1.37357	0.104002	1	RIKEN cDNA 8430408G22 gene
Mgl2	66.7226	119.999	1.79848	0.104027	1	macrophage galactose N-acetyl-galactosamine specific lectin 2
Cited2	99.1508	119	1.2002	0.104139	1	Cbp/p300-interacting transactivator, with Glu/Asp-rich carboxy-terminal domain, 2
Plekhg2	699.215	774.499	1.10767	0.104162	1	pleckstrin homology domain containing, family G (with RhoGef domain) member 2
Gm6213	1.37892	5.33915	3.87198	0.10424	1	predicted gene 6213
Dym	1280.34	1144.9	0.894209	0.104245	1	dymeclin
Tagln2	1327.97	1205.28	0.907615	0.104283	1	transgelin 2
Gpr34	16.6579	26.8696	1.61303	0.104351	1	G protein-coupled receptor 34
Gm129	14.5772	24.1729	1.65827	0.104515	1	NA
Safb2	420.352	476.739	1.13414	0.104554	1	scaffold attachment factor B2
Adcyap1r1	91.8452	113.952	1.24069	0.104598	1	adenylate cyclase activating polypeptide 1 receptor 1
Vamp1	4154.24	3734.71	0.899013	0.104752	1	vesicle-associated membrane protein 1
Pax5	5.18905	11.1696	2.15253	0.104873	1	paired box 5
Spin4	25.8855	38.4428	1.48511	0.104993	1	spindlin family, member 4
Ankrd13a	490.252	555.408	1.1329	0.105019	1	ankyrin repeat domain 13a
Psd4	80.1437	100.854	1.25842	0.105043	1	pleckstrin and Sec7 domain containing 4
Herc1	8684.38	8030.31	0.924684	0.105156	1	HECT and RLD domain containing E3 ubiquitin protein ligase family member 1
Yars2	109.749	88.8148	0.809254	0.105198	1	tyrosyl-tRNA synthetase 2 (mitochondrial)
Neto2	357.388	316.853	0.88658	0.105422	1	neuropilin (NRP) and tolloid (TLL)-like 2
Sva	2.41306	0	0	0.105446	1	seminal vesicle antigen
Ppp2r3a	883.357	796.229	0.901367	0.105636	1	protein phosphatase 2, regulatory subunit B'', alpha
Jdp2	122.643	148.154	1.20801	0.105814	1	Jun dimerization protein 2
Slc22a23	747.987	672.961	0.899696	0.105829	1	solute carrier family 22, member 23
Triobp	244.352	282.207	1.15492	0.105958	1	TRIO and F-actin binding protein
Per2	232.623	275.53	1.18445	0.106095	1	period circadian clock 2
Nuf2	8.15013	15.085	1.85089	0.106131	1	NUF2, NDC80 kinetochore complex component
Pde4dip	3866.68	3398.74	0.878982	0.106161	1	phosphodiesterase 4D interacting protein (myomegalin)
2210408I21Rik	193.715	163.512	0.844084	0.10622	1	RIKEN cDNA 2210408I21 gene
Disp2	3742.2	3283.48	0.87742	0.106315	1	dispatched RND tramsporter family member 2
Lsp1	93.8806	135.166	1.43976	0.106327	1	lymphocyte specific 1
Rpp14	354.376	310.808	0.877056	0.106335	1	ribonuclease P 14 subunit
Traf7	324.36	367.63	1.1334	0.106369	1	TNF receptor-associated factor 7
Ssh3	241.666	286.05	1.18366	0.106429	1	slingshot protein phosphatase 3
2410131K14Rik	170.046	142.254	0.836559	0.106769	1	RIKEN cDNA 2410131K14 gene
Atp6v1g2	675.648	602.812	0.892198	0.10691	1	ATPase, H+ transporting, lysosomal V1 subunit G2
Snrnp35	72.6343	55.8856	0.769411	0.106926	1	small nuclear ribonucleoprotein 35 (U11/U12)
Rbm34	234.596	198.299	0.845278	0.106967	1	RNA binding motif protein 34
Zmynd17	46.479	30.6141	0.658666	0.107036	1	NA
Th1l	301.138	260.799	0.866045	0.107071	1	NA
B230206F22Rik	276.722	323.049	1.16742	0.107177	1	NA
Rab3a	2428.34	2220.09	0.914241	0.107197	1	RAB3A, member RAS oncogene family
Otub1	1085.85	976.537	0.899326	0.107792	1	OTU domain, ubiquitin aldehyde binding 1
Yeats4	145.859	179.443	1.23025	0.107832	1	YEATS domain containing 4
Pcdh10	847.853	769.589	0.907692	0.107961	1	protocadherin 10
Gale	133.37	106.204	0.796311	0.10799	1	galactose-4-epimerase, UDP
Ckap5	5057.11	4646.55	0.918815	0.108008	1	cytoskeleton associated protein 5
Sytl3	114.124	90.4552	0.792602	0.108243	1	synaptotagmin-like 3
Pclo	6742.58	6178.08	0.916278	0.108268	1	piccolo (presynaptic cytomatrix protein)
Vprbp	504.411	578.354	1.14659	0.108298	1	NA
4930430F08Rik	239.189	204.181	0.853638	0.108357	1	RIKEN cDNA 4930430F08 gene
Megf11	47.4676	33.1667	0.698723	0.108509	1	multiple EGF-like-domains 11
Fars2	168.722	140.46	0.832492	0.108537	1	phenylalanine-tRNA synthetase 2 (mitochondrial)
Mcts1	343.28	299.077	0.871234	0.108654	1	malignant T cell amplified sequence 1
Vmn1r181	10.3789	4.51508	0.435023	0.108688	1	vomeronasal 1 receptor 181
Gabra2	288.675	246.753	0.854777	0.10893	1	gamma-aminobutyric acid (GABA) A receptor, subunit alpha 2
Myl6	609.771	534.562	0.876659	0.109071	1	myosin, light polypeptide 6, alkali, smooth muscle and non-muscle
Tet2	681.397	757.639	1.11189	0.109137	1	tet methylcytosine dioxygenase 2
Lsamp	379.033	316.136	0.834059	0.109295	1	limbic system-associated membrane protein
Rasl11b	130.439	159.791	1.22502	0.109302	1	RAS-like, family 11, member B
Dusp22	391.388	341.47	0.872459	0.109308	1	dual specificity phosphatase 22
Alkbh4	58.3826	42.4095	0.726406	0.109375	1	alkB homolog 4, lysine demethylase
Olfr1033	53.4447	74.976	1.40287	0.109386	1	olfactory receptor 1033
Aqp9	5.33699	11.0475	2.06998	0.109703	1	aquaporin 9
Rragb	366.391	320.644	0.875142	0.109802	1	Ras-related GTP binding B
Hs6st2	972.238	866.862	0.891614	0.109923	1	heparan sulfate 6-O-sulfotransferase 2
2610029G23Rik	175.202	204.772	1.16878	0.109951	1	NA
Tctn1	93.8533	116.384	1.24006	0.110027	1	tectonic family member 1
Paqr9	526.817	470.201	0.892532	0.110214	1	progestin and adipoQ receptor family member IX
Mir384	8.50132	3.32184	0.390744	0.11025	1	microRNA 384
Klhl12	442.113	388.527	0.878797	0.11026	1	kelch-like 12
Pglyrp1	21.2374	31.7937	1.49706	0.110539	1	peptidoglycan recognition protein 1
Ripk3	4.0503	9.95786	2.45855	0.110625	1	receptor-interacting serine-threonine kinase 3
Lman2	787.689	877.937	1.11457	0.110705	1	lectin, mannose-binding 2
Hist1h2bm	19.6181	29.4168	1.49947	0.110786	1	histone cluster 1, H2bm
Gpr64	682.197	613.012	0.898585	0.111131	1	NA
6330503K22Rik	1294.64	1178.17	0.910039	0.111166	1	NA
Pdcd1lg2	0	3.2278	#DIV/0!	0.111183	1	programmed cell death 1 ligand 2
Cmah	31.0254	43.5081	1.40234	0.111372	1	cytidine monophospho-N-acetylneuraminic acid hydroxylase
Tbx2	303.367	263.763	0.869453	0.11143	1	T-box 2
Rangap1	1701.54	1562.03	0.918013	0.111432	1	RAN GTPase activating protein 1
4931406C07Rik	288.827	331.597	1.14808	0.111645	1	RIKEN cDNA 4931406C07 gene
Epb4.1l1	2439.87	2219.59	0.909717	0.111988	1	NA
Sacs	717.869	641.8	0.894035	0.11217	1	sacsin
Cabp1	815.645	721.982	0.885167	0.112232	1	calcium binding protein 1
Rps6ka3	1060.34	964.713	0.909818	0.112233	1	ribosomal protein S6 kinase polypeptide 3
Mrc1	432.262	577.337	1.33562	0.112415	1	mannose receptor, C type 1
Gm20110	2.44999	7.0004	2.85732	0.112531	1	predicted gene, 20110
Atp6v1h	1362.06	1241.36	0.911388	0.112564	1	ATPase, H+ transporting, lysosomal V1 subunit H
Rit2	582.681	511.62	0.878045	0.112752	1	Ras-like without CAAX 2
Cuta	187.436	220.641	1.17715	0.112809	1	cutA divalent cation tolerance homolog
Hist1h3a	4.42582	9.69645	2.19088	0.112922	1	histone cluster 1, H3a
Ccdc104	696.882	621.69	0.892102	0.113026	1	NA
Ptpmt1	175.289	144.448	0.824054	0.113037	1	protein tyrosine phosphatase, mitochondrial 1
Fbln2	1036.66	1143.97	1.10351	0.113205	1	fibulin 2
Usp9x	8700.85	8058.82	0.926211	0.113206	1	ubiquitin specific peptidase 9, X chromosome
Elavl2	3200.91	2932.84	0.916252	0.113215	1	ELAV like RNA binding protein 1
Atg4a	68.2738	85.0768	1.24611	0.113501	1	autophagy related 4A, cysteine peptidase
Synpr	2188.75	2013.08	0.91974	0.113605	1	synaptoporin
Stat5a	85.9047	110.517	1.28651	0.113622	1	signal transducer and activator of transcription 5A
Aurka	25.0364	37.0133	1.47838	0.113679	1	aurora kinase A
Klf8	231.229	196.347	0.849147	0.113741	1	Kruppel-like factor 8
C1qb	138.281	242.413	1.75305	0.113862	1	complement component 1, q subcomponent, beta polypeptide
Synpo2	230.791	193.591	0.838815	0.113871	1	synaptopodin 2
Acat2	699.174	626.115	0.895507	0.11404	1	acetyl-Coenzyme A acetyltransferase 2
Arhgef2	396.908	466.696	1.17583	0.114293	1	rho/rac guanine nucleotide exchange factor (GEF) 2
Sprn	352.387	306.71	0.870378	0.114294	1	shadow of prion protein
Gyk	380.619	328.525	0.863134	0.114316	1	NA
Ccdc163	75.7657	56.247	0.742381	0.114338	1	coiled-coil domain containing 163
Cinp	191.31	161.99	0.846741	0.114414	1	cyclin-dependent kinase 2 interacting protein
Zfp536	477.447	537.805	1.12642	0.114449	1	zinc finger protein 536
Lhfpl5	73.9079	56.1208	0.759334	0.114457	1	lipoma HMGIC fusion partner-like 5
Tmem116	4.38889	9.84471	2.2431	0.114572	1	transmembrane protein 116
Serpinb1a	601.148	539.004	0.896625	0.114587	1	serine (or cysteine) peptidase inhibitor, clade B, member 1a
Ccdc96	23.5347	14.8504	0.630998	0.114591	1	coiled-coil domain containing 96
Cbln2	290.562	251.288	0.864835	0.114601	1	cerebellin 2 precursor protein
Ccdc88b	26.008	44.9568	1.72857	0.114712	1	coiled-coil domain containing 88B
Cd40	1.779	6.53179	3.67161	0.114715	1	CD40 antigen
Inpp5j	435.542	378.672	0.869427	0.114774	1	inositol polyphosphate 5-phosphatase J
Myf6	8.76071	1.32778	0.15156	0.114869	1	myogenic factor 6
Gimap9	5.86623	11.6994	1.99437	0.114909	1	GTPase, IMAP family member 9
Kif22	17.4768	27.8062	1.59104	0.115	1	kinesin family member 22
Napg	1553.75	1411.83	0.908657	0.115112	1	N-ethylmaleimide sensitive fusion protein attachment protein gamma
Gprasp2	700.004	632.498	0.903562	0.11516	1	G protein-coupled receptor associated sorting protein 2
D630003M21Rik	459.306	509.022	1.10824	0.115217	1	RIKEN cDNA D630003M21 gene
Atp6v0a4	15.4632	7.67974	0.496647	0.115218	1	ATPase, H+ transporting, lysosomal V0 subunit A4
Wbp7	770.999	853.923	1.10755	0.115398	1	NA
Ptn	626.213	557.994	0.891061	0.115438	1	pleiotrophin
Zfp866	518.854	587.04	1.13142	0.115585	1	zinc finger protein 866
Ptgs2	2.91774	8.37221	2.86941	0.115861	1	prostaglandin-endoperoxide synthase 2
Sipa1l2	889.768	989.58	1.11218	0.115879	1	signal-induced proliferation-associated 1 like 2
Oxct1	2165.39	1981.23	0.91495	0.115908	1	3-oxoacid CoA transferase 1
Afap1l1	124.102	150.821	1.2153	0.115923	1	actin filament associated protein 1-like 1
Peli2	1316.51	1434.9	1.08992	0.115938	1	pellino 2
Shcbp1	9.0677	17.0915	1.88488	0.116176	1	Shc SH2-domain binding protein 1
1700123O20Rik	149.772	176.333	1.17734	0.116362	1	RIKEN cDNA 1700123O20 gene
Npc2	971.36	1068.74	1.10025	0.116479	1	NPC intracellular cholesterol transporter 2
Rabgap1l	2374.47	2199.07	0.926127	0.116482	1	RAB GTPase activating protein 1-like
Siglece	13.6045	22.167	1.62938	0.116525	1	sialic acid binding Ig-like lectin E
Hhip	84.3838	103.819	1.23032	0.116616	1	Hedgehog-interacting protein
Hist1h3d	15.66	24.3623	1.5557	0.116799	1	histone cluster 1, H3d
Rbl1	72.9917	115.879	1.58757	0.116919	1	retinoblastoma-like 1 (p107)
Nbl1	1755.13	1906.53	1.08626	0.116952	1	neuroblastoma, suppression of tumorigenicity 1
Arhgef4	479.292	426.652	0.890171	0.117005	1	Rho guanine nucleotide exchange factor (GEF) 4
Reep5	15179	14078.1	0.927477	0.117041	1	receptor accessory protein 5
Mknk2	595.193	669.245	1.12442	0.11724	1	MAP kinase-interacting serine/threonine kinase 2
Cdh12	237.785	202.398	0.851182	0.117244	1	cadherin 12
Skint3	3.18247	8.17453	2.56861	0.117381	1	selection and upkeep of intraepithelial T cells 3
Map3k11	497.4	560.583	1.12703	0.117445	1	mitogen-activated protein kinase kinase kinase 11
Nnmt	9.07944	15.684	1.72742	0.117508	1	nicotinamide N-methyltransferase
Fgf13	4082.42	3760.92	0.921248	0.117519	1	fibroblast growth factor 13
Gys1	443.381	397.25	0.895956	0.117649	1	glycogen synthase 1, muscle
Sidt1	18.2336	27.9777	1.5344	0.117668	1	SID1 transmembrane family, member 1
Ptpn14	1426.34	1608.42	1.12765	0.117715	1	protein tyrosine phosphatase, non-receptor type 14
Hps6	105.284	128.336	1.21895	0.117863	1	HPS6, biogenesis of lysosomal organelles complex 2 subunit 3
Mir3108	0.400077	3.20515	8.01134	0.117878	1	microRNA 3108
Arid5b	836.788	942.269	1.12605	0.117978	1	AT rich interactive domain 5B (MRF1-like)
Phka1	602.859	532.921	0.883989	0.118122	1	phosphorylase kinase alpha 1
Cntnap2	2595.48	2328.43	0.897113	0.118163	1	contactin associated protein-like 2
Bmp2	19.4834	30.4694	1.56387	0.118304	1	bone morphogenetic protein 2
Zfp316	241.497	277.761	1.15016	0.118426	1	zinc finger protein 316
Tcp11l1	1916.89	1714.89	0.894621	0.118539	1	t-complex 11 like 1
Cfh	955.656	1331.67	1.39346	0.118596	1	complement component factor h
Art1	19.9597	2.93482	0.147037	0.118667	1	ADP-ribosyltransferase 1
Lrrc14b	19.2073	11.1642	0.581245	0.118676	1	leucine rich repeat containing 14B
Gabarapl1	4910.33	4525.76	0.921682	0.118695	1	gamma-aminobutyric acid (GABA) A receptor-associated protein-like 1
Clrn1	159.094	130.782	0.822043	0.118723	1	clarin 1
Slc3a1	10.145	18.3473	1.80851	0.118731	1	solute carrier family 3, member 1
Slc44a5	1.98224	6.44601	3.25188	0.118916	1	solute carrier family 44, member 5
Me1	1270.08	1154.77	0.909214	0.118935	1	malic enzyme 1, NADP(+)-dependent, cytosolic
Slc24a4	15.612	8.56215	0.548435	0.119064	1	solute carrier family 24 (sodium/potassium/calcium exchanger), member 4
Sv2c	5496.46	4984.45	0.906849	0.119078	1	synaptic vesicle glycoprotein 2c
Aoah	17.4762	29.8599	1.70861	0.119174	1	acyloxyacyl hydrolase
Invs	198.229	233.957	1.18024	0.119184	1	inversin
Ccnj	87.4696	68.1358	0.778966	0.11921	1	cyclin J
Zmym2	1594.24	1466.39	0.9198	0.11923	1	zinc finger, MYM-type 2
Arl6ip1	3066.92	2821.17	0.919873	0.119332	1	ADP-ribosylation factor-like 6 interacting protein 1
Palmd	832.31	746.68	0.897118	0.119386	1	palmdelphin
Btg1	254.787	301.623	1.18382	0.119455	1	B cell translocation gene 1, anti-proliferative
Pax9	53.3838	71.0577	1.33107	0.119632	1	paired box 9
Dbc1	257.531	223.625	0.868345	0.119685	1	NA
Aktip	1392.44	1263.75	0.907582	0.119747	1	thymoma viral proto-oncogene 1 interacting protein
Ppp2r5e	1119.22	1018.92	0.910389	0.119761	1	protein phosphatase 2, regulatory subunit B', epsilon
Znrd1	59.3389	83.4291	1.40598	0.119892	1	zinc ribbon domain containing, 1
E2f2	76.2446	97.8261	1.28306	0.120038	1	E2F transcription factor 2
Apc	9539.7	8823.33	0.924906	0.120079	1	adenomatosis polyposis coli
Frmpd4	864.501	775.774	0.897366	0.120117	1	FERM and PDZ domain containing 4
Cox5a	760.651	685.333	0.900983	0.120272	1	cytochrome c oxidase subunit Va
D130043K22Rik	1299.63	1184.51	0.911422	0.120341	1	RIKEN cDNA D130043K22 gene
Efcab10	14.3622	7.58983	0.528458	0.12059	1	EF-hand calcium binding domain 10
Nsg1	607.688	538.95	0.886886	0.120679	1	neuron specific gene family member 1
Fcgr3	72.5578	115.075	1.58598	0.120682	1	Fc receptor, IgG, low affinity III
Slc16a10	65.2076	80.9922	1.24207	0.120697	1	solute carrier family 16 (monocarboxylic acid transporters), member 10
Mettl7a1	324.179	372.187	1.14809	0.120838	1	methyltransferase like 7A1
Elovl1	1088.07	1220.41	1.12162	0.120906	1	elongation of very long chain fatty acids (FEN1/Elo2, SUR4/Elo3, yeast)-like 1
Tfb1m	115.633	92.4225	0.799278	0.121029	1	transcription factor B1, mitochondrial
Bmp3	49.6399	85.0484	1.71331	0.121049	1	bone morphogenetic protein 3
Ap2m1	435.842	385.35	0.884149	0.121095	1	adaptor-related protein complex 2, mu 1 subunit
Pbx3	141.474	115.168	0.814056	0.121135	1	pre B cell leukemia homeobox 3
Mpi	330.47	288.82	0.873966	0.121154	1	mannose phosphate isomerase
Lifr	16660.1	15532.6	0.932321	0.121195	1	leukemia inhibitory factor receptor
Acsl6	1049.02	952.636	0.908116	0.121318	1	acyl-CoA synthetase long-chain family member 6
Ankrd29	396.239	348.713	0.880055	0.121329	1	ankyrin repeat domain 29
Ubp1	562.741	626.877	1.11397	0.121361	1	upstream binding protein 1
Kirrel	851.299	954.598	1.12134	0.121403	1	kirre like nephrin family adhesion molecule 1
2610039C10Rik	38.844	53.1497	1.36829	0.121416	1	NA
Ctnnd2	971.644	862.429	0.887598	0.121543	1	catenin (cadherin associated protein), delta 2
Peg3	3806.07	3454.38	0.907595	0.121565	1	paternally expressed 3
Slc4a4	1752.2	1612.89	0.920496	0.121577	1	solute carrier family 4 (anion exchanger), member 4
Stam	1042.65	946.195	0.907494	0.12165	1	signal transducing adaptor molecule (SH3 domain and ITAM motif) 1
Rgs12	239.706	277.727	1.15862	0.12166	1	regulator of G-protein signaling 12
Tubb4	4005.37	3634.96	0.907523	0.121668	1	NA
Tbce	398.886	349.714	0.876728	0.121719	1	tubulin-specific chaperone E
Amotl1	2519.97	2322.73	0.921729	0.122015	1	angiomotin-like 1
Zfp809	233.209	268.015	1.14924	0.12204	1	zinc finger protein 809
Timd4	0.800154	6.90989	8.6357	0.122345	1	T cell immunoglobulin and mucin domain containing 4
Pcsk2	2263.86	2032.07	0.897614	0.1224	1	proprotein convertase subtilisin/kexin type 2
2310010M20Rik	4.54965	0.981247	0.215675	0.12244	1	NA
Sys1	99.4595	119.365	1.20013	0.122516	1	SYS1 Golgi-localized integral membrane protein homolog (S. cerevisiae)
Fbxo28	862.297	774.828	0.898563	0.122624	1	F-box protein 28
Gng3	2171.7	1916.77	0.882614	0.122712	1	guanine nucleotide binding protein (G protein), gamma 3
Ermap	54.2019	78.3152	1.44488	0.122781	1	erythroblast membrane-associated protein
Cab39	2607.07	2394.39	0.91842	0.122978	1	calcium binding protein 39
Cytip	27.6817	39.842	1.43929	0.123148	1	cytohesin 1 interacting protein
Atp6v1a	4103.46	3803.26	0.926841	0.123194	1	ATPase, H+ transporting, lysosomal V1 subunit A
Mtmr6	5275.75	4864.5	0.922048	0.123223	1	myotubularin related protein 6
Klf9	1419.78	1570.04	1.10583	0.12329	1	Kruppel-like factor 9
Tubg2	197.565	168.935	0.855089	0.123322	1	tubulin, gamma 2
Adamts7	86.4105	107.64	1.24568	0.123355	1	a disintegrin-like and metallopeptidase (reprolysin type) with thrombospondin type 1 motif, 7
Pim3	320.618	362.934	1.13198	0.123365	1	proviral integration site 3
Igsf9	61.5273	78.5009	1.27587	0.123365	1	immunoglobulin superfamily, member 9
Kcna4	573.894	505.19	0.880286	0.123426	1	potassium voltage-gated channel, shaker-related subfamily, member 4
Kcnq4	132.594	161.254	1.21615	0.123435	1	potassium voltage-gated channel, subfamily Q, member 4
Bscl2	589.095	527.449	0.895355	0.123522	1	Berardinelli-Seip congenital lipodystrophy 2 (seipin)
Hus1	190.347	223.413	1.17371	0.123596	1	HUS1 checkpoint clamp component
Usp47	1542.18	1415.33	0.917748	0.123623	1	ubiquitin specific peptidase 47
Lrp5	257.58	294.543	1.1435	0.123633	1	low density lipoprotein receptor-related protein 5
Tceal5	31.6911	21.1797	0.668318	0.123711	1	transcription elongation factor A (SII)-like 5
Gramd3	55.5003	70.9117	1.27768	0.123715	1	GRAM domain containing 3
Fcnb	1.64984	5.83394	3.53607	0.123744	1	ficolin B
Kremen1	377.742	422.522	1.11855	0.123758	1	kringle containing transmembrane protein 1
Serpini1	1419.59	1296.74	0.913458	0.123763	1	serine (or cysteine) peptidase inhibitor, clade I, member 1
Dimt1	37.1566	49.9684	1.34481	0.12377	1	DIM1 dimethyladenosine transferase 1-like (S. cerevisiae)
Plbd1	56.0866	93.7195	1.67098	0.12384	1	phospholipase B domain containing 1
2310028O11Rik	632.657	567.021	0.896253	0.123892	1	NA
Mctp2	505.044	453.665	0.898268	0.124011	1	multiple C2 domains, transmembrane 2
Trim36	4619.59	4220.45	0.913598	0.124024	1	tripartite motif-containing 36
Pate2	7.70116	2.8092	0.364777	0.124171	1	prostate and testis expressed 2
Gpr89	322.603	281.359	0.872154	0.12422	1	G protein-coupled receptor 89
Csf1r	358.945	485.332	1.3521	0.124318	1	colony stimulating factor 1 receptor
Pcdhgc3	553.635	620.029	1.11992	0.124451	1	protocadherin gamma subfamily C, 3
Slc7a10	4.06909	12.0508	2.96154	0.124454	1	solute carrier family 7 (cationic amino acid transporter, y+ system), member 10
1810055G02Rik	95.7433	119.1	1.24395	0.124581	1	RIKEN cDNA 1810055G02 gene
Retnla	24.6355	57.026	2.31479	0.124601	1	resistin like alpha
Hist1h3i	5.97724	12.0549	2.0168	0.124858	1	histone cluster 1, H3i
Pdia6	895.906	991.778	1.10701	0.124865	1	protein disulfide isomerase associated 6
Tmem65	1825.63	1674.02	0.916953	0.124965	1	transmembrane protein 65
Arhgap6	70.9725	91.5341	1.28971	0.125049	1	Rho GTPase activating protein 6
Atp6v1b2	4850.8	4501.5	0.92799	0.12515	1	ATPase, H+ transporting, lysosomal V1 subunit B2
Etnk1	8020.73	7438.99	0.927471	0.125203	1	ethanolamine kinase 1
Epha6	472.061	414.684	0.878455	0.125308	1	Eph receptor A6
Gpr65	20.3324	32.379	1.59248	0.125321	1	G-protein coupled receptor 65
Btnl9	2.68398	7.64758	2.84935	0.125342	1	butyrophilin-like 9
Retnlg	52.2869	70.1002	1.34068	0.125382	1	resistin like gamma
E230029C05Rik	15.9497	25.1315	1.57567	0.125448	1	RIKEN cDNA E230029C05 gene
Oaz1	99.0372	79.974	0.807515	0.125608	1	ornithine decarboxylase antizyme 1
Idh2	211.949	247.081	1.16575	0.125758	1	isocitrate dehydrogenase 2 (NADP+), mitochondrial
Tmem47	1751.92	1596	0.910999	0.125782	1	transmembrane protein 47
Nop10	304.664	265.739	0.872238	0.125891	1	NOP10 ribonucleoprotein
Wfdc5	4.8449	1.31885	0.272214	0.125897	1	WAP four-disulfide core domain 5
AI429214	20.8247	29.7925	1.43063	0.126169	1	expressed sequence AI429214
Vstm2a	237.639	205.005	0.862676	0.126191	1	V-set and transmembrane domain containing 2A
Mtm1	210.583	245.467	1.16566	0.126401	1	X-linked myotubular myopathy gene 1
Prrc1	587.806	654.763	1.11391	0.127044	1	proline-rich coiled-coil 1
Qdpr	737.082	661.109	0.896928	0.127092	1	quinoid dihydropteridine reductase
D930016D06Rik	215.278	181.702	0.844037	0.127097	1	RIKEN cDNA D930016D06 gene
5830416P10Rik	5.81115	11.8888	2.04586	0.127114	1	NA
Zic3	1.2805	5.26649	4.11283	0.127228	1	zinc finger protein of the cerebellum 3
Rg9mtd2	165.095	136.974	0.829666	0.127301	1	NA
Cd164	3486.24	3206.2	0.919673	0.127363	1	CD164 antigen
1700030C10Rik	26.6555	42.8109	1.60608	0.127688	1	RIKEN cDNA 1700030C10 gene
Gcnt1	66.5511	83.4389	1.25376	0.127767	1	glucosaminyl (N-acetyl) transferase 1, core 2
Mtmr4	1700.13	1568.45	0.922546	0.127789	1	myotubularin related protein 4
H3f3a	106.837	137.042	1.28272	0.127954	1	H3 histone, family 3A
Fxyd6	1181.07	1305.31	1.10519	0.127958	1	FXYD domain-containing ion transport regulator 6
Epdr1	2748.6	2516.29	0.915479	0.128029	1	ependymin related protein 1 (zebrafish)
Swi5	642.213	573.156	0.892471	0.128034	1	SWI5 recombination repair homolog (yeast)
S1pr3	1487.82	1349.21	0.90684	0.1283	1	sphingosine-1-phosphate receptor 3
Arap3	126.584	151.126	1.19387	0.128458	1	ArfGAP with RhoGAP domain, ankyrin repeat and PH domain 3
Snap91	2565.82	2341.96	0.912751	0.128458	1	synaptosomal-associated protein 91
Egflam	177.13	207.984	1.17419	0.128531	1	EGF-like, fibronectin type III and laminin G domains
Fnta	996.142	900.395	0.903882	0.128559	1	farnesyltransferase, CAAX box, alpha
Dusp8	502.79	449.308	0.893629	0.128749	1	dual specificity phosphatase 8
Rasal3	11.013	22.3236	2.02702	0.128761	1	RAS protein activator like 3
Dhrs2	34.9845	24.2854	0.694176	0.128767	1	dehydrogenase/reductase member 2
Fdx1	93.5578	74.5134	0.796442	0.128866	1	ferredoxin 1
Ccl9	42.9056	65.4441	1.5253	0.128871	1	chemokine (C-C motif) ligand 9
Tmem132b	147.675	123.252	0.834611	0.129216	1	transmembrane protein 132B
Ddx25	227.335	197.267	0.867735	0.129251	1	DEAD (Asp-Glu-Ala-Asp) box polypeptide 25
H2-Aa	499.168	856.626	1.71611	0.129299	1	histocompatibility 2, class II antigen A, alpha
Serinc1	10406.2	9647.35	0.927074	0.129308	1	serine incorporator 1
Orai2	287.933	252.741	0.877775	0.129383	1	ORAI calcium release-activated calcium modulator 2
Tnfsf11	0	2.35844	#DIV/0!	0.1294	1	tumor necrosis factor (ligand) superfamily, member 11
Ramp3	7.96589	15.2285	1.91171	0.129434	1	receptor (calcitonin) activity modifying protein 3
Lancl2	570.824	511.343	0.895799	0.129755	1	LanC (bacterial lantibiotic synthetase component C)-like 2
Ctla2a	30.6189	45.258	1.47811	0.12976	1	cytotoxic T lymphocyte-associated protein 2 alpha
Gadd45g	52.1462	66.7283	1.27964	0.129857	1	growth arrest and DNA-damage-inducible 45 gamma
Suclg2	55.292	71.2374	1.28839	0.129948	1	succinate-Coenzyme A ligase, GDP-forming, beta subunit
Ywhab	5827.73	5416.63	0.929459	0.129999	1	tyrosine 3-monooxygenase/tryptophan 5-monooxygenase activation protein, beta polypeptide
C330027C09Rik	44.9813	59.5523	1.32393	0.13005	1	RIKEN cDNA C330027C09 gene
Chn1	1276.68	1168.27	0.915083	0.130119	1	chimerin 1
Ssb	1089.15	985.812	0.905124	0.130144	1	Sjogren syndrome antigen B
Cetn3	397.277	446.205	1.12316	0.130229	1	centrin 3
Mvp	495.167	580.226	1.17178	0.130261	1	major vault protein
Mir668	2.7698	6.78841	2.45087	0.130352	1	microRNA 668
Mrgpra2b	9.62213	4.62285	0.480439	0.130381	1	MAS-related GPR, member A2B
Glt8d1	346.09	388.794	1.12339	0.130435	1	glycosyltransferase 8 domain containing 1
Ephb6	645.766	710.427	1.10013	0.130595	1	Eph receptor B6
Kctd16	528.407	472.174	0.89358	0.130686	1	potassium channel tetramerisation domain containing 16
Ell	176.905	209.208	1.1826	0.130972	1	elongation factor RNA polymerase II
Maml3	208.427	241.888	1.16054	0.131015	1	mastermind like transcriptional coactivator 3
2410076I21Rik	3.45339	8.53478	2.47142	0.131077	1	NA
Cdkl4	24.1126	34.9411	1.44908	0.131088	1	cyclin-dependent kinase-like 4
Prune2	57594.4	53084.6	0.921698	0.131126	1	prune homolog 2
Tcfap2c	3.28708	0.288187	0.0876726	0.13113	1	NA
Kcns3	493.77	432.772	0.876465	0.131296	1	potassium voltage-gated channel, delayed-rectifier, subfamily S, member 3
Psmc6	1200.73	1099.87	0.916003	0.131325	1	proteasome (prosome, macropain) 26S subunit, ATPase, 6
Tnfaip2	40.0814	73.4002	1.83128	0.13136	1	tumor necrosis factor, alpha-induced protein 2
Adam22	4557.55	4196.36	0.920749	0.131501	1	a disintegrin and metallopeptidase domain 22
Uba3	1250.77	1142.62	0.913536	0.13164	1	ubiquitin-like modifier activating enzyme 3
Cep192	251.436	285.198	1.13428	0.131873	1	centrosomal protein 192
Nexn	235.313	197.945	0.841202	0.131885	1	nexilin
Asb5	14.9728	3.98813	0.266358	0.132069	1	ankyrin repeat and SOCs box-containing 5
Ube2c	7.78698	16.5218	2.12172	0.132142	1	ubiquitin-conjugating enzyme E2C
Ern1	181.846	213.478	1.17395	0.132264	1	endoplasmic reticulum (ER) to nucleus signalling 1
Ndfip1	3112.12	2879.49	0.925249	0.132267	1	Nedd4 family interacting protein 1
Six4	902.944	821.669	0.909989	0.132279	1	sine oculis-related homeobox 4
Col5a2	1138.67	1385.88	1.2171	0.132378	1	collagen, type V, alpha 2
Tbxas1	19.9575	31.5782	1.58227	0.132405	1	thromboxane A synthase 1, platelet
Tll2	9.43063	16.1163	1.70893	0.132426	1	tolloid-like 2
Pik3r6	24.5866	35.7639	1.45461	0.132553	1	phosphoinositide-3-kinase regulatory subunit 5
Opn3	67.5426	85.2238	1.26178	0.132668	1	opsin 3
Acy1	37.4898	51.5337	1.3746	0.132702	1	aminoacylase 1
Slc30a5	421.979	478.609	1.1342	0.132704	1	solute carrier family 30 (zinc transporter), member 5
Sez6l	177.795	148.552	0.835523	0.132748	1	seizure related 6 homolog like
Necap1	1423.39	1310.5	0.920688	0.132787	1	NECAP endocytosis associated 1
Senp5	1594.99	1458.82	0.914626	0.132875	1	SUMO/sentrin specific peptidase 5
Bag3	2264.43	2073.12	0.915516	0.133066	1	BCL2-associated athanogene 3
Serpinb1b	94.1133	77.226	0.820564	0.133191	1	serine (or cysteine) peptidase inhibitor, clade B, member 1b
Glt1d1	44.4828	31.8752	0.716574	0.133228	1	glycosyltransferase 1 domain containing 1
Chrm1	19.3119	30.4404	1.57625	0.133229	1	cholinergic receptor, muscarinic 1, CNS
Phrf1	594.9	664.831	1.11755	0.133247	1	PHD and ring finger domains 1
Dap3	316.75	363.121	1.1464	0.133267	1	death associated protein 3
Psd3	2774.37	2561.1	0.923128	0.133268	1	pleckstrin and Sec7 domain containing 3
Klhl6	33.0691	45.1103	1.36412	0.133319	1	kelch-like 6
AI450353	19.5088	30.1754	1.54676	0.133406	1	expressed sequence AI450353
Casq1	278.713	108.613	0.389695	0.133462	1	calsequestrin 1
Gm11837	13.555	6.9051	0.509413	0.133478	1	predicted gene 11837
Dazap1	418.896	477.378	1.13961	0.133509	1	DAZ associated protein 1
Rab3d	1111.57	1013.45	0.911729	0.133578	1	RAB3D, member RAS oncogene family
Rfc3	35.1933	48.1309	1.36761	0.133668	1	replication factor C (activator 1) 3
Gpc1	1477.96	1361.52	0.921214	0.133822	1	glypican 1
Thy1	4825.75	4450.83	0.922307	0.133906	1	thymus cell antigen 1, theta
Rnf11	1477.04	1355.01	0.917382	0.133958	1	ring finger protein 11
Hspb1	203.233	172.969	0.85109	0.133989	1	heat shock protein 1
Sfrp1	421.92	503.789	1.19404	0.134024	1	secreted frizzled-related protein 1
Map3k9	2340.88	2137.72	0.913214	0.134186	1	mitogen-activated protein kinase kinase kinase 9
Plxna4	2749.89	2440.24	0.887396	0.134188	1	plexin A4
Rftn1	38.8444	53.5195	1.37779	0.134249	1	raftlin lipid raft linker 1
Rsad1	176.861	150.568	0.851336	0.134425	1	radical S-adenosyl methionine domain containing 1
Noc3l	314.202	276.925	0.881359	0.134433	1	NOC3 like DNA replication regulator
Mest	836.634	755.558	0.903093	0.134453	1	mesoderm specific transcript
N4bp3	42.3345	56.4294	1.33294	0.134473	1	NEDD4 binding protein 3
Slc6a1	421.64	491.93	1.16671	0.134709	1	solute carrier family 6 (neurotransmitter transporter, GABA), member 1
Ntm	87.3347	69.6881	0.797943	0.134844	1	neurotrimin
Atp8b1	139.85	182.526	1.30516	0.134905	1	ATPase, class I, type 8B, member 1
Adamts9	233.585	268.135	1.14791	0.13519	1	a disintegrin-like and metallopeptidase (reprolysin type) with thrombospondin type 1 motif, 9
Sned1	490.902	545.313	1.11084	0.135324	1	sushi, nidogen and EGF-like domains 1
Tnfaip8l1	152.852	179.97	1.17742	0.135368	1	tumor necrosis factor, alpha-induced protein 8-like 1
Rpl3l	25.0755	6.89137	0.274825	0.135497	1	ribosomal protein L3-like
Vmn2r57	5.44182	11.4559	2.10516	0.135533	1	vomeronasal 2, receptor 57
Gfap	14.5834	52.2205	3.58082	0.135555	1	glial fibrillary acidic protein
Nudcd1	235.028	203.558	0.866103	0.135624	1	NudC domain containing 1
Clk1	1540.16	1704.2	1.10651	0.135661	1	CDC-like kinase 1
Lrrn4cl	34.0663	46.849	1.37523	0.135701	1	LRRN4 C-terminal like
Stk24	1586.6	1459.86	0.920121	0.135735	1	serine/threonine kinase 24
Ttc19	597.001	539.057	0.902943	0.135749	1	tetratricopeptide repeat domain 19
Selm	481.041	418.084	0.869124	0.135756	1	NA
Clip3	5714.72	5299.93	0.927417	0.135833	1	CAP-GLY domain containing linker protein 3
Llgl1	330.61	373.225	1.1289	0.135959	1	LLGL1 scribble cell polarity complex component
Rwdd3	44.0324	30.8529	0.700687	0.135977	1	RWD domain containing 3
Ptafr	21.3853	32.0962	1.50085	0.136028	1	platelet-activating factor receptor
Tmem56	2266.57	2091.74	0.922863	0.13606	1	transmembrane protein 56
Nipal3	5662.38	5123.42	0.904818	0.136086	1	NIPA-like domain containing 3
Emilin2	42.1046	58.7468	1.39526	0.136124	1	elastin microfibril interfacer 2
Kctd12	636.244	763.015	1.19925	0.136197	1	potassium channel tetramerisation domain containing 12
Ccdc62	78.5176	59.7411	0.760862	0.136225	1	coiled-coil domain containing 62
Chi3l1	32.0533	43.6116	1.3606	0.136269	1	NA
Atl1	1439.39	1315.09	0.913645	0.136657	1	atlastin GTPase 1
Fzd4	190.068	230.835	1.21449	0.136658	1	frizzled class receptor 4
Prkd3	468.946	538.775	1.14891	0.136747	1	protein kinase D3
Caly	35.0701	24.0151	0.684773	0.136805	1	calcyon neuron-specific vesicular protein
Vamp8	147.728	173.746	1.17612	0.136833	1	vesicle-associated membrane protein 8
Fam123c	281.18	244.693	0.870236	0.136835	1	NA
Mrgprf	57.6551	76.5272	1.32733	0.13687	1	MAS-related GPR, member F
Phf12	407.546	459.554	1.12761	0.136871	1	PHD finger protein 12
Adam8	82.6804	101.662	1.22958	0.137124	1	a disintegrin and metallopeptidase domain 8
Dbh	2.82573	0.337606	0.119475	0.137259	1	dopamine beta hydroxylase
Galnt5	368.193	325.414	0.883814	0.137357	1	polypeptide N-acetylgalactosaminyltransferase 5
Mbnl2	8072.1	7527.25	0.932503	0.137428	1	muscleblind like splicing factor 2
Mphosph6	79.9725	63.7011	0.796538	0.137459	1	M phase phosphoprotein 6
Pla2g4a	46.6485	60.0691	1.2877	0.137528	1	phospholipase A2, group IVA (cytosolic, calcium-dependent)
Myt1l	1464.3	1331.24	0.909133	0.137557	1	myelin transcription factor 1-like
Sema3c	334.456	397.883	1.18964	0.137662	1	sema domain, immunoglobulin domain (Ig), short basic domain, secreted, (semaphorin) 3C
Elk4	837.335	921.789	1.10086	0.137734	1	ELK4, member of ETS oncogene family
6330545A04Rik	11.0371	17.9972	1.6306	0.13801	1	NA
Athl1	111.876	131.632	1.17659	0.138036	1	NA
Stom	342.723	385.057	1.12352	0.138082	1	stomatin
Vaultrc5	9.76922	4.17748	0.427616	0.138152	1	vault RNA component 5
Prrxl1	207.611	179.702	0.865567	0.138251	1	paired related homeobox protein-like 1
Fgfbp1	20.4985	31.4264	1.53311	0.138432	1	fibroblast growth factor binding protein 1
Irf6	112.829	92.5124	0.819933	0.138437	1	interferon regulatory factor 6
Gpld1	160.484	132.969	0.82855	0.138528	1	glycosylphosphatidylinositol specific phospholipase D1
Ptchd2	407.973	361.646	0.886445	0.138663	1	NA
Gpr137b-ps	247.69	286.843	1.15807	0.138701	1	G protein-coupled receptor 137B, pseudogene
Sstr1	45.628	33.0685	0.724741	0.138742	1	somatostatin receptor 1
Hist2h2bb	128.029	149.899	1.17082	0.138849	1	histone cluster 2, H2bb
Rab44	21.8223	31.5067	1.44378	0.138874	1	RAB44, member RAS oncogene family
Plekha6	4700.88	4299.95	0.914712	0.139013	1	pleckstrin homology domain containing, family A member 6
Sacm1l	2103.24	1936.92	0.92092	0.139042	1	SAC1 suppressor of actin mutations 1-like (yeast)
Atp8b4	42.573	56.9915	1.33868	0.139225	1	ATPase, class I, type 8B, member 4
Man2a2	1575.05	1448.92	0.919921	0.139506	1	mannosidase 2, alpha 2
Zfp804a	451.405	393.871	0.872545	0.139545	1	zinc finger protein 804A
Cacna2d2	449.508	399.472	0.888689	0.139707	1	calcium channel, voltage-dependent, alpha 2/delta subunit 2
Lef1	62.2069	81.0636	1.30313	0.139802	1	lymphoid enhancer binding factor 1
Robo2	2672.71	2375	0.888613	0.139824	1	roundabout guidance receptor 2
Psmd11	415.204	365.524	0.880348	0.139924	1	proteasome (prosome, macropain) 26S subunit, non-ATPase, 11
Col3a1	4306.48	6085.96	1.41321	0.139936	1	collagen, type III, alpha 1
Tyk2	285.031	323.503	1.13497	0.139985	1	tyrosine kinase 2
Trappc4	500.656	445.561	0.889954	0.140041	1	trafficking protein particle complex 4
Gbas	846.058	771.241	0.91157	0.140051	1	NA
Ncoa3	1103.28	1203.38	1.09074	0.140061	1	nuclear receptor coactivator 3
Ppapdc2	187.583	157.453	0.83938	0.140064	1	NA
Uhmk1	1734.01	1588.03	0.915814	0.140212	1	U2AF homology motif (UHM) kinase 1
Larp4	1036.64	942.06	0.908763	0.140397	1	La ribonucleoprotein domain family, member 4
Gm10560	46.2559	34.3498	0.742604	0.140557	1	predicted gene 10560
Spink5	14.5644	5.63626	0.386989	0.140693	1	serine peptidase inhibitor, Kazal type 5
Tspyl1	1793.08	1654.3	0.922603	0.140696	1	testis-specific protein, Y-encoded-like 1
Elf4	83.8541	111.846	1.33382	0.140805	1	E74-like factor 4 (ets domain transcription factor)
Cd37	19.3655	30.516	1.57579	0.140956	1	CD37 antigen
Ppp2r1a	3130.34	2864.52	0.91508	0.14096	1	protein phosphatase 2, regulatory subunit A, alpha
Hebp2	370.261	325.725	0.879717	0.141006	1	heme binding protein 2
Tpd52l1	31.4991	20.5587	0.652675	0.14102	1	tumor protein D52-like 1
Lgals8	1518.72	1400.14	0.921926	0.141055	1	lectin, galactose binding, soluble 8
Leprel4	54.4545	68.8802	1.26491	0.141142	1	NA
Atrnl1	4036.61	3709.61	0.918992	0.14116	1	attractin like 1
Rpph1	15301.5	17337.6	1.13306	0.141311	1	ribonuclease P RNA component H1
Sult5a1	22.1917	32.1093	1.44691	0.14134	1	sulfotransferase family 5A, member 1
Arhgef5	98.4806	116.949	1.18753	0.141386	1	Rho guanine nucleotide exchange factor (GEF) 5
Cys1	59.3922	76.0978	1.28127	0.141535	1	cystin 1
6330409N04Rik	607.439	546.22	0.899218	0.141577	1	NA
Lrp1	6998.36	8096.23	1.15688	0.141609	1	low density lipoprotein receptor-related protein 1
Sdr39u1	261.117	226.119	0.865968	0.141632	1	short chain dehydrogenase/reductase family 39U, member 1
4930481A15Rik	40.2468	52.6829	1.309	0.141708	1	RIKEN cDNA 4930481A15 gene
Afap1l2	1000.52	1091.63	1.09106	0.141714	1	actin filament associated protein 1-like 2
Haus1	61.1958	77.5441	1.26715	0.141721	1	HAUS augmin-like complex, subunit 1
Egf	32.1714	21.9186	0.681308	0.141767	1	epidermal growth factor
Arhgap30	77.2687	122.213	1.58166	0.141892	1	Rho GTPase activating protein 30
Casc4	859.952	783.215	0.910766	0.14208	1	cancer susceptibility candidate 4
Ing1	185.57	215.681	1.16226	0.142229	1	inhibitor of growth family, member 1
Gm13212	0.270917	3.17838	11.7319	0.142352	1	predicted gene 13212
Ndufa2	189.721	222.761	1.17415	0.142357	1	NADH dehydrogenase (ubiquinone) 1 alpha subcomplex, 2
Trem3	3.28708	7.53628	2.2927	0.14241	1	triggering receptor expressed on myeloid cells 3
Pcdha1	8.81579	19.1796	2.1756	0.142502	1	protocadherin alpha 1
Tlr13	41.2982	60.636	1.46825	0.142527	1	toll-like receptor 13
Lyrm4	278.372	242.367	0.870658	0.142555	1	LYR motif containing 4
Tomt	3.33682	0.69306	0.207701	0.142598	1	transmembrane O-methyltransferase
Asb13	528.411	471.403	0.892115	0.142727	1	ankyrin repeat and SOCS box-containing 13
Wbscr27	232.129	200.765	0.864885	0.142735	1	NA
Gsto2	6.9563	13.5315	1.94522	0.142787	1	glutathione S-transferase omega 2
Fgl2	541.576	923.378	1.70498	0.14305	1	fibrinogen-like protein 2
1810009A15Rik	55.3716	70.0811	1.26565	0.143062	1	RIKEN cDNA 1810009A15 gene
P2rx6	201.769	174.255	0.863635	0.143064	1	purinergic receptor P2X, ligand-gated ion channel, 6
Vwc2l	185.274	156.043	0.842227	0.143101	1	von Willebrand factor C domain-containing protein 2-like
Klhl20	674.952	606.09	0.897975	0.143185	1	kelch-like 20
Baat1	194.212	223.078	1.14863	0.143191	1	NA
Xdh	221.034	338.593	1.53186	0.143235	1	xanthine dehydrogenase
Uap1l1	106.196	128.364	1.20874	0.143268	1	UDP-N-acteylglucosamine pyrophosphorylase 1-like 1
Fbxo45	951.495	869.742	0.91408	0.143423	1	F-box protein 45
Flt3l	47.2356	66.7087	1.41226	0.143427	1	FMS-like tyrosine kinase 3 ligand
Pip5k1b	89.3408	71.0385	0.79514	0.143591	1	phosphatidylinositol-4-phosphate 5-kinase, type 1 beta
Clic5	154.707	132.194	0.854476	0.14363	1	chloride intracellular channel 5
Dlg2	1047.12	933.226	0.891228	0.14368	1	discs large MAGUK scaffold protein 2
Fam13b	1762.55	1607.77	0.912182	0.143704	1	family with sequence similarity 13, member B
Oscp1	141.26	116.101	0.821899	0.143726	1	organic solute carrier partner 1
Ocel1	42.4763	57.3176	1.3494	0.143845	1	occludin/ELL domain containing 1
P4ha3	146.176	124.401	0.851038	0.144081	1	procollagen-proline, 2-oxoglutarate 4-dioxygenase (proline 4-hydroxylase), alpha polypeptide III
Dmxl2	5597.35	5219.42	0.93248	0.144445	1	Dmx-like 2
Rtn1	6597.67	6084.33	0.922194	0.144508	1	reticulon 1
C030034L19Rik	24.0567	34.2242	1.42265	0.144593	1	RIKEN cDNA C030034L19 gene
Prcc	362.107	410.738	1.1343	0.144598	1	papillary renal cell carcinoma (translocation-associated)
Fli1	167.122	204.169	1.22168	0.144635	1	Friend leukemia integration 1
Chac1	30.7799	21.1434	0.686923	0.144656	1	ChaC, cation transport regulator 1
Col6a1	937.898	1255.16	1.33827	0.144671	1	collagen, type VI, alpha 1
Ttc21b	283.543	248.43	0.876164	0.144739	1	tetratricopeptide repeat domain 21B
Plac8	11.8988	24.5737	2.06523	0.144757	1	placenta-specific 8
Lamb2	1462.79	1795.4	1.22738	0.144816	1	laminin, beta 2
Adss	1053.06	955.242	0.907115	0.144923	1	adenylosuccinate synthetase, non muscle
Fam118a	138.313	165.35	1.19548	0.145196	1	family with sequence similarity 118, member A
Josd2	200.486	231.41	1.15424	0.145271	1	Josephin domain containing 2
Gstm7	39.5521	52.899	1.33745	0.145336	1	glutathione S-transferase, mu 7
Msl3	259.345	298.997	1.15289	0.145352	1	MSL complex subunit 3
Ccdc18	17.5872	26.707	1.51855	0.145367	1	coiled-coil domain containing 18
Ttc3	6809.58	6323.3	0.928589	0.145424	1	tetratricopeptide repeat domain 3
Rnu73b	1.98224	6.08163	3.06806	0.145457	1	U73B small nuclear RNA
Lrrc4c	474.294	410.611	0.865732	0.145535	1	leucine rich repeat containing 4C
Ccnf	16.0607	28.1521	1.75286	0.145599	1	cyclin F
Smpx	50.8371	34.3861	0.676397	0.145601	1	small muscle protein, X-linked
Hars	850.472	773.52	0.909519	0.145738	1	histidyl-tRNA synthetase
9630028B13Rik	3.92114	8.57587	2.18709	0.14579	1	RIKEN cDNA 9630028B13 gene
Eif4g2	10752.6	10017.7	0.931656	0.145862	1	eukaryotic translation initiation factor 4, gamma 2
Sox12	205.881	178.483	0.866922	0.1459	1	SRY (sex determining region Y)-box 12
Lsg1	151.455	180.113	1.18922	0.145928	1	large 60S subunit nuclear export GTPase 1
Mrs2	450.512	403.451	0.895539	0.145996	1	MRS2 magnesium transporter
Snhg1	42.9316	57.2873	1.33438	0.146028	1	small nucleolar RNA host gene 1
Zfp566	46.4158	61.7552	1.33048	0.146051	1	zinc finger protein 566
Gpc4	173.633	201.957	1.16313	0.146081	1	glypican 4
Mtap1a	34152.7	31375	0.918669	0.146121	1	NA
Klf15	371.589	421.929	1.13547	0.146361	1	Kruppel-like factor 15
Ddt	203.564	235.092	1.15488	0.146369	1	D-dopachrome tautomerase
Lman1	543.187	606.814	1.11714	0.146448	1	lectin, mannose-binding, 1
Pik3r3	632.931	574.168	0.907157	0.146803	1	phosphoinositide-3-kinase regulatory subunit 3
Zmat3	2148.15	1985.82	0.924432	0.146821	1	zinc finger matrin type 3
Mfsd5	226.073	262.664	1.16185	0.14684	1	major facilitator superfamily domain containing 5
Fgf1	8078.22	7507.12	0.929304	0.146956	1	fibroblast growth factor 1
Ptprj	481.218	532.089	1.10571	0.147112	1	protein tyrosine phosphatase, receptor type, J
Ncr1	1.68058	5.76127	3.42815	0.14713	1	natural cytotoxicity triggering receptor 1
Mall	6.05773	12.5235	2.06736	0.147303	1	mal, T cell differentiation protein-like
Strn4	498.598	559.476	1.1221	0.147364	1	striatin, calmodulin binding protein 4
Rnf113a2	54.4066	71.1421	1.3076	0.147485	1	ring finger protein 113A2
Spock2	16088	14581.8	0.90638	0.147725	1	sparc/osteonectin, cwcv and kazal-like domains proteoglycan 2
Ube2ql1	550.448	496.25	0.901538	0.147733	1	ubiquitin-conjugating enzyme E2Q family-like 1
Rbm10	170.648	199.335	1.1681	0.147867	1	RNA binding motif protein 10
Armcx5	235.316	203.232	0.863653	0.147958	1	armadillo repeat containing, X-linked 5
Sulf2	666.564	756.92	1.13555	0.148096	1	sulfatase 2
Grip1	342.992	304.673	0.88828	0.148262	1	glutamate receptor interacting protein 1
Casp7	48.8655	63.338	1.29617	0.148387	1	caspase 7
Atp6v1c1	1308.42	1207.35	0.922752	0.148409	1	ATPase, H+ transporting, lysosomal V1 subunit C1
Cd24a	6314.38	5801.22	0.918732	0.148662	1	CD24a antigen
Mybph	5.04815	12.5194	2.48	0.148739	1	myosin binding protein H
Polr2h	88.0296	70.6317	0.802364	0.148787	1	polymerase (RNA) II (DNA directed) polypeptide H
Slfn2	43.4118	66.1884	1.52466	0.148806	1	schlafen 2
Sord	457.383	404.543	0.884473	0.148912	1	sorbitol dehydrogenase
Cd5l	3.00997	7.09444	2.35698	0.148982	1	CD5 antigen-like
Swap70	422.77	507.372	1.20011	0.149128	1	SWA-70 protein
Wif1	1.00959	8.20483	8.12693	0.149191	1	Wnt inhibitory factor 1
Ctse	39.3282	53.975	1.37243	0.149193	1	cathepsin E
Amot	373.704	331.601	0.887335	0.149216	1	angiomotin
Myh9	5420.69	5827.72	1.07509	0.149401	1	myosin, heavy polypeptide 9, non-muscle
Mff	1199.21	1094.35	0.912555	0.149446	1	mitochondrial fission factor
Lbr	435.138	481.701	1.10701	0.149482	1	lamin B receptor
Slc14a1	20.3757	29.6925	1.45725	0.149618	1	solute carrier family 14 (urea transporter), member 1
Serpinb3b	2.14833	0	0	0.149707	1	serine (or cysteine) peptidase inhibitor, clade B (ovalbumin), member 3B
Igf2	1309.58	1764.67	1.34751	0.149791	1	insulin-like growth factor 2
Slc13a3	102.647	121.265	1.18137	0.149857	1	solute carrier family 13 (sodium-dependent dicarboxylate transporter), member 3
Mmp17	140.558	164.997	1.17388	0.149897	1	matrix metallopeptidase 17
Col1a2	8364.63	10034.5	1.19963	0.14994	1	collagen, type I, alpha 2
Mylk4	115.093	21.2368	0.184518	0.149982	1	myosin light chain kinase family, member 4
Hist4h4	48.914	62.3329	1.27434	0.150001	1	histone cluster 4, H4
Evi5	2756.28	2516.02	0.912831	0.150091	1	ecotropic viral integration site 5
Pnp	79.2089	115.187	1.45422	0.150178	1	purine-nucleoside phosphorylase
Ift46	377.394	330.91	0.876827	0.150189	1	intraflagellar transport 46
Blvra	132.404	111.24	0.840155	0.150206	1	biliverdin reductase A
Crot	928.787	835.142	0.899175	0.150378	1	carnitine O-octanoyltransferase
Tpp2	1292.07	1186.83	0.918548	0.150429	1	tripeptidyl peptidase II
Thpo	1.85308	5.9066	3.18745	0.150527	1	thrombopoietin
1700024P16Rik	17.1075	9.8858	0.577865	0.150693	1	NA
AI314180	3447.6	3198.6	0.927778	0.150764	1	expressed sequence AI314180
Dnase1l3	79.1546	106.379	1.34394	0.150767	1	deoxyribonuclease 1-like 3
Dnahc8	67.3758	83.0608	1.2328	0.150842	1	NA
Sf3b3	791.268	867.889	1.09683	0.150978	1	splicing factor 3b, subunit 3
Golga4	1861.14	1724.12	0.926381	0.151088	1	golgi autoantigen, golgin subfamily a, 4
Mbnl3	24.4756	34.8596	1.42426	0.151344	1	muscleblind like splicing factor 3
Setmar	37.4038	50.6162	1.35324	0.151435	1	SET domain without mariner transposase fusion
Cyfip2	5698.52	5322.24	0.933968	0.151524	1	cytoplasmic FMR1 interacting protein 2
Dync1i1	1316.32	1209.08	0.918534	0.151694	1	dynein cytoplasmic 1 intermediate chain 1
Acap1	16.9531	25.3668	1.49629	0.151906	1	ArfGAP with coiled-coil, ankyrin repeat and PH domains 1
Cdkn1a	1374.33	1481.05	1.07765	0.151971	1	cyclin-dependent kinase inhibitor 1A (P21)
Tfrc	1755.78	1613.98	0.919236	0.152299	1	transferrin receptor
Lrch4-sap25	24.1865	34.7243	1.43569	0.152315	1	NA
Gatad1	891.293	810.477	0.909328	0.152422	1	GATA zinc finger domain containing 1
Xbp1	688.41	758.644	1.10202	0.152446	1	X-box binding protein 1
Zfp369	297.304	258.864	0.870704	0.15247	1	zinc finger protein 369
Pcdh17	790.914	707.414	0.894426	0.152499	1	protocadherin 17
Kif15	18.8487	26.956	1.43013	0.152632	1	kinesin family member 15
Stambpl1	139.791	171.194	1.22465	0.152758	1	STAM binding protein like 1
Irf8	44.7834	89.4771	1.998	0.15288	1	interferon regulatory factor 8
Phtf2	344.422	308.873	0.896785	0.15303	1	putative homeodomain transcription factor 2
1500015O10Rik	43.9513	56.9462	1.29567	0.153146	1	RIKEN cDNA 1500015O10 gene
Ncoa7	3213.94	2997.15	0.932549	0.153165	1	nuclear receptor coactivator 7
Rbm12b	83.9039	101.29	1.20722	0.153186	1	NA
Fkbp1b	809.784	734.915	0.907545	0.153197	1	FK506 binding protein 1b
Hnrnpl	1201.96	1307.13	1.0875	0.153351	1	heterogeneous nuclear ribonucleoprotein L
Tmem179b	43.8358	57.2277	1.3055	0.153392	1	transmembrane protein 179B
Tyw1	153.512	181.011	1.17913	0.153583	1	tRNA-yW synthesizing protein 1 homolog (S. cerevisiae)
Rest	222.313	253.241	1.13912	0.153603	1	RE1-silencing transcription factor
Wasf2	975.403	1065.07	1.09193	0.153625	1	WAS protein family, member 2
Sqle	2481.12	2298.43	0.926366	0.153795	1	squalene epoxidase
Sfn	51.18	38.4367	0.751011	0.153817	1	stratifin
Rsph1	15.2907	22.6165	1.4791	0.153838	1	radial spoke head 1 homolog (Chlamydomonas)
Mir709	0.400077	2.97531	7.43684	0.153863	1	microRNA 709
Sertad1	112.169	136.871	1.22022	0.153896	1	SERTA domain containing 1
Adh7	17.7289	10.1561	0.572857	0.154007	1	alcohol dehydrogenase 7 (class IV), mu or sigma polypeptide
Tmpo	1055.7	1181.85	1.1195	0.154043	1	thymopoietin
Fam38b	9452.82	8849.62	0.936188	0.15405	1	NA
Ctsh	117.566	160.984	1.3693	0.154174	1	cathepsin H
A2m	493.987	404.021	0.817878	0.154235	1	alpha-2-macroglobulin
Vps13a	2121.18	1953.84	0.921108	0.154317	1	vacuolar protein sorting 13A
Pttg1ip	1409.65	1539.84	1.09236	0.154477	1	pituitary tumor-transforming 1 interacting protein
Nrsn1	540.796	479.574	0.886791	0.154757	1	neurensin 1
Sephs2	271.638	238.731	0.878856	0.154808	1	selenophosphate synthetase 2
Tmeff2	748.501	679.112	0.907296	0.154863	1	transmembrane protein with EGF-like and two follistatin-like domains 2
Hs3st1	133.178	110.573	0.830268	0.154875	1	heparan sulfate (glucosamine) 3-O-sulfotransferase 1
4930486L24Rik	1.40966	4.9783	3.53155	0.154893	1	RIKEN cDNA 4930486L24 gene
Myst3	1603.48	1734.84	1.08192	0.154918	1	NA
Rbm43	161.601	193.564	1.19779	0.154935	1	RNA binding motif protein 43
Klf5	343.678	391.888	1.14028	0.154995	1	Kruppel-like factor 5
Dhtkd1	52.2884	70.3497	1.34542	0.155081	1	dehydrogenase E1 and transketolase domain containing 1
Tnfrsf1a	307.67	343.458	1.11632	0.155084	1	tumor necrosis factor receptor superfamily, member 1a
Zbtb26	242.954	209.972	0.864246	0.155135	1	zinc finger and BTB domain containing 26
Crim1	606.104	685.813	1.13151	0.155178	1	cysteine rich transmembrane BMP regulator 1 (chordin like)
Zfp598	323.992	366.119	1.13002	0.15521	1	zinc finger protein 598
Mfsd6	2836.77	2629.85	0.927059	0.155246	1	major facilitator superfamily domain containing 6
Hinfp	113.633	137.434	1.20945	0.155303	1	histone H4 transcription factor
Pgcp	137.603	167.716	1.21884	0.155314	1	NA
Tln1	4313.19	4638.48	1.07542	0.155332	1	talin 1
Fcer1g	40.4744	67.7627	1.67421	0.155359	1	Fc receptor, IgE, high affinity I, gamma polypeptide
Pmfbp1	34.0986	24.183	0.70921	0.155428	1	polyamine modulated factor 1 binding protein 1
Atp6v0a1	3627.77	3359.95	0.926175	0.155511	1	ATPase, H+ transporting, lysosomal V0 subunit A1
Fgf9	245.766	216.047	0.879079	0.155513	1	fibroblast growth factor 9
Ahsa2	527.231	479.177	0.908857	0.155523	1	AHA1, activator of heat shock protein ATPase 2
Gnal	4814.42	4417.47	0.91755	0.15553	1	guanine nucleotide binding protein, alpha stimulating, olfactory type
Nebl	785.545	717.418	0.913274	0.155589	1	nebulette
Nek3	87.0262	69.104	0.79406	0.155603	1	NIMA (never in mitosis gene a)-related expressed kinase 3
Kif5b	8281.28	7705.82	0.930511	0.155795	1	kinesin family member 5B
Prc1	33.1556	44.8537	1.35283	0.155795	1	protein regulator of cytokinesis 1
Kcmf1	905.765	823.304	0.90896	0.155986	1	potassium channel modulatory factor 1
2310067B10Rik	609.53	682.411	1.11957	0.156269	1	NA
Tmbim4	301.716	266.586	0.883566	0.156337	1	transmembrane BAX inhibitor motif containing 4
Fhl2	57.4333	71.2464	1.24051	0.156369	1	four and a half LIM domains 2
Prrg4	294.022	338.928	1.15273	0.156372	1	proline rich Gla (G-carboxyglutamic acid) 4 (transmembrane)
Ninl	69.4759	86.3779	1.24328	0.156404	1	ninein-like
Plxnb3	866.973	973.123	1.12244	0.156431	1	plexin B3
Cd200r1	5.91598	11.9876	2.02631	0.156531	1	CD200 receptor 1
Rian	2956.13	2714.07	0.918116	0.156543	1	RNA imprinted and accumulated in nucleus
Apbb1ip	45.1577	64.7516	1.4339	0.156554	1	amyloid beta (A4) precursor protein-binding, family B, member 1 interacting protein
5033414D02Rik	84.0474	103.268	1.22869	0.156748	1	NA
Gabrg1	391.535	348.024	0.888871	0.156764	1	gamma-aminobutyric acid (GABA) A receptor, subunit gamma 1
Ankrd32	266.769	233.507	0.875317	0.156959	1	NA
Rhof	185.586	161.151	0.868336	0.15697	1	ras homolog family member F (in filopodia)
Pabpc5	27.5605	18.6326	0.676061	0.156986	1	poly(A) binding protein, cytoplasmic 5
Aspm	31.5049	49.3765	1.56727	0.157002	1	abnormal spindle microtubule assembly
Itgb5	527.613	578.719	1.09686	0.157003	1	integrin beta 5
Rab6b	12637.7	11554.9	0.914324	0.157037	1	RAB6B, member RAS oncogene family
Itga4	398.432	459.209	1.15254	0.157252	1	integrin alpha 4
Dhrs9	6.07588	11.7227	1.92938	0.157326	1	dehydrogenase/reductase (SDR family) member 9
Rnf222	0.369334	2.91697	7.8979	0.157382	1	ring finger protein 222
Napsa	9.03055	15.7281	1.74165	0.157383	1	napsin A aspartic peptidase
Myf5	2.01917	0	0	0.157395	1	myogenic factor 5
6330439K17Rik	1775.02	1612.81	0.908612	0.157417	1	NA
Tmem64	809.786	727.865	0.898837	0.157436	1	transmembrane protein 64
Tor1b	284.38	323.909	1.139	0.157451	1	torsin family 1, member B
Hist1h2bf	9.45497	17.9341	1.89679	0.157526	1	histone cluster 1, H2bf
St8sia3	1416.59	1310.83	0.92534	0.157596	1	ST8 alpha-N-acetyl-neuraminide alpha-2,8-sialyltransferase 3
Sox3	7.98404	3.20515	0.401445	0.158027	1	SRY (sex determining region Y)-box 3
C5ar1	34.7491	48.7121	1.40182	0.158092	1	complement component 5a receptor 1
Opn1mw	0.369334	2.89912	7.84958	0.158108	1	opsin 1 (cone pigments), medium-wave-sensitive (color blindness, deutan)
Esco2	10.2985	17.0064	1.65136	0.158109	1	establishment of sister chromatid cohesion N-acetyltransferase 2
Fam117a	87.7947	109.253	1.24441	0.158286	1	family with sequence similarity 117, member A
Sirpa	1058.71	1148.64	1.08494	0.158291	1	signal-regulatory protein alpha
Usp2	166.722	195.554	1.17293	0.158334	1	ubiquitin specific peptidase 2
Auh	502.81	449.563	0.8941	0.15845	1	AU RNA binding protein/enoyl-coenzyme A hydratase
Arpc5l	344.229	305.765	0.88826	0.15857	1	actin related protein 2/3 complex, subunit 5-like
Hrk	27.566	38.6875	1.40345	0.15864	1	harakiri, BCL2 interacting protein (contains only BH3 domain)
Fbxl12	108.596	129.843	1.19565	0.158653	1	F-box and leucine-rich repeat protein 12
Ffar2	1.20023	4.23582	3.52917	0.158717	1	free fatty acid receptor 2
Pcdh18	234.66	199.553	0.850396	0.159085	1	protocadherin 18
Fam109b	26.1986	35.742	1.36427	0.159143	1	family with sequence similarity 109, member B
Ctsl	4720.16	4423.6	0.937173	0.159393	1	cathepsin L
Tmx4	2822.9	2633.37	0.93286	0.15945	1	thioredoxin-related transmembrane protein 4
Cfl2	2441.19	2257.76	0.924861	0.159463	1	cofilin 2, muscle
Lcmt2	96.6064	79.1964	0.819783	0.15951	1	leucine carboxyl methyltransferase 2
4732415M23Rik	4.12438	8.94918	2.16982	0.159529	1	NA
Gpr75	125.163	105.384	0.841973	0.159557	1	G protein-coupled receptor 75
Pdlim2	179.703	207.537	1.15489	0.159692	1	PDZ and LIM domain 2
Orm3	1.98224	0	0	0.159761	1	orosomucoid 3
Ctsg	3.33042	7.92743	2.38031	0.159802	1	cathepsin G
Psmb1	894.969	814.153	0.9097	0.1599	1	proteasome (prosome, macropain) subunit, beta type 1
Homer3	102.485	123.558	1.20562	0.159915	1	homer scaffolding protein 3
Dcp1b	96.2841	118.453	1.23024	0.159951	1	decapping mRNA 1B
Pou2f3	1.34199	4.80327	3.57922	0.160042	1	POU domain, class 2, transcription factor 3
Pparg	29.2466	40.7834	1.39447	0.160042	1	peroxisome proliferator activated receptor gamma
Slc16a12	238.446	209.443	0.878367	0.160128	1	solute carrier family 16 (monocarboxylic acid transporters), member 12
Hecw1	3047.22	2825.62	0.927278	0.160185	1	HECT, C2 and WW domain containing E3 ubiquitin protein ligase 1
Fgd2	30.2688	47.1223	1.5568	0.160192	1	FYVE, RhoGEF and PH domain containing 2
Tmem184b	849.041	936.763	1.10332	0.160256	1	transmembrane protein 184b
Wrn	454.422	502.856	1.10658	0.160318	1	Werner syndrome RecQ like helicase
Snora61	4.76463	9.84531	2.06633	0.160415	1	small nucleolar RNA, H/ACA box 61
Scamp2	293.335	331.81	1.13116	0.160442	1	secretory carrier membrane protein 2
Ccdc42	1.58216	6.24361	3.94625	0.160455	1	coiled-coil domain containing 42
Zfp703	372.975	416.466	1.1166	0.160495	1	zinc finger protein 703
Ccnl1	353.157	395.612	1.12022	0.160539	1	cyclin L1
S100pbp	196.08	229.012	1.16795	0.160841	1	S100P binding protein
Plekhm1	337.122	377.903	1.12097	0.16087	1	pleckstrin homology domain containing, family M (with RUN domain) member 1
Bcl2l1	903.704	991.291	1.09692	0.160944	1	BCL2-like 1
H2-M11	4.47557	1.25158	0.279648	0.16109	1	histocompatibility 2, M region locus 11
Dync2li1	145.656	122.067	0.838049	0.161224	1	dynein cytoplasmic 2 light intermediate chain 1
Tmem182	9.49938	3.35341	0.353014	0.161239	1	transmembrane protein 182
Cd44	3242.95	2991.02	0.922316	0.161341	1	CD44 antigen
Il2ra	8.57476	14.6253	1.70563	0.161384	1	interleukin 2 receptor, alpha chain
Npepps	2551.32	2356.65	0.923698	0.161395	1	aminopeptidase puromycin sensitive
Dntt	0.769412	3.6011	4.68033	0.1615	1	deoxynucleotidyltransferase, terminal
Angptl2	262.645	324.434	1.23525	0.161502	1	angiopoietin-like 2
Atg12	829.993	756.094	0.910965	0.161528	1	autophagy related 12
Col4a3bp	2756.22	2550.21	0.925257	0.161674	1	collagen, type IV, alpha 3 (Goodpasture antigen) binding protein
Klc3	9.28268	3.62435	0.390442	0.161684	1	kinesin light chain 3
Atp5c1	1061.46	977.984	0.921357	0.16177	1	ATP synthase, H+ transporting, mitochondrial F1 complex, gamma polypeptide 1
Nr1h3	91.8224	112.804	1.2285	0.161847	1	nuclear receptor subfamily 1, group H, member 3
Cox6b1	1217.95	1130.37	0.928091	0.161885	1	cytochrome c oxidase, subunit VIb polypeptide 1
2310050C09Rik	6.9499	2.4716	0.355631	0.161886	1	RIKEN cDNA 2310050C09 gene
Arhgef26	326.713	366.565	1.12198	0.16202	1	Rho guanine nucleotide exchange factor (GEF) 26
Anks3	225.836	256.182	1.13438	0.162194	1	ankyrin repeat and sterile alpha motif domain containing 3
Ppil2	416.291	373.593	0.897432	0.16224	1	peptidylprolyl isomerase (cyclophilin)-like 2
Trpc4ap	1558.12	1437.82	0.922788	0.162306	1	transient receptor potential cation channel, subfamily C, member 4 associated protein
Car14	31.1492	21.5626	0.692235	0.16238	1	carbonic anhydrase 14
Eif5	2400.24	2217.56	0.923891	0.162389	1	eukaryotic translation initiation factor 5
Nedd9	529.242	585.654	1.10659	0.162431	1	neural precursor cell expressed, developmentally down-regulated gene 9
S100a9	437.71	560.874	1.28138	0.162474	1	S100 calcium binding protein A9 (calgranulin B)
Ndel1	1109.01	1019.17	0.918991	0.162537	1	nudE neurodevelopment protein 1 like 1
Setd7	3809.83	3528.95	0.926275	0.162756	1	SET domain containing (lysine methyltransferase) 7
Cml1	15.938	25.1762	1.57963	0.162784	1	NA
Chst9	20.3207	12.7253	0.626225	0.162789	1	carbohydrate (N-acetylgalactosamine 4-0) sulfotransferase 9
Lancl3	460.854	414.612	0.89966	0.162838	1	LanC lantibiotic synthetase component C-like 3 (bacterial)
Plin3	401.044	446.778	1.11404	0.162978	1	perilipin 3
Asphd2	133.134	156.795	1.17772	0.163014	1	aspartate beta-hydroxylase domain containing 2
Ptk6	1.18209	4.99615	4.22656	0.163037	1	PTK6 protein tyrosine kinase 6
Kcnk6	38.4992	54.8515	1.42474	0.163129	1	potassium inwardly-rectifying channel, subfamily K, member 6
Pgap1	186.226	163.436	0.87762	0.163142	1	post-GPI attachment to proteins 1
Apaf1	265.997	300.995	1.13157	0.163176	1	apoptotic peptidase activating factor 1
Slc9a9	2504.53	2330.76	0.930619	0.163234	1	solute carrier family 9 (sodium/hydrogen exchanger), member 9
Tshz1	371.288	416.604	1.12205	0.163411	1	teashirt zinc finger family member 1
Lynx1	3367.86	3122.96	0.927282	0.163535	1	Ly6/neurotoxin 1
Mtap9	904.694	828.586	0.915874	0.163628	1	NA
Fam96a	182.561	156.444	0.856941	0.163632	1	family with sequence similarity 96, member A
Gabrg2	786.194	714.203	0.908432	0.163702	1	gamma-aminobutyric acid (GABA) A receptor, subunit gamma 2
Gjd2	28.4717	19.7703	0.694387	0.163783	1	gap junction protein, delta 2
Jak3	72.1654	88.3088	1.2237	0.163824	1	Janus kinase 3
Ppm1e	1193.73	1095.56	0.917766	0.163838	1	protein phosphatase 1E (PP2C domain containing)
Gcnt2	3667.76	3439.58	0.937789	0.163904	1	glucosaminyl (N-acetyl) transferase 2, I-branching enzyme
Mir495	0.369334	2.75979	7.47232	0.164034	1	microRNA 495
BC006779	278.602	358.269	1.28595	0.16404	1	NA
C4a	8.45179	14.2883	1.69057	0.164112	1	complement component 4A (Rodgers blood group)
Cdc20	10.2803	18.4522	1.7949	0.164113	1	cell division cycle 20
Camk2d	2709.51	2525.91	0.932238	0.164175	1	calcium/calmodulin-dependent protein kinase II, delta
Acsm3	8.62429	21.7859	2.5261	0.164195	1	acyl-CoA synthetase medium-chain family member 3
Tnfsf14	1.04033	4.17748	4.01554	0.164198	1	tumor necrosis factor (ligand) superfamily, member 14
Slc7a14	2588.08	2390.2	0.923539	0.164226	1	solute carrier family 7 (cationic amino acid transporter, y+ system), member 14
Hbq1b	0.738669	3.54276	4.79614	0.164266	1	hemoglobin, theta 1B
Herpud1	482.807	541.52	1.12161	0.164373	1	homocysteine-inducible, endoplasmic reticulum stress-inducible, ubiquitin-like domain member 1
Mapre2	4184.81	3872.82	0.925447	0.164465	1	microtubule-associated protein, RP/EB family, member 2
Steap3	341.05	390.325	1.14448	0.164519	1	STEAP family member 3
Adam21	21.1697	13.0272	0.615371	0.164719	1	a disintegrin and metallopeptidase domain 21
Eif1ax	649.746	584.094	0.898958	0.164763	1	eukaryotic translation initiation factor 1A, X-linked
Cdo1	177.469	257.254	1.44958	0.164923	1	cysteine dioxygenase 1, cytosolic
Unc13c	1168.16	1062.2	0.909296	0.164948	1	unc-13 homolog C (C. elegans)
Tifab	60.9848	76.8725	1.26052	0.165024	1	TRAF-interacting protein with forkhead-associated domain, family member B
Ddah2	182.196	209.978	1.15248	0.165094	1	dimethylarginine dimethylaminohydrolase 2
Gpr132	6.13715	11.263	1.83522	0.1651	1	G protein-coupled receptor 132
Iqgap1	1617.98	1818.29	1.1238	0.165142	1	IQ motif containing GTPase activating protein 1
Syt11	11343.9	10466.7	0.922672	0.165159	1	synaptotagmin XI
Irf2bp1	224.26	255.086	1.13745	0.165379	1	interferon regulatory factor 2 binding protein 1
Adig	4.30307	21.5305	5.00352	0.165392	1	adipogenin
Abhd13	367.459	410.361	1.11675	0.165411	1	abhydrolase domain containing 13
Aph1b	347.507	306.183	0.881083	0.165527	1	aph1 homolog B, gamma secretase subunit
Edem2	227.418	260.971	1.14754	0.165583	1	ER degradation enhancer, mannosidase alpha-like 2
Efnb3	72.6018	106.416	1.46575	0.165618	1	ephrin B3
Slc38a9	1004.23	922.373	0.918485	0.165782	1	solute carrier family 38, member 9
Slc23a2	1082.95	1167.08	1.07768	0.165801	1	solute carrier family 23 (nucleobase transporters), member 2
5330417C22Rik	107.434	89.2828	0.831047	0.165826	1	RIKEN cDNA 5330417C22 gene
Ufd1l	581.422	524.306	0.901765	0.165844	1	NA
Pvalb	885.94	536.36	0.605413	0.16589	1	parvalbumin
Cd200r3	1.04033	4.11021	3.95088	0.16597	1	CD200 receptor 3
Adamts2	217.464	272.6	1.25354	0.166006	1	a disintegrin-like and metallopeptidase (reprolysin type) with thrombospondin type 1 motif, 2
Brpf3	290.682	326.958	1.1248	0.166008	1	bromodomain and PHD finger containing, 3
Cd4	5.87264	12.5723	2.14083	0.166059	1	CD4 antigen
Zfp956	102.741	77.0624	0.750061	0.166151	1	zinc finger protein 956
2810002D19Rik	46.3423	61.4588	1.32619	0.166182	1	RIKEN cDNA 2810002D19 gene
Tlr2	23.9457	39.7027	1.65803	0.166225	1	toll-like receptor 2
Nlk	845.344	774.438	0.916122	0.166249	1	nemo like kinase
Asb15	29.4038	9.53447	0.32426	0.166262	1	ankyrin repeat and SOCS box-containing 15
Pnrc1	1164.06	1065.65	0.915466	0.166424	1	proline-rich nuclear receptor coactivator 1
Agpat2	40.5673	62.5466	1.5418	0.166445	1	1-acylglycerol-3-phosphate O-acyltransferase 2 (lysophosphatidic acid acyltransferase, beta)
Phkb	654.533	599.611	0.916091	0.166455	1	phosphorylase kinase beta
Ndst4	611.829	550.123	0.899144	0.166465	1	N-deacetylase/N-sulfotransferase (heparin glucosaminyl) 4
Mir452	1.88382	0	0	0.166475	1	microRNA 452
Il18bp	54.1355	83.0935	1.53492	0.166552	1	interleukin 18 binding protein
Copz2	89.1431	107.008	1.20041	0.166556	1	coatomer protein complex, subunit zeta 2
F2	0.270917	2.80028	10.3363	0.16664	1	coagulation factor II
1500015A07Rik	24.0872	32.5785	1.35252	0.166751	1	RIKEN cDNA 1500015A07 gene
Tram1	864.938	1004.82	1.16172	0.166974	1	translocating chain-associating membrane protein 1
Mvk	328.18	289.904	0.883368	0.167002	1	mevalonate kinase
Rhd	11.8373	18.0163	1.522	0.167083	1	Rh blood group, D antigen
Phldb1	1448.63	1559.3	1.0764	0.167129	1	pleckstrin homology like domain, family B, member 1
Hist1h2bb	47.5336	70.7724	1.48889	0.167165	1	histone cluster 1, H2bb
Gpsm3	46.287	60.7539	1.31255	0.1672	1	G-protein signalling modulator 3 (AGS3-like, C. elegans)
Tada2b	404.512	359.751	0.889347	0.167214	1	transcriptional adaptor 2B
0610010F05Rik	1238.4	1143.66	0.923503	0.167226	1	RIKEN cDNA 0610010F05 gene
Hmbs	71.1083	89.6793	1.26117	0.167407	1	hydroxymethylbilane synthase
4833422F24Rik	0	2.30902	#DIV/0!	0.167616	1	NA
Popdc3	157.639	135.861	0.861848	0.167757	1	popeye domain containing 3
Prdx2	1257.04	1156.03	0.919648	0.167816	1	peroxiredoxin 2
1600021P15Rik	176.557	151.101	0.855819	0.167927	1	NA
Ehd1	460.787	507.942	1.10233	0.167943	1	EH-domain containing 1
Hspa8	1386.69	1277.89	0.921543	0.167971	1	heat shock protein 8
Kbtbd2	1214.25	1125.11	0.926591	0.168025	1	kelch repeat and BTB (POZ) domain containing 2
Sorl1	4338.3	3989.75	0.919657	0.168038	1	sortilin-related receptor, LDLR class A repeats-containing
Prrt3	281.214	246.701	0.877274	0.168059	1	proline-rich transmembrane protein 3
Fbn1	1430.19	2047.01	1.43128	0.168068	1	fibrillin 1
Pld5	468.687	420.77	0.897764	0.168323	1	phospholipase D family, member 5
Fscn1	1038.31	1146.95	1.10464	0.168458	1	fascin actin-bundling protein 1
Aldoart2	247.876	216.808	0.874663	0.168579	1	aldolase 1 A, retrogene 2
Unc5c	477.863	424.304	0.887921	0.168602	1	unc-5 netrin receptor C
Prkce	4038.57	3779	0.935727	0.168665	1	protein kinase C, epsilon
Treml1	0.812751	4.23582	5.21171	0.168737	1	triggering receptor expressed on myeloid cells-like 1
Fpr1	3.92733	8.45379	2.15256	0.168794	1	formyl peptide receptor 1
Trim27	175.164	209.521	1.19614	0.168797	1	tripartite motif-containing 27
4933433G15Rik	12.5824	6.57641	0.522669	0.168862	1	RIKEN cDNA 4933433G15 gene
AB124611	18.3997	26.2903	1.42884	0.169162	1	cDNA sequence AB124611
Urod	271.101	307.456	1.1341	0.169292	1	uroporphyrinogen decarboxylase
Sorcs3	245.767	217.269	0.884047	0.169454	1	sortilin-related VPS10 domain containing receptor 3
Ep300	1468.73	1602.66	1.09119	0.16963	1	E1A binding protein p300
Cd22	11.3507	17.5512	1.54626	0.169633	1	CD22 antigen
2810422J05Rik	201.268	174.324	0.866129	0.169728	1	NA
Zim1	61.8973	46.2618	0.747396	0.169743	1	zinc finger, imprinted 1
Oprk1	43.7017	33.5079	0.766741	0.169781	1	opioid receptor, kappa 1
Fam136a	132.609	109.66	0.826945	0.169841	1	family with sequence similarity 136, member A
Cxcr7	153.865	236.54	1.53732	0.169847	1	NA
Hipk2	724.137	791.877	1.09355	0.169955	1	homeodomain interacting protein kinase 2
Kank4	1970.07	2108.4	1.07021	0.169967	1	KN motif and ankyrin repeat domains 4
Slc35b2	139.521	159.79	1.14527	0.169969	1	solute carrier family 35, member B2
Mrgprb4	67.9264	94.166	1.38629	0.170017	1	MAS-related GPR, member B4
Rad18	120.137	98.1605	0.817069	0.170096	1	RAD18 E3 ubiquitin protein ligase
Ergic3	504.451	554.325	1.09887	0.170178	1	ERGIC and golgi 3
Dok2	21.0529	29.9539	1.42279	0.170295	1	docking protein 2
Mbtps2	380.603	340.442	0.894481	0.170365	1	membrane-bound transcription factor peptidase, site 2
Slc35e2	769.353	704.047	0.915116	0.17043	1	solute carrier family 35, member E2
Aox1	786.28	713.943	0.908001	0.170506	1	aldehyde oxidase 1
Atp6v1e1	1786.87	1652.4	0.924746	0.170664	1	ATPase, H+ transporting, lysosomal V1 subunit E1
Aurkb	7.64523	15.0844	1.97305	0.170954	1	aurora kinase B
Siglech	16.5774	24.3259	1.46742	0.170967	1	sialic acid binding Ig-like lectin H
Harbi1	96.2661	77.6621	0.806743	0.170972	1	harbinger transposase derived 1
Exd2	433.773	383.386	0.88384	0.170977	1	exonuclease 3'-5' domain containing 2
Tle3	727.452	794.842	1.09264	0.170988	1	transducin-like enhancer of split 3
Fzd5	70.6706	87.7901	1.24224	0.171058	1	frizzled class receptor 5
Stab2	7.16573	13.5583	1.8921	0.171154	1	stabilin 2
Ano3	2015.73	1861.56	0.923515	0.171289	1	anoctamin 3
Synpo2l	19.5099	7.73809	0.396625	0.171383	1	synaptopodin 2-like
Lemd3	449.269	404.073	0.899402	0.171755	1	LEM domain containing 3
Lefty1	4.52446	9.23323	2.04074	0.171871	1	left right determination factor 1
Wdr65	17.4273	10.349	0.593841	0.171872	1	NA
Psmb7	997.254	918.997	0.921527	0.171875	1	proteasome (prosome, macropain) subunit, beta type 7
Mertk	678.858	750.572	1.10564	0.172084	1	c-mer proto-oncogene tyrosine kinase
Atp5s	162.316	139.325	0.858359	0.172087	1	ATP synthase, H+ transporting, mitochondrial F0 complex, subunit S
Gbgt1	39.3427	51.6886	1.3138	0.172104	1	globoside alpha-1,3-N-acetylgalactosaminyltransferase 1
Kcnmb1	367.926	323.821	0.880127	0.172157	1	potassium large conductance calcium-activated channel, subfamily M, beta member 1
Txnip	2070.09	2260.16	1.09182	0.172246	1	thioredoxin interacting protein
Ppip5k2	1801.45	1634.13	0.90712	0.172274	1	diphosphoinositol pentakisphosphate kinase 2
Reep2	1024.5	948.651	0.925965	0.172281	1	receptor accessory protein 2
H2afx	138.914	165.684	1.1927	0.172295	1	H2A histone family, member X
Ccndbp1	439.801	396.17	0.900793	0.172312	1	cyclin D-type binding-protein 1
Anxa2	7169.92	6708.53	0.935649	0.172344	1	annexin A2
A630055G03Rik	3.4045	8.66039	2.54381	0.172361	1	NA
Gpc6	579.641	753.522	1.29998	0.172538	1	glypican 6
BC024479	122.879	146.454	1.19186	0.172624	1	NA
Mtx1	93.6059	111.454	1.19067	0.172915	1	metaxin 1
Socs6	150.636	177.494	1.1783	0.173033	1	suppressor of cytokine signaling 6
5730455P16Rik	1122.71	1035.42	0.922257	0.173122	1	RIKEN cDNA 5730455P16 gene
Dync2h1	901.972	822.56	0.911958	0.173125	1	dynein cytoplasmic 2 heavy chain 1
Adrb2	103.306	133.386	1.29117	0.173186	1	adrenergic receptor, beta 2
Pcyt1b	1256.84	1159.81	0.922801	0.173187	1	phosphate cytidylyltransferase 1, choline, beta isoform
Sema4f	802.729	735.566	0.916332	0.173197	1	sema domain, immunoglobulin domain (Ig), TM domain, and short cytoplasmic domain
Mn1	45.5725	60.3663	1.32462	0.173244	1	meningioma 1
Ccrl1	1.2805	5.67616	4.43276	0.173466	1	NA
Dbp	149.199	183.228	1.22808	0.173482	1	D site albumin promoter binding protein
Slc3a2	1102.01	1195.18	1.08454	0.173562	1	solute carrier family 3 (activators of dibasic and neutral amino acid transport), member 2
A430084P05Rik	1.9515	7.6613	3.92586	0.173666	1	NA
Cadm1	4757.81	4372.1	0.918932	0.173732	1	cell adhesion molecule 1
Plcb2	29.8805	40.8369	1.36668	0.173838	1	phospholipase C, beta 2
Cramp1l	743.656	817.987	1.09995	0.17398	1	cramped chromatin regulator homolog 1
Ptpn6	60.037	88.4237	1.47282	0.173989	1	protein tyrosine phosphatase, non-receptor type 6
Cep152	87.5855	105.565	1.20528	0.173996	1	centrosomal protein 152
Qrfpr	6.23642	2.2644	0.363093	0.174008	1	pyroglutamylated RFamide peptide receptor
Lrrc49	1897.62	1756.66	0.925722	0.174009	1	leucine rich repeat containing 49
Slc25a20	179.934	155.321	0.863214	0.17404	1	solute carrier family 25 (mitochondrial carnitine/acylcarnitine translocase), member 20
Nfya	348.304	392.518	1.12694	0.174119	1	nuclear transcription factor-Y alpha
Nfatc1	297.343	382.969	1.28797	0.174136	1	nuclear factor of activated T cells, cytoplasmic, calcineurin dependent 1
Mum1	336.625	375.08	1.11424	0.174138	1	melanoma associated antigen (mutated) 1
Prtn3	6.47574	11.6994	1.80666	0.174181	1	proteinase 3
Ankrd42	139.5	118.754	0.851281	0.17419	1	ankyrin repeat domain 42
Sc4mol	2184.08	2019.32	0.92456	0.174219	1	NA
Il1rl1	54.3609	67.5952	1.24345	0.174257	1	interleukin 1 receptor-like 1
Zmiz1	1597.1	1730.28	1.08339	0.174285	1	zinc finger, MIZ-type containing 1
Zcchc5	7.27611	2.95746	0.406462	0.174347	1	NA
Creb5	100.928	84.2611	0.834863	0.174563	1	cAMP responsive element binding protein 5
Aldoa	10107.2	9226.96	0.912907	0.174661	1	aldolase A, fructose-bisphosphate
Tlr7	55.6188	75.0684	1.34969	0.1747	1	toll-like receptor 7
Trmt2a	230.928	264.985	1.14748	0.174736	1	TRM2 tRNA methyltransferase 2A
Cd53	69.1642	109.055	1.57676	0.174847	1	CD53 antigen
Fndc3a	946.796	1029.89	1.08776	0.174899	1	fibronectin type III domain containing 3A
Inpp4a	2841.2	2648.23	0.932081	0.174942	1	inositol polyphosphate-4-phosphatase, type I
Plcd3	82.3648	104.531	1.26912	0.174958	1	phospholipase C, delta 3
Mlxip	696.382	760.478	1.09204	0.174977	1	MLX interacting protein
Zbtb34	243.663	276.193	1.1335	0.175074	1	zinc finger and BTB domain containing 34
Anks1	945.211	1018.56	1.0776	0.175083	1	ankyrin repeat and SAM domain containing 1
Kdm4a	815.745	887.95	1.08851	0.175097	1	lysine (K)-specific demethylase 4A
Marveld1	372.159	419.904	1.12829	0.175122	1	MARVEL (membrane-associating) domain containing 1
Col24a1	960.663	877.589	0.913525	0.175152	1	collagen, type XXIV, alpha 1
Hcls1	38.1226	70.8875	1.85946	0.175177	1	hematopoietic cell specific Lyn substrate 1
Mt2	785.989	1006.77	1.2809	0.175179	1	metallothionein 2
Habp4	1003.64	917.859	0.914527	0.175193	1	hyaluronic acid binding protein 4
Trim54	15.4036	5.10391	0.331345	0.175225	1	tripartite motif-containing 54
Dnaja2	1481.33	1378.12	0.930324	0.175306	1	DnaJ heat shock protein family (Hsp40) member A2
Prkaca	2130.56	1958.45	0.919218	0.175316	1	protein kinase, cAMP dependent, catalytic, alpha
Ccdc126	174.295	151.001	0.866353	0.175341	1	coiled-coil domain containing 126
Kctd15	158.13	136.624	0.863995	0.175486	1	potassium channel tetramerisation domain containing 15
Zfp553	140.41	164.762	1.17343	0.175588	1	zinc finger protein 553
Efhb	7.22081	2.90804	0.402731	0.175615	1	EF hand domain family, member B
Plagl2	163.538	189.454	1.15847	0.175705	1	pleiomorphic adenoma gene-like 2
Iqck	20.0986	12.3699	0.615457	0.175707	1	IQ motif containing K
Slc5a7	35.7604	26.3063	0.735626	0.175747	1	solute carrier family 5 (choline transporter), member 7
Slc25a30	186.592	158.555	0.849745	0.175905	1	solute carrier family 25, member 30
Gm10035	143.444	119.284	0.831569	0.176073	1	NA
Lrrk2	1735.05	1601.3	0.922914	0.176139	1	leucine-rich repeat kinase 2
Trp53i13	65.9062	83.5882	1.26829	0.176142	1	transformation related protein 53 inducible protein 13
Sh3tc1	34.9096	45.6689	1.3082	0.176144	1	SH3 domain and tetratricopeptide repeats 1
2310050B05Rik	1.75466	0	0	0.176304	1	NA
Coq10a	233.509	205.278	0.8791	0.176355	1	coenzyme Q10A
Ralgapa2	956.612	874.241	0.913893	0.176487	1	Ral GTPase activating protein, alpha subunit 2 (catalytic)
9830147E19Rik	89.556	72.7843	0.812723	0.176499	1	NA
Gm6524	19.8403	12.4014	0.625062	0.176509	1	katanin p60 (ATPase-containing) subunit A1 pseudogene
Rab3b	111.852	92.1407	0.82377	0.176509	1	RAB3B, member RAS oncogene family
Atp2a2	5347.25	4989.98	0.933185	0.176509	1	ATPase, Ca++ transporting, cardiac muscle, slow twitch 2
Ptchd3	0	2.05241	#DIV/0!	0.176554	1	patched domain containing 3
Camp	65.8545	87.0109	1.32126	0.176587	1	cathelicidin antimicrobial peptide
Zfp456	17.0028	25.8121	1.51811	0.176633	1	zinc finger protein 456
Eny2	340.382	297.349	0.873573	0.176664	1	ENY2 transcription and export complex 2 subunit
Vmn2r87	7.77524	3.435	0.441786	0.176779	1	vomeronasal 2, receptor 87
Mrc2	376.444	467.725	1.24248	0.176881	1	mannose receptor, C type 2
Fam98a	627.128	566.028	0.902572	0.176979	1	family with sequence similarity 98, member A
C1qtnf6	53.1678	75.9359	1.42823	0.176987	1	C1q and tumor necrosis factor related protein 6
Kcnmb2	68.8427	55.7855	0.810333	0.17703	1	potassium large conductance calcium-activated channel, subfamily M, beta member 2
Dll1	14.4536	21.181	1.46545	0.177082	1	delta like canonical Notch ligand 1
Gm70	2.69017	0.337606	0.125496	0.177083	1	NA
Filip1l	173.854	198.244	1.14029	0.177091	1	filamin A interacting protein 1-like
Tmem90b	51.0382	38.0159	0.744851	0.177314	1	NA
Ptchd1	98.914	80.8857	0.817737	0.177385	1	patched domain containing 1
Mospd3	60.1123	74.7128	1.24289	0.177519	1	motile sperm domain containing 3
Asah2	464.593	416.91	0.897365	0.177557	1	N-acylsphingosine amidohydrolase 2
Wipi2	1241.58	1148.91	0.925367	0.177616	1	WD repeat domain, phosphoinositide interacting 2
Trim44	3610.42	3348.54	0.927465	0.177732	1	tripartite motif-containing 44
A930038C07Rik	177.79	205.014	1.15313	0.177772	1	NA
Rab43	310.796	376.889	1.21266	0.177839	1	RAB43, member RAS oncogene family
Pls3	2528.42	2356.57	0.932033	0.177997	1	plastin 3 (T-isoform)
Gda	702.17	777.14	1.10677	0.178004	1	guanine deaminase
Mafb	61.9409	77.2339	1.2469	0.178232	1	v-maf musculoaponeurotic fibrosarcoma oncogene family, protein B (avian)
Kif5a	15558.2	14175.7	0.911142	0.178241	1	kinesin family member 5A
Psmd14	1007.79	929.433	0.922244	0.178253	1	proteasome (prosome, macropain) 26S subunit, non-ATPase, 14
Snord99	5.07248	1.59811	0.315056	0.178279	1	small nucleolar RNA, C/D box 99
Hif1an	950.666	874.905	0.920308	0.178303	1	hypoxia-inducible factor 1, alpha subunit inhibitor
Pold2	91.0662	110.818	1.2169	0.178479	1	polymerase (DNA directed), delta 2, regulatory subunit
Zfp106	3511.12	3276.15	0.93308	0.178618	1	zinc finger protein 106
St6galnac3	211.329	185.877	0.879563	0.178627	1	ST6 (alpha-N-acetyl-neuraminyl-2,3-beta-galactosyl-1,3)-N-acetylgalactosaminide alpha-2,6-sialyltransferase 3
Syt1	2412.67	2165.52	0.897561	0.178676	1	synaptotagmin I
Hdac2	944.197	863.232	0.91425	0.178744	1	histone deacetylase 2
Mettl7b	2.67138	6.94559	2.6	0.178747	1	methyltransferase like 7B
Bbs7	196.714	171.431	0.871472	0.178797	1	Bardet-Biedl syndrome 7 (human)
Smad3	177.618	217.01	1.22178	0.178798	1	SMAD family member 3
Zbtb7c	116.548	140.725	1.20745	0.178891	1	zinc finger and BTB domain containing 7C
Fam73a	1646.11	1521.15	0.924091	0.178927	1	NA
Gpx1	859.689	939.499	1.09284	0.178978	1	glutathione peroxidase 1
Scx	29.2835	20.1306	0.687437	0.179103	1	scleraxis
Dnaja4	785.31	718.133	0.914458	0.179125	1	DnaJ heat shock protein family (Hsp40) member A4
Omd	68.1448	108.755	1.59593	0.179271	1	osteomodulin
Ina	186.447	163.424	0.876515	0.17931	1	internexin neuronal intermediate filament protein, alpha
Arhgef10l	969.631	899.074	0.927234	0.179323	1	Rho guanine nucleotide exchange factor (GEF) 10-like
Hsf3	0	2.01191	#DIV/0!	0.179326	1	heat shock transcription factor 3
Snx19	1419.53	1309	0.922132	0.179341	1	sorting nexin 19
Pof1b	15.6416	5.75774	0.368104	0.179421	1	premature ovarian failure 1B
Inpp1	293.365	327.566	1.11658	0.179467	1	inositol polyphosphate-1-phosphatase
Rasgrp2	81.5707	96.1881	1.1792	0.179498	1	RAS, guanyl releasing protein 2
Slc4a1ap	399.821	355.026	0.887963	0.179503	1	solute carrier family 4 (anion exchanger), member 1, adaptor protein
Trappc1	366.185	324.723	0.886773	0.179591	1	trafficking protein particle complex 1
Arl10	76.831	91.8878	1.19597	0.179626	1	ADP-ribosylation factor-like 10
Zmym6	343.818	388.563	1.13014	0.179755	1	zinc finger, MYM-type 6
Cdc7	60.6185	77.0809	1.27157	0.179822	1	cell division cycle 7 (S. cerevisiae)
Nhlrc2	334.306	372.798	1.11514	0.179829	1	NHL repeat containing 2
Syn2	1547.67	1386.69	0.895983	0.179987	1	synapsin II
Tal1	40.3638	52.0243	1.28889	0.180066	1	T cell acute lymphocytic leukemia 1
[truncated: 20,610 more rows]
