# Supplementary material for: Transcriptomic sex differences in sensory neuronal populations of mice
Source: Sci Rep. 2020 Sep 17;10:15278. doi: 10.1038/s41598-020-72285-z (PMC7499251; doi:10.1038/s41598-020-72285-z)
Supplement: Supplementary file 2 — Supplementary Excel File 2. [file 41598_2020_72285_MOESM2_ESM.xlsx]

## Sheet: DEseq_all_Female_paw_Veh_vs_Mal
id	Male (total read; paw)	Female (total read; paw)	FC (female/male)	pval	padj	Gene Name
Xist	31.6978	34633.4	1092.61	0	0	inactive X specific transcripts
Uty	757.477	1.55313	0.0020504	2.31867e-172	2.12529e-168	ubiquitously transcribed tetratricopeptide repeat gene, Y chromosome
Kdm5d	417.51	0.314599	0.000753514	6.3074e-129	3.85424e-125	lysine (K)-specific demethylase 5D
Ddx3y	1666.09	0.626757	0.000376184	3.69304e-89	1.69252e-85	DEAD (Asp-Glu-Ala-Asp) box polypeptide 3, Y-linked
Eif2s3y	887.166	0.629199	0.000709223	5.82794e-55	2.13676e-51	eukaryotic translation initiation factor 2, subunit 3, structural gene Y-linked
Alox12e	308.697	1157.88	3.75085	2.47278e-35	7.55517e-32	arachidonate lipoxygenase, epidermal
Gm8298	48.1728	0	0	5.54058e-22	1.451e-18	predicted gene 8298
Hal	822.438	2053.48	2.49681	7.11674e-21	1.6308e-17	histidine ammonia lyase
Crnn	282.556	93.5865	0.331213	1.56089e-14	3.17935e-11	cornulin
Btc	130.32	525.4	4.03162	3.89347e-14	7.13752e-11	betacellulin, epidermal growth factor family member
1100001G20Rik	735.401	1481	2.01386	1.83805e-11	3.06319e-08	NA
Rptn	5259.57	1902.2	0.361666	3.95885e-11	6.0478e-08	repetin
Aox4	567.406	227.189	0.4004	4.45617e-11	6.28389e-08	aldehyde oxidase 4
Sparc	12413.4	6936.98	0.558832	2.01751e-10	2.64179e-07	secreted acidic cysteine rich glycoprotein
Fras1	878.987	397.781	0.452545	2.7509e-10	3.36196e-07	Fraser extracellular matrix complex subunit 1
Igfbp2	1565.71	862.736	0.55102	3.3186e-10	3.80228e-07	insulin-like growth factor binding protein 2
Krtap4-16	48.6664	4.83641	0.0993788	5.3533e-10	5.77275e-07	keratin associated protein 4-16
Serpinb12	5062.27	2931.84	0.579154	7.69543e-10	7.83737e-07	serine (or cysteine) peptidase inhibitor, clade B (ovalbumin), member 12
Tnfaip3	194.849	386.548	1.98383	1.38387e-09	1.33521e-06	tumor necrosis factor, alpha-induced protein 3
2610528A11Rik	79.7682	183.006	2.29423	3.03256e-09	2.77965e-06	RIKEN cDNA 2610528A11 gene
Gm10229	38.4992	1.90258	0.0494186	3.69196e-09	3.2229e-06	predicted gene 10229
Gprc5d	42.5098	5.76278	0.135564	6.36991e-09	5.30787e-06	G protein-coupled receptor, family C, group 5, member D
Kcnk1	155.797	63.3836	0.406836	8.64127e-09	6.86945e-06	potassium channel, subfamily K, member 1
Krtap3-1	113.191	15.1757	0.134072	8.99339e-09	6.86945e-06	keratin associated protein 3-1
Kdm6a	887.206	1497.05	1.68738	3.0863e-08	2.26312e-05	lysine (K)-specific demethylase 6A
Aspn	2334.16	1372.88	0.588168	3.79488e-08	2.67104e-05	asporin
Lrrc15	803.432	290.996	0.36219	3.934e-08	2.67104e-05	leucine rich repeat containing 15
Pla2r1	449.464	245.508	0.546225	8.33075e-08	5.45426e-05	phospholipase A2 receptor 1
Ptprd	311.086	164.36	0.528344	1.43092e-07	9.04541e-05	protein tyrosine phosphatase, receptor type, D
Id3	364.157	638.915	1.75451	1.52532e-07	9.32073e-05	inhibitor of DNA binding 3
Scd3	583.657	184.276	0.315727	1.78669e-07	0.000105657	stearoyl-coenzyme A desaturase 3
Atp1b1	3282.29	2008.74	0.611995	5.06103e-07	0.000289934	ATPase, Na+/K+ transporting, beta 1 polypeptide
Krtap4-6	27.0379	3.22091	0.119125	7.42194e-07	0.0004123	keratin associated protein 4-6
Nav3	521.131	840.371	1.61259	1.26772e-06	0.000683527	neuron navigator 3
Pglyrp4	202.634	362.144	1.78719	1.38173e-06	0.000723712	peptidoglycan recognition protein 4
2310033E01Rik	672.943	409.866	0.609065	1.73974e-06	0.000885915	NA
Il1r2	248.28	430.686	1.73468	1.9598e-06	0.000971003	interleukin 1 receptor, type II
Il1b	40.7935	104.14	2.55285	3.42726e-06	0.00162747	interleukin 1 beta
Skint1	130.55	300.122	2.2989	3.47121e-06	0.00162747	selection and upkeep of intraepithelial T cells 1
Adrbk2	207.463	552.533	2.66328	3.69417e-06	0.00162747	NA
Cpz	94.5577	29.4523	0.311474	3.75787e-06	0.00162747	carboxypeptidase Z
Gm11595	46.3989	4.89879	0.10558	3.78379e-06	0.00162747	predicted gene 11595
Hexa	418.67	236.528	0.564951	3.86673e-06	0.00162747	hexosaminidase A
Hdc	35.6996	86.4305	2.42105	3.97753e-06	0.00162747	histidine decarboxylase
Krtap1-5	34.7267	4.22464	0.121654	3.99498e-06	0.00162747	keratin associated protein 1-5
Krt75	206.643	61.3129	0.296709	5.40708e-06	0.00215484	keratin 75
Hmgcs2	181.381	64.4601	0.355385	6.24836e-06	0.00243713	3-hydroxy-3-methylglutaryl-Coenzyme A synthase 2
Skint8	7.48603	32.9328	4.39924	6.95964e-06	0.00262698	selection and upkeep of intraepithelial T cells 8
Rgn	71.9168	154.996	2.15521	7.02557e-06	0.00262698	regucalcin
Mgat5b	9.38403	39.8467	4.24622	7.16501e-06	0.00262698	mannoside acetylglucosaminyltransferase 5, isoenzyme B
Olah	357.584	847.33	2.3696	7.53808e-06	0.00269907	oleoyl-ACP hydrolase
Gm11428	2562.28	6311.73	2.46332	7.6561e-06	0.00269907	NA
9930013L23Rik	233.973	131.846	0.563509	8.22401e-06	0.00284458	NA
Orm1	131.585	236.785	1.79949	1.05788e-05	0.00359131	orosomucoid 1
Il1rl1	140.92	249.352	1.76946	1.11691e-05	0.00367191	interleukin 1 receptor-like 1
Cyp4a29-ps	48.763	128.955	2.64454	1.12168e-05	0.00367191	NA
Col1a2	30516.4	16150.4	0.529236	1.2134e-05	0.00386949	collagen, type I, alpha 2
Pla2g4e	1501.09	1003.77	0.668692	1.23707e-05	0.00386949	phospholipase A2, group IVE
Il34	277.863	477.335	1.71788	1.26931e-05	0.00386949	interleukin 34
Serpine2	723.776	460.889	0.636784	1.27931e-05	0.00386949	serine (or cysteine) peptidase inhibitor, clade E, member 2
Kdm5c	1503	2245.47	1.49399	1.28758e-05	0.00386949	lysine (K)-specific demethylase 5C
Tdo2	10.8567	0	0	1.37031e-05	0.00403826	tryptophan 2,3-dioxygenase
Lyz2	1715.19	929.464	0.541903	1.3878e-05	0.00403826	lysozyme 2
Klk13	446.259	273.85	0.613657	1.69729e-05	0.00486168	kallikrein related-peptidase 13
Nrg1	45.5641	13.4312	0.294776	2.08388e-05	0.00587719	neuregulin 1
Col1a1	35472.7	15336.4	0.432343	2.15661e-05	0.00599014	collagen, type I, alpha 1
Ecm2	737.174	480.543	0.651871	2.66794e-05	0.00729981	extracellular matrix protein 2, female organ and adipocyte specific
Krt72-ps	44.1896	6.08227	0.13764	2.77386e-05	0.007478	NA
Cxcl1	66.269	153.126	2.31068	2.84707e-05	0.00751089	chemokine (C-X-C motif) ligand 1
Pacsin1	37.6638	98.9185	2.62635	2.868e-05	0.00751089	protein kinase C and casein kinase substrate in neurons 1
Nid1	2213.99	1366.96	0.617419	3.04255e-05	0.00785578	nidogen 1
Krtap10-10	49.7875	12.422	0.2495	3.27894e-05	0.00834856	keratin associated protein 10-10
Tgm5	374.54	237.768	0.634827	3.38453e-05	0.00849933	transglutaminase 5
Fetub	570.58	317.937	0.557218	4.37668e-05	0.0108423	fetuin beta
Krtap7-1	72.5383	9.96234	0.137339	4.55737e-05	0.0111394	keratin associated protein 7-1
Ptprz1	607.265	312.402	0.514441	4.66715e-05	0.0112577	protein tyrosine phosphatase, receptor type Z, polypeptide 1
Krtap5-3	14.3985	0.973764	0.0676293	4.86125e-05	0.0115736	keratin associated protein 5-3
Itgam	706.646	474.33	0.671241	5.00058e-05	0.0117526	integrin alpha M
Krtap16-8	23.3572	3.86509	0.165477	5.20676e-05	0.0120823	NA
Col5a2	4460.1	3077.3	0.689962	5.3102e-05	0.012155	collagen, type V, alpha 2
Fmo5	149.44	253.478	1.69619	5.37071e-05	0.012155	flavin containing monooxygenase 5
Ell3	138.453	239.824	1.73217	5.51652e-05	0.0123328	elongation factor RNA polymerase II-like 3
Krt1	145833	77769.6	0.533278	5.70637e-05	0.0126035	keratin 1
C1qtnf6	243.39	144.189	0.592419	6.17792e-05	0.01338	C1q and tumor necrosis factor related protein 6
Hspa12a	277.12	444.299	1.60327	6.20391e-05	0.01338	heat shock protein 12A
H2-Eb1	424.48	694.814	1.63686	6.42658e-05	0.0136991	histocompatibility 2, class II antigen E beta
Col3a1	46373.3	25099.2	0.541242	6.68816e-05	0.0140928	collagen, type III, alpha 1
Mpeg1	661.333	438.584	0.663181	6.98932e-05	0.0144374	macrophage expressed gene 1
Itgbl1	327.835	206.703	0.630508	7.00922e-05	0.0144374	integrin, beta-like 1
Ifi202b	258.512	400.169	1.54797	7.14589e-05	0.0145554	interferon activated gene 202B
Tnfrsf19	439.565	651.321	1.48174	7.47177e-05	0.0150519	tumor necrosis factor receptor superfamily, member 19
Akr1c18	157.003	262.657	1.67294	7.62746e-05	0.0151783	aldo-keto reductase family 1, member C18
Lama2	2671.73	1881.15	0.704096	7.70011e-05	0.0151783	laminin, alpha 2
Inmt	338.602	74.2646	0.219327	8.28521e-05	0.0161579	indolethylamine N-methyltransferase
Cish	198.951	357.649	1.79768	8.59893e-05	0.0164395	cytokine inducible SH2-containing protein
Chac1	175.771	99.097	0.563785	8.60894e-05	0.0164395	ChaC, cation transport regulator 1
Krt84	43.4951	13.5284	0.311034	8.74662e-05	0.0165302	keratin 84
Krtap4-8	11.1432	0.314599	0.0282325	9.16956e-05	0.0171468	keratin associated protein 4-8
Smpdl3a	463.836	308.657	0.665444	9.25995e-05	0.0171468	sphingomyelin phosphodiesterase, acid-like 3A
Gpr64	366.406	232.612	0.634847	0.00010717	0.0196464	NA
Krt36	19.6988	3.25087	0.165029	0.00011048	0.0198748	keratin 36
Krtap5-2	16.7603	1.94753	0.116199	0.000110584	0.0198748	keratin associated protein 5-2
Krtap16-7	21.6589	3.88007	0.179145	0.000115834	0.0204879	NA
Serpina3b	1028.15	2033.94	1.97826	0.000116231	0.0204879	serine (or cysteine) peptidase inhibitor, clade A, member 3B
Gm2696	16.986	1.91512	0.112747	0.000126642	0.0221105	predicted gene 2696
Krtap6-1	21.8542	3.83512	0.175487	0.000132823	0.0229709	keratin associated protein 6-1
Csdc2	62.3232	26.0706	0.418312	0.000136842	0.0234447	cold shock domain containing C2, RNA binding
Hpgd	396.72	249.312	0.628433	0.000162618	0.0276028	hydroxyprostaglandin dehydrogenase 15 (NAD)
D0H4S114	516.787	304.018	0.588284	0.00016728	0.0281338	NA
H2-Ab1	634.919	1011.62	1.5933	0.000171726	0.0286189	histocompatibility 2, class II antigen A, beta 1
Prkg2	79.7576	37.8368	0.474397	0.000178431	0.0294685	protein kinase, cGMP-dependent, type II
Mamdc2	146.608	84.5471	0.576687	0.0001809	0.0296094	MAM domain containing 2
2300002M23Rik	47.8739	18.7696	0.392064	0.000204455	0.0328828	RIKEN cDNA 2300002M23 gene
Cttnbp2	300.615	449.436	1.49505	0.000204486	0.0328828	cortactin binding protein 2
Krt32	62.5249	13.9549	0.22319	0.000213319	0.0338563	keratin 32
Csf3r	36.1361	78.4881	2.17202	0.000214233	0.0338563	colony stimulating factor 3 receptor (granulocyte)
Krtap8-1	64.2245	10.5915	0.164914	0.000228272	0.0357665	keratin associated protein 8-1
Hlf	796.019	1575.37	1.97907	0.000254528	0.0395424	hepatic leukemia factor
1110002B05Rik	1102.69	1553.77	1.40907	0.000259262	0.0397621	NA
Nt5e	557.444	384.823	0.690334	0.00026028	0.0397621	5' nucleotidase, ecto
Agt	71.3408	33.8619	0.47465	0.000265674	0.0401773	angiotensinogen (serpin peptidase inhibitor, clade A, member 8)
Krt40	13.2372	0.659165	0.0497965	0.000267381	0.0401773	keratin 40
Fgfbp3	97.5837	167.518	1.71666	0.000270865	0.0403699	fibroblast growth factor binding protein 3
H2-Q10	34.927	10.18	0.291466	0.000277273	0.040831	histocompatibility 2, Q region locus 10
Cyp27a1	197.42	119.533	0.605476	0.000278414	0.040831	cytochrome P450, family 27, subfamily a, polypeptide 1
Snhg8	173.105	277.961	1.60574	0.000285323	0.0415122	small nucleolar RNA host gene 8
Krtap4-1	66.8548	9.70767	0.145205	0.000294293	0.0424801	keratin associated protein 4-1
Krtap13-1	56.4594	10.0373	0.177778	0.000301154	0.0431309	keratin associated protein 13-1
Defb8	12.1297	0	0	0.000344779	0.0483895	defensin beta 8
Pdzrn3	505.301	340.728	0.674307	0.00034514	0.0483895	PDZ domain containing RING finger 3
Krt31	65.314	11.9249	0.182577	0.000347625	0.0483895	keratin 31
Prrg3	293.276	194.073	0.661742	0.00034843	0.0483895	proline rich Gla (G-carboxyglutamic acid) 3 (transmembrane)
Aif1l	620.775	896.989	1.44495	0.000354084	0.048805	allograft inflammatory factor 1-like
Hif1a	4285.9	3115.33	0.72688	0.000358632	0.049063	hypoxia inducible factor 1, alpha subunit
Tnn	214.645	133.793	0.623323	0.000367225	0.0498665	tenascin N
Fcgr3	236.731	149.249	0.63046	0.000373382	0.0503297	Fc receptor, IgG, low affinity III
Cilp	4051.8	2952.45	0.728676	0.000411714	0.0550916	cartilage intermediate layer protein, nucleotide pyrophosphohydrolase
Plau	382.651	564.162	1.47435	0.000417286	0.0552688	plasminogen activator, urokinase
Krtap6-2	38.3535	5.09352	0.132804	0.000419068	0.0552688	keratin associated protein 6-2
Oxtr	27.2946	60.0722	2.20088	0.00044438	0.0581884	oxytocin receptor
Cthrc1	51.5261	22.3302	0.433377	0.000452503	0.0588319	collagen triple helix repeat containing 1
Cyp2s1	167.396	102.935	0.614919	0.000461787	0.0593501	cytochrome P450, family 2, subfamily s, polypeptide 1
Gjb2	5776.78	4059.15	0.702666	0.000462965	0.0593501	gap junction protein, beta 2
Ccl7	113.305	219.855	1.94039	0.00046854	0.0596477	chemokine (C-C motif) ligand 7
AW551984	59.4611	111.118	1.86874	0.000501831	0.0629134	expressed sequence AW551984
Loxl2	1804.1	1337.74	0.741496	0.000504278	0.0629134	lysyl oxidase-like 2
Pctp	77.5829	39.884	0.514082	0.000504488	0.0629134	phosphatidylcholine transfer protein
S100b	194.465	120.861	0.621506	0.000529996	0.0656478	S100 protein, beta polypeptide, neural
Olfml3	872.723	622.899	0.713742	0.000539866	0.0664217	olfactomedin-like 3
Gsto1	1355.84	917.147	0.676442	0.000548901	0.067083	glutathione S-transferase omega 1
Serpini1	32.5595	78.7449	2.41849	0.000554615	0.0673324	serine (or cysteine) peptidase inhibitor, clade I, member 1
Slc27a3	175.997	274.451	1.55941	0.000584965	0.0705499	solute carrier family 27 (fatty acid transporter), member 3
Serpina3m	52.3247	22.1434	0.423193	0.000592915	0.0710413	serine (or cysteine) peptidase inhibitor, clade A, member 3M
Tns4	2318.12	3147	1.35756	0.000610684	0.0726951	tensin 4
Gm11568	48.3515	8.35938	0.172888	0.000623354	0.0737247	predicted gene 11568
Ccl11	141.704	226.116	1.5957	0.000651115	0.0765144	chemokine (C-C motif) ligand 11
Wif1	740.174	520.79	0.703604	0.000673778	0.0786732	Wnt inhibitory factor 1
Acer2	290.046	425.032	1.46539	0.000679678	0.0788599	alkaline ceramidase 2
Cdh13	1522.1	1081.59	0.710593	0.000687792	0.0792994	cadherin 13
Lad1	3204.8	2422.1	0.755774	0.000713798	0.0817834	ladinin
Prkd1	95.2039	51.8791	0.544926	0.000726816	0.0827578	protein kinase D1
Trem2	70.4213	36.1109	0.512784	0.000739749	0.0837104	triggering receptor expressed on myeloid cells 2
Glul	3117.54	2320.76	0.74442	0.000754421	0.0848469	glutamate-ammonia ligase (glutamine synthetase)
Krtap11-1	65.7995	12.9735	0.197168	0.000773571	0.0864702	keratin associated protein 11-1
Nt5dc2	547.02	383.018	0.70019	0.000780317	0.0866955	5'-nucleotidase domain containing 2
Has3	267.325	405.277	1.51605	0.000792421	0.087015	hyaluronan synthase 3
Krtap4-2	64.6034	6.48432	0.100371	0.000799005	0.087015	keratin associated protein 4-2
Krt19	161.189	92.5194	0.573981	0.00080005	0.087015	keratin 19
Ocm	11.0508	1.27338	0.11523	0.000802179	0.087015	oncomodulin
Krt33b	65.1187	13.5728	0.208431	0.000807677	0.0870961	keratin 33B
Niacr1	380.271	548.741	1.44303	0.000812852	0.0871416	NA
Iqgap2	502.694	349.26	0.694777	0.000822532	0.0876666	IQ motif containing GTPase activating protein 2
Krtap4-9	37.6473	4.53924	0.120573	0.000840881	0.0891042	keratin associated protein 4-9
Chrna3	7.59518	24.895	3.27774	0.000849241	0.0894729	cholinergic receptor, nicotinic, alpha polypeptide 3
1190002H23Rik	120.392	189.002	1.56989	0.000863656	0.0903531	NA
Krtap17-1	36.9832	8.05732	0.217864	0.000867453	0.0903531	keratin associated protein 17-1
Mpv17l	105.43	165.788	1.5725	0.000930956	0.0961584	Mpv17 transgene, kidney disease mutant-like
Sphk1	395.664	573.528	1.44953	0.000936783	0.0961584	sphingosine kinase 1
Vsig8	164.003	34.6011	0.210979	0.000938924	0.0961584	V-set and immunoglobulin domain containing 8
C130079G13Rik	257.652	393.164	1.52595	0.000951905	0.0969463	RIKEN cDNA C130079G13 gene
Gpr165	22.8077	4.32981	0.189839	0.000969875	0.0982307	G protein-coupled receptor 165
Krtap10-4	13.5404	1.90258	0.140512	0.000976625	0.0983708	keratin associated protein 10-4
Krt78	3622.32	2530.15	0.698489	0.000993455	0.0995193	keratin 78
Expi	348.93	524.179	1.50225	0.00103525	0.103142	NA
Serpinb6e	3.09785	35.0127	11.3023	0.00105013	0.104059	serine (or cysteine) peptidase inhibitor, clade B, member 6e
Neu3	89.9228	147.143	1.63633	0.00107383	0.105425	neuraminidase 3
Fam198b	453.193	314.557	0.69409	0.00107542	0.105425	family with sequence similarity 198, member B
Krtap26-1	39.9329	6.44182	0.161316	0.0010855	0.105848	keratin associated protein 26-1
Krt71	1878.21	411.782	0.219242	0.00110865	0.107533	keratin 71
Krt28	77.3444	22.4042	0.289668	0.00112632	0.108672	keratin 28
Ceacam1	226.325	133.462	0.589694	0.0011441	0.109809	carcinoembryonic antigen-related cell adhesion molecule 1
Vegfb	133.345	77.1331	0.578448	0.00116678	0.111403	vascular endothelial growth factor B
Sprr1a	1028.99	670.9	0.651996	0.0011851	0.112566	small proline-rich protein 1A
Fam46c	90.6391	45.7433	0.504675	0.00119154	0.112594	family with sequence similarity 46, member C
Cdh5	654.561	465.152	0.710633	0.00121222	0.113961	cadherin 5
Ly75	24.6053	52.2066	2.12176	0.00121846	0.113963	lymphocyte antigen 75
Tlr7	181.904	117.72	0.647151	0.00125627	0.116618	toll-like receptor 7
Lass5	647.355	991.379	1.53143	0.00126211	0.116618	NA
Ptprb	1387.76	1018.11	0.733635	0.00127115	0.116618	protein tyrosine phosphatase, receptor type, B
Lamc1	4079.55	3120.05	0.764801	0.00127229	0.116618	laminin, gamma 1
Abca9	848.357	533.319	0.628649	0.00129966	0.118534	ATP-binding cassette, sub-family A (ABC1), member 9
Cd33	167.557	106.616	0.636297	0.00131906	0.119708	CD33 antigen
BC100530	253.214	470.494	1.85809	0.0013312	0.120215	cDNA sequence BC100530
Fbln7	51.6606	24.3823	0.471971	0.00135606	0.12176	fibulin 7
Dsc2	279.762	184.782	0.660495	0.00136159	0.12176	desmocollin 2
Ifitm3	667.332	924.349	1.38514	0.00146552	0.130417	interferon induced transmembrane protein 3
Fxyd3	1194.72	1622.45	1.35801	0.00155782	0.137961	FXYD domain-containing ion transport regulator 3
Procr	141.372	84.744	0.59944	0.00157425	0.138746	protein C receptor, endothelial
Ggct	348.655	576.977	1.65486	0.00159652	0.140035	gamma-glutamyl cyclotransferase
Trem1	12.8465	38.7934	3.01976	0.00162617	0.141957	triggering receptor expressed on myeloid cells 1
Abcg4	115.271	69.6548	0.604269	0.00166188	0.144386	ATP binding cassette subfamily G member 4
Ar	432.02	605.276	1.40103	0.00172688	0.149327	androgen receptor
Dsc1	34578.1	25770.4	0.745283	0.00175163	0.150284	desmocollin 1
Nlrp3	46.2197	99.8528	2.16039	0.00175435	0.150284	NLR family, pyrin domain containing 3
Skint6	106.068	216.889	2.04482	0.00177608	0.151214	selection and upkeep of intraepithelial T cells 6
Serpinb1c	4.25923	31.2072	7.32696	0.0017817	0.151214	serine (or cysteine) peptidase inhibitor, clade B, member 1c
Rpl37	66.3544	122.48	1.84584	0.00181082	0.152977	ribosomal protein L37
Cdhr1	45.8437	85.671	1.86876	0.00183411	0.154229	cadherin-related family member 1
9030425E11Rik	460.453	328.395	0.7132	0.00184247	0.154229	NA
Gm11563	53.3827	8.04478	0.1507	0.00194403	0.161991	predicted gene 11563
Bex1	5.30713	18.9766	3.57568	0.0019562	0.162267	brain expressed X-linked 1
Krt27	520.874	104.777	0.201156	0.00198419	0.163848	keratin 27
Adam8	215.061	306.973	1.42738	0.00200978	0.165034	a disintegrin and metallopeptidase domain 8
Serpina3a	0.845769	10.2901	12.1666	0.00202511	0.165034	serine (or cysteine) peptidase inhibitor, clade A, member 3A
Ctsb	4900.37	3820.95	0.779726	0.00202556	0.165034	cathepsin B
Gbp2	64.0104	116.537	1.8206	0.00206452	0.167464	guanylate binding protein 2
Mtus1	1442.49	1074.65	0.744996	0.00213101	0.17182	mitochondrial tumor suppressor 1
Capn8	23.4236	6.73655	0.287597	0.00213697	0.17182	calpain 8
Slc43a3	414.055	295.434	0.713514	0.00215716	0.172686	solute carrier family 43, member 3
Slc25a37	530.304	388.566	0.732723	0.00221268	0.17636	solute carrier family 25, member 37
Kcnk2	49.7316	88.2135	1.77379	0.00225056	0.17791	potassium channel, subfamily K, member 2
Adamts5	861.49	643.363	0.746803	0.00225154	0.17791	a disintegrin-like and metallopeptidase (reprolysin type) with thrombospondin type 1 motif, 5 (aggrecanase-2)
Rbp2	278.757	139.653	0.500984	0.00226414	0.178138	retinol binding protein 2, cellular
Ednrb	639.471	405.675	0.634391	0.00231378	0.181266	endothelin receptor type B
Serpinb1a	187.155	274.294	1.4656	0.00233622	0.182245	serine (or cysteine) peptidase inhibitor, clade B, member 1a
Tcfcp2l1	1926.66	1236.98	0.642034	0.00236816	0.183675	NA
Gjb6	1108.44	816.276	0.73642	0.00237459	0.183675	gap junction protein, beta 6
Ptpru	230.613	159.608	0.692105	0.00251604	0.193798	protein tyrosine phosphatase, receptor type, U
Krt82	48.6937	9.88743	0.203053	0.00256648	0.196856	keratin 82
Rgs16	40.6583	74.7111	1.83753	0.00260808	0.199214	regulator of G-protein signaling 16
Wnt16	6.44495	21.654	3.35983	0.00263839	0.200693	wingless-type MMTV integration site family, member 16
Kcnj15	390.492	278.042	0.712029	0.00268266	0.203217	potassium inwardly-rectifying channel, subfamily J, member 15
Prlr	759.39	1006.31	1.32516	0.00272237	0.205377	prolactin receptor
Krtap9-3	44.4327	8.11969	0.182741	0.00285839	0.214754	keratin associated protein 9-3
Bcl6	844.358	1108.82	1.31321	0.00287655	0.215236	B cell leukemia/lymphoma 6
Rcan2	254.867	177.594	0.696811	0.00290247	0.216293	regulator of calcineurin 2
Angptl1	127.856	75.0165	0.586725	0.00293622	0.217922	angiopoietin-like 1
Tgm3	6551.49	5097.37	0.778046	0.00294814	0.217925	transglutaminase 3, E polypeptide
Fat4	923.529	619.54	0.67084	0.00296181	0.218056	FAT atypical cadherin 4
Sdpr	484.161	343.792	0.710079	0.00299715	0.219077	NA
Sectm1a	10.1994	29.2744	2.8702	0.00299958	0.219077	secreted and transmembrane 1A
Galntl2	453.227	329.536	0.727089	0.00301935	0.219646	NA
Oas1f	251.36	425.72	1.69367	0.00305351	0.220679	2'-5' oligoadenylate synthetase 1F
Krtap15	8.30699	0.644182	0.077547	0.00305763	0.220679	keratin associated protein 15
Prg4	5719.74	3780.48	0.660952	0.00307331	0.220941	proteoglycan 4 (megakaryocyte stimulating factor, articular superficial zone protein)
Myo5c	189.266	122.561	0.647557	0.00312345	0.223202	myosin VC
Krt10	292474	226050	0.772889	0.00312911	0.223202	keratin 10
Stard8	471.016	318.311	0.675797	0.00318953	0.22663	START domain containing 8
Adamts2	678.952	396.674	0.584245	0.00322475	0.228247	a disintegrin-like and metallopeptidase (reprolysin type) with thrombospondin type 1 motif, 2
Sgpl1	3065.52	4033.43	1.31574	0.00325458	0.229473	sphingosine phosphate lyase 1
Krtap1-4	78.6002	12.8537	0.163532	0.00327644	0.230129	keratin associated protein 1-4
Skint11	22.7489	52.4286	2.30466	0.00330277	0.231093	selection and upkeep of intraepithelial T cells 11
Mboat1	297.556	211.571	0.711027	0.00332243	0.231585	membrane bound O-acyltransferase domain containing 1
Oplah	1014.19	1352.39	1.33347	0.00338195	0.23484	5-oxoprolinase (ATP-hydrolysing)
Coro2a	345.509	247.391	0.716017	0.00344902	0.238594	coronin, actin binding protein 2A
Zbtb16	970.899	621.294	0.639916	0.00347068	0.238917	zinc finger and BTB domain containing 16
Slc12a2	4272.99	3314.96	0.775795	0.00347976	0.238917	solute carrier family 12, member 2
Klk10	314.222	224.156	0.713369	0.00353856	0.241293	kallikrein related-peptidase 10
Nfkbie	53.865	89.8235	1.66757	0.00354069	0.241293	nuclear factor of kappa light polypeptide gene enhancer in B cells inhibitor, epsilon
Mettl7a1	455.939	617.322	1.35396	0.00357938	0.243027	methyltransferase like 7A1
Krt26	94.0752	15.9847	0.169914	0.00359668	0.2433	keratin 26
Sh3gl2	178.252	271.299	1.522	0.00364504	0.245665	SH3-domain GRB2-like 2
Cd207	39.965	71.9848	1.8012	0.00373138	0.250084	CD207 antigen
Tap1	164.98	241.963	1.46662	0.0037379	0.250084	transporter 1, ATP-binding cassette, sub-family B (MDR/TAP)
Krtap12-1	23.7349	5.12105	0.21576	0.00377065	0.251359	keratin associated protein 12-1
Cd74	1818.21	2648.02	1.45639	0.00379856	0.251788	CD74 antigen (invariant polypeptide of major histocompatibility complex, class II antigen-associated)
Ccr4	6.6694	23.0068	3.44961	0.00380456	0.251788	chemokine (C-C motif) receptor 4
Dsg4	76.9793	17.2633	0.224259	0.00383842	0.253115	desmoglein 4
Slc16a9	411.172	293.171	0.713013	0.0038755	0.254644	solute carrier family 16 (monocarboxylic acid transporters), member 9
Igfbp5	11817.3	9147.34	0.774064	0.00389278	0.254866	insulin-like growth factor binding protein 5
Ccl8	26.1009	54.7338	2.09701	0.00391576	0.255458	chemokine (C-C motif) ligand 8
Rps15a	793.983	1036.73	1.30573	0.00397885	0.258654	ribosomal protein S15A
Fkbp5	528.922	266.444	0.503748	0.00399397	0.258719	FK506 binding protein 5
Hist1h4d	1212.31	940.383	0.775697	0.00410455	0.264627	histone cluster 1, H4d
Lpcat4	57.2858	28.5253	0.497947	0.00411405	0.264627	lysophosphatidylcholine acyltransferase 4
Serpinh1	1347.94	1039.39	0.771096	0.00418123	0.268008	serine (or cysteine) peptidase inhibitor, clade H, member 1
Krtap3-3	69.1237	11.6078	0.167928	0.00429197	0.274148	keratin associated protein 3-3
P2ry10	23.9407	49.1936	2.05481	0.00431851	0.274885	purinergic receptor P2Y, G-protein coupled 10
Rassf4	518.406	390.437	0.753149	0.00435595	0.275591	Ras association (RalGDS/AF-6) domain family member 4
Flnb	3898.41	3045	0.781087	0.00435966	0.275591	filamin, beta
Slc45a4	582.102	433.981	0.745542	0.00441358	0.27804	solute carrier family 45, member 4
Ccl2	180.794	288.604	1.59632	0.00445555	0.279631	chemokine (C-C motif) ligand 2
Scnn1a	616.365	466.549	0.756936	0.00446934	0.279631	sodium channel, nonvoltage-gated 1 alpha
Cd300ld	49.8457	26.3531	0.528693	0.00449106	0.280035	CD300 molecule like family member d
Tchhl1	164.812	25.6077	0.155375	0.00457602	0.284365	trichohyalin-like 1
Krt34	65.7921	13.8724	0.210852	0.00461824	0.286019	keratin 34
Ace	961.354	528.04	0.549268	0.00472156	0.291189	angiotensin I converting enzyme (peptidyl-dipeptidase A) 1
Pde1c	86.6533	135.587	1.56471	0.00474801	0.291189	phosphodiesterase 1C
Edaradd	217.985	302.88	1.38946	0.00475343	0.291189	EDAR (ectodysplasin-A receptor)-associated death domain
Ccl22	36.4709	67.3132	1.84567	0.00477963	0.291189	chemokine (C-C motif) ligand 22
Akr1c21	27.0869	111.97	4.13374	0.00478113	0.291189	aldo-keto reductase family 1, member C21
Krt33a	92.8778	14.5915	0.157104	0.00483337	0.292847	keratin 33A
Fbp1	39.5694	17.1217	0.432701	0.00484032	0.292847	fructose bisphosphatase 1
Mrgprb1	50.7039	89.25	1.76022	0.00487287	0.293847	MAS-related GPR, member B1
1500012F01Rik	113.272	165.38	1.46002	0.00495344	0.297726	NA
Otop2	22.013	4.41205	0.20043	0.00502394	0.300977	otopetrin 2
Hipk2	1132.02	870.447	0.768933	0.00505285	0.301722	homeodomain interacting protein kinase 2
Ifit1	29.9324	58.3115	1.94811	0.00507243	0.301908	interferon-induced protein with tetratricopeptide repeats 1
Zfhx4	1378.34	1028.81	0.746408	0.00515943	0.306093	zinc finger homeodomain 4
Emb	286.947	401.985	1.4009	0.0051944	0.307173	embigin
Relb	93.1899	143.165	1.53627	0.00528704	0.311646	avian reticuloendotheliosis viral (v-rel) oncogene related B
Padi1	100.39	57.677	0.574531	0.00536271	0.3148	peptidyl arginine deiminase, type I
Lgi1	12.2326	2.11507	0.172904	0.00537488	0.3148	leucine-rich repeat LGI family, member 1
Fam49a	287.733	200.285	0.696079	0.00550098	0.320693	family with sequence similarity 49, member A
Krt25	1029.01	238.897	0.232161	0.00551049	0.320693	keratin 25
Gsta3	137.121	91.7093	0.668821	0.00554537	0.320777	glutathione S-transferase, alpha 3
Ehf	1546.89	1102.39	0.712648	0.00554694	0.320777	ets homologous factor
Slc15a3	41.6014	71.6656	1.72267	0.00558087	0.320974	solute carrier family 15, member 3
Skint3	388.265	534.226	1.37593	0.00558535	0.320974	selection and upkeep of intraepithelial T cells 3
Lamc3	736.662	501.295	0.680496	0.0056451	0.322577	laminin gamma 3
Slc16a1	897.359	1153.43	1.28536	0.00564844	0.322577	solute carrier family 16 (monocarboxylic acid transporters), member 1
Tubb3	313.715	201.989	0.643863	0.00569613	0.32429	tubulin, beta 3 class III
Gm10024	17.9285	5.10606	0.284801	0.00577434	0.327725	predicted gene 10024
Myadm	1635.27	1240.69	0.758705	0.00580212	0.328285	myeloid-associated differentiation marker
Lor	11958.8	15941.3	1.33302	0.00588098	0.331723	loricrin
Cyp26b1	1272.98	1650.68	1.2967	0.00592745	0.333319	cytochrome P450, family 26, subfamily b, polypeptide 1
Irg1	8.56375	36.8187	4.29937	0.00595054	0.333594	NA
Mertk	211.656	145.201	0.686026	0.00607539	0.339555	c-mer proto-oncogene tyrosine kinase
Sept3	47.5049	81.1703	1.70867	0.0061584	0.343148	septin 3
Agap1	1142.07	880.39	0.77087	0.00622782	0.345965	ArfGAP with GTPase domain, ankyrin repeat and PH domain 1
Kif15	256.922	177.519	0.690943	0.00627316	0.346864	kinesin family member 15
Serpina3h	43.9328	74.3344	1.692	0.00630272	0.346864	serine (or cysteine) peptidase inhibitor, clade A, member 3H
Klk12	23.7757	9.07632	0.381747	0.00630824	0.346864	kallikrein related-peptidase 12
Tcta	181.554	254.589	1.40227	0.00631968	0.346864	T cell leukemia translocation altered gene
Creb5	272.997	195.29	0.715356	0.00636697	0.348246	cAMP responsive element binding protein 5
Dapl1	1104.78	1442.02	1.30525	0.00638286	0.348246	death associated protein-like 1
Serpinb11	677.199	510.378	0.75366	0.00643317	0.349234	serine (or cysteine) peptidase inhibitor, clade B (ovalbumin), member 11
Htra1	658.763	443.005	0.672479	0.00645218	0.349234	HtrA serine peptidase 1
Ndufb6	156.477	230.832	1.47518	0.00645813	0.349234	NADH dehydrogenase (ubiquinone) 1 beta subcomplex, 6
Cytip	134.422	212.335	1.57961	0.00648226	0.349508	cytohesin 1 interacting protein
Spink5	14457	11319.5	0.782973	0.00650167	0.349527	serine peptidase inhibitor, Kazal type 5
Hmcn1	1513.05	1132.47	0.748469	0.0065282	0.349927	hemicentin 1
Cav1	3033.1	2392.03	0.788642	0.00657033	0.350193	caveolin 1, caveolae protein
Adamts12	301.152	211.225	0.701389	0.00660101	0.350193	a disintegrin-like and metallopeptidase (reprolysin type) with thrombospondin type 1 motif, 12
Tdrd1	28.3661	11.0015	0.387842	0.00660835	0.350193	tudor domain containing 1
Slc5a7	6.49333	0.314599	0.0484496	0.0066266	0.350193	solute carrier family 5 (choline transporter), member 7
Gm5150	0	5.3534	#DIV/0!	0.00662869	0.350193	predicted gene 5150
Rnasel	260.285	174.264	0.669511	0.00668573	0.350981	ribonuclease L (2', 5'-oligoisoadenylate synthetase-dependent)
2010107G23Rik	92.7622	142.038	1.53121	0.00669515	0.350981	NA
Egln3	1460.92	2181.4	1.49317	0.00670103	0.350981	egl-9 family hypoxia-inducible factor 3
Srgn	181.399	243.82	1.34411	0.00682934	0.356682	serglycin
Krtap9-1	5.11183	0	0	0.00685157	0.356826	keratin associated protein 9-1
Krt17	1842.34	1320.09	0.71653	0.0068723	0.356892	keratin 17
Arid3a	257.611	182.422	0.708129	0.00752738	0.389808	AT rich interactive domain 3A (BRIGHT-like)
P2ry6	110.166	59.735	0.542227	0.00760422	0.392393	pyrimidinergic receptor P2Y, G-protein coupled, 6
Clic6	304.914	198.407	0.650699	0.00766284	0.392393	chloride intracellular channel 6
Cdo1	128.54	85.6343	0.666206	0.00767557	0.392393	cysteine dioxygenase 1, cytosolic
Cxadr	895.028	1145.88	1.28028	0.00768107	0.392393	coxsackie virus and adenovirus receptor
Oaz1	37.5481	64.8713	1.72769	0.00768565	0.392393	ornithine decarboxylase antizyme 1
Penk	93.8981	50.6513	0.539428	0.00770572	0.392393	preproenkephalin
Gch1	60.3695	96.6451	1.60089	0.00780132	0.394207	GTP cyclohydrolase 1
4732456N10Rik	13.0232	3.15365	0.242157	0.00781063	0.394207	NA
Nr4a1	659.123	1015.48	1.54066	0.00781727	0.394207	nuclear receptor subfamily 4, group A, member 1
Cxcl5	15.3423	54.4773	3.55079	0.00782738	0.394207	chemokine (C-X-C motif) ligand 5
C3ar1	419.765	317.227	0.755726	0.0078718	0.394879	complement component 3a receptor 1
Mical2	1034.31	817.605	0.790485	0.0078838	0.394879	microtubule associated monooxygenase, calponin and LIM domain containing 2
Snora68	55.0562	88.7855	1.61264	0.00795906	0.397562	small nucleolar RNA, H/ACA box 68
Malat1	286080	223133	0.779968	0.00799821	0.398433	metastasis associated lung adenocarcinoma transcript 1 (non-coding RNA)
Hsd17b7	2173.76	1490.68	0.685763	0.00805309	0.400079	hydroxysteroid (17-beta) dehydrogenase 7
Clec7a	60.3825	94.659	1.56766	0.00812667	0.40162	C-type lectin domain family 7, member a
Gt(ROSA)26Sor	129.86	187.215	1.44167	0.00812792	0.40162	gene trap ROSA 26, Philippe Soriano
Best2	109.413	54.698	0.499922	0.00815619	0.401933	bestrophin 2
Prr9	358.876	102.299	0.285055	0.00821305	0.40365	proline rich 9
Sult1d1	4.68581	0	0	0.00831868	0.40667	sulfotransferase family 1D, member 1
Dok4	249.455	328.419	1.31654	0.00831886	0.40667	docking protein 4
Stk39	565.799	435.537	0.769774	0.00835575	0.407297	serine/threonine kinase 39
Espn	32.1701	13.4737	0.418827	0.00838606	0.407297	espin
Gnb5	127.003	82.3156	0.648138	0.00840429	0.407297	guanine nucleotide binding protein (G protein), beta 5
Gpc3	201.069	275.895	1.37214	0.00843049	0.407297	glypican 3
Lsr	308.591	425.827	1.37991	0.00844277	0.407297	lipolysis stimulated lipoprotein receptor
Bcl7c	70.3591	121.291	1.72389	0.0086206	0.414784	B cell CLL/lymphoma 7C
Sell	5.88441	24.0466	4.0865	0.00868464	0.415729	selectin, lymphocyte
Lyg2	89.9021	17.6326	0.196131	0.00868559	0.415729	lysozyme G-like 2
Slc6a14	598.232	775.246	1.29589	0.00871001	0.415812	solute carrier family 6 (neurotransmitter transporter), member 14
Skint4	186.707	323.45	1.7324	0.00877217	0.417692	selection and upkeep of intraepithelial T cells 4
Hrh2	23.0584	51.2924	2.22446	0.00892808	0.42357	histamine receptor H2
Ddx26b	1653.69	1297.32	0.784502	0.00894182	0.42357	NA
Krt23	202.937	280.022	1.37985	0.00905621	0.427883	keratin 23
Krt86	62.2211	16.6564	0.267697	0.00915962	0.430779	keratin 86
5031425E22Rik	443.475	575.105	1.29681	0.0091645	0.430779	RIKEN cDNA 5031425E22 gene
Kcnj12	203.415	141.041	0.693364	0.00923498	0.432466	potassium inwardly-rectifying channel, subfamily J, member 12
Oxct1	1774.69	1361.03	0.766913	0.00924759	0.432466	3-oxoacid CoA transferase 1
Adh1	556.092	434.84	0.781958	0.00927514	0.432651	alcohol dehydrogenase 1 (class I)
Map3k14	188.705	257.328	1.36365	0.00941945	0.438267	mitogen-activated protein kinase kinase kinase 14
Cd180	102.61	66.3767	0.646884	0.00950736	0.439436	CD180 antigen
Gpd1	411.987	264.058	0.640939	0.00951529	0.439436	glycerol-3-phosphate dehydrogenase 1 (soluble)
Padi3	103.003	24.459	0.237458	0.00951649	0.439436	peptidyl arginine deiminase, type III
Rnf125	47.8156	77.0664	1.61174	0.00958792	0.441622	ring finger protein 125
Col5a1	6093.89	4211	0.69102	0.00967537	0.444284	collagen, type V, alpha 1
Pde4a	99.6349	63.1262	0.633575	0.00969739	0.444284	phosphodiesterase 4A, cAMP specific
Dennd2d	180.71	258.588	1.43095	0.00971842	0.444284	DENN/MADD domain containing 2D
Clec4e	11.7577	27.0777	2.30298	0.00981223	0.447457	C-type lectin domain family 4, member e
Tacr3	55.9961	29.6241	0.529039	0.00989264	0.450005	tachykinin receptor 3
Fam20a	142.871	100.325	0.70221	0.00994781	0.451394	family with sequence similarity 20, member A
Sez6l	20.3995	6.79433	0.333063	0.0100085	0.453028	seizure related 6 homolog like
Cwh43	265.485	193.9	0.730362	0.0100399	0.453327	cell wall biogenesis 43 C-terminal homolog
Il18rap	14.9095	32.9175	2.20783	0.0100698	0.453562	interleukin 18 receptor accessory protein
P2ry12	108.881	59.1064	0.542852	0.0101158	0.454515	purinergic receptor P2Y, G-protein coupled 12
Fbn2	45.5871	23.7935	0.521933	0.0101592	0.455352	fibrillin 2
Rpl38	47.9596	86.325	1.79995	0.0101947	0.455617	ribosomal protein L38
1810037I17Rik	968.301	1319.32	1.36251	0.0102149	0.455617	RIKEN cDNA 1810037I17 gene
Rab17	32.4969	15.1867	0.467328	0.0103033	0.458449	RAB17, member RAS oncogene family
Ak4	90.44	132.911	1.46961	0.0103528	0.458698	adenylate kinase 4
Sh2d4a	505.702	641.544	1.26862	0.010359	0.458698	SH2 domain containing 4A
Cyp51	1673.82	1321.17	0.789316	0.0104341	0.460909	cytochrome P450, family 51
Krtap4-7	52.4749	6.84631	0.130468	0.0105139	0.463319	keratin associated protein 4-7
Atp13a5	296.047	209.289	0.706944	0.0105727	0.464793	ATPase type 13A5
Mlph	103.028	67.3483	0.653687	0.0106302	0.466203	melanophilin
Abi3bp	1358.5	1074.75	0.791132	0.0106722	0.466928	ABI gene family, member 3 (NESH) binding protein
Serpina3j	1299.17	2335.27	1.7975	0.0108136	0.47199	serine (or cysteine) peptidase inhibitor, clade A (alpha-1 antiproteinase, antitrypsin), member 3J
Nfkbia	1209.12	1523.91	1.26035	0.0108619	0.472972	nuclear factor of kappa light polypeptide gene enhancer in B cells inhibitor, alpha
Vamp1	601.858	406.696	0.675733	0.0108959	0.473326	vesicle-associated membrane protein 1
Mmp25	6.56025	19.9486	3.04082	0.0109343	0.473811	matrix metallopeptidase 25
2610029G23Rik	137.259	188.289	1.37178	0.0109587	0.473811	NA
Car2	170.366	118.904	0.69793	0.0109884	0.473975	carbonic anhydrase 2
Vcam1	65.9996	101.108	1.53195	0.0110605	0.475966	vascular cell adhesion molecule 1
Myo5b	793.928	628.602	0.791762	0.0110891	0.476078	myosin VB
Kera	24.3251	9.1014	0.374156	0.0111191	0.476251	keratocan
Angptl4	38.8625	71.0746	1.82887	0.0112009	0.478637	angiopoietin-like 4
H2-Aa	794.452	1194.74	1.50386	0.0113511	0.482877	histocompatibility 2, class II antigen A, alpha
Mafb	4021.06	3285.36	0.817038	0.0113594	0.482877	v-maf musculoaponeurotic fibrosarcoma oncogene family, protein B (avian)
Tmem45a	2446.2	3124.62	1.27734	0.0113804	0.482877	transmembrane protein 45a
Cybb	349.919	255.511	0.7302	0.0114604	0.482877	cytochrome b-245, beta polypeptide
Fam115c	2384.9	1787.94	0.749693	0.0114657	0.482877	NA
Mst1r	458.022	615.213	1.34319	0.0114687	0.482877	macrophage stimulating 1 receptor (c-met-related tyrosine kinase)
Hmgn1	554.062	707.355	1.27667	0.0114845	0.482877	high mobility group nucleosomal binding domain 1
Ccna2	456.235	341.127	0.747701	0.0116574	0.488955	cyclin A2
Ltbp2	199.5	142.463	0.714102	0.0116977	0.488955	latent transforming growth factor beta binding protein 2
Hoxd13	186.646	128.585	0.688926	0.0117091	0.488955	homeobox D13
Aff3	537.892	941.04	1.7495	0.0118172	0.491609	AF4/FMR2 family, member 3
Zdhhc14	125.245	87.7182	0.700371	0.011839	0.491609	zinc finger, DHHC domain containing 14
Ptges	319.875	431.393	1.34863	0.0118531	0.491609	prostaglandin E synthase
Dyrk3	106.407	69.5683	0.653793	0.0120657	0.498212	dual-specificity tyrosine-(Y)-phosphorylation regulated kinase 3
Adcy8	91.9218	57.1133	0.621325	0.0120722	0.498212	adenylate cyclase 8
Pxdn	737.863	582.45	0.789374	0.0120939	0.498212	peroxidasin
Icam1	154.579	222.847	1.44164	0.0121624	0.498602	intercellular adhesion molecule 1
Ptplad2	85.8229	43.2684	0.50416	0.0121845	0.498602	NA
Sele	145.515	204.372	1.40448	0.0121849	0.498602	selectin, endothelial cell
Eif2c4	604.86	788.45	1.30353	0.0122404	0.499515	NA
Tchh	4443.39	905.568	0.203801	0.0123287	0.499515	trichohyalin
Ctsk	412.27	301.99	0.732505	0.0123299	0.499515	cathepsin K
Gm11938	20.807	3.21847	0.154682	0.0123344	0.499515	predicted gene 11938
Heatr2	213.997	161.059	0.752623	0.0123644	0.499515	NA
Acbd7	0	4.75661	#DIV/0!	0.012374	0.499515	acyl-Coenzyme A binding domain containing 7
Wbscr17	111.814	70.2198	0.628007	0.012398	0.499515	Williams-Beuren syndrome chromosome region 17 homolog (human)
Itpr2	2428.48	1969.63	0.811053	0.0124411	0.500153	inositol 1,4,5-triphosphate receptor 2
Fam81a	262.211	194.494	0.741746	0.012526	0.501225	family with sequence similarity 81, member A
Vsig4	24.9756	10.0525	0.402494	0.0125685	0.501225	V-set and immunoglobulin domain containing 4
Scarna10	525.896	1037.68	1.97316	0.0125685	0.501225	small Cajal body-specific RNA 10
5430421N21Rik	73.2521	14.9061	0.20349	0.0125826	0.501225	NA
Gusb	270.195	204.203	0.755762	0.0126044	0.501225	glucuronidase, beta
Calcb	16.2562	30.4955	1.87592	0.0129421	0.51354	calcitonin-related polypeptide, beta
Cpt1a	1087.4	1399.38	1.2869	0.0130878	0.517399	carnitine palmitoyltransferase 1a, liver
Nat8l	247.892	335.141	1.35196	0.0130958	0.517399	N-acetyltransferase 8-like
Setbp1	1610.32	1219.61	0.75737	0.0132297	0.521564	SET binding protein 1
Nipa1	60.0346	93.4568	1.55672	0.0132924	0.522911	non imprinted in Prader-Willi/Angelman syndrome 1 homolog (human)
Cldn8	194.986	144.462	0.740885	0.0134513	0.528028	claudin 8
Satb2	50.3032	29.1423	0.579333	0.0135291	0.529141	special AT-rich sequence binding protein 2
Clec2e	34.2269	15.7407	0.459893	0.0136037	0.529141	C-type lectin domain family 2, member e
Rspo2	13.1937	3.76787	0.285581	0.0136099	0.529141	R-spondin 2
Actbl2	14.3018	3.86509	0.270252	0.0136171	0.529141	actin, beta-like 2
Sec14l2	162.779	225.898	1.38776	0.013624	0.529141	SEC14-like lipid binding 2
Nkpd1	496.496	336.834	0.678424	0.0138121	0.53422	NTPase, KAP family P-loop domain containing 1
2810428I15Rik	110.923	155.296	1.40003	0.013813	0.53422	NA
F730043M19Rik	14.471	32.2813	2.23075	0.0139742	0.539316	RIKEN cDNA F730043M19 gene
Zmpste24	605.153	769.348	1.27133	0.0140563	0.541343	zinc metallopeptidase, STE24
Pmaip1	32.182	53.8221	1.67243	0.0140932	0.541626	phorbol-12-myristate-13-acetate-induced protein 1
Ftl1	469.697	306.55	0.652655	0.0141916	0.544269	ferritin light polypeptide 1
Gpr116	781.07	612.269	0.783885	0.0142296	0.544588	NA
Auts2	805.224	632.091	0.784987	0.0143515	0.547953	autism susceptibility candidate 2
Extl1	210.986	275.201	1.30436	0.0144139	0.547953	exostoses (multiple)-like 1
Ube2j2	48.5566	79.0993	1.62901	0.0144203	0.547953	ubiquitin-conjugating enzyme E2J 2
Cdr2	409.155	542.744	1.3265	0.0144371	0.547953	cerebellar degeneration-related 2
Lyz1	123.269	77.6699	0.630085	0.0145067	0.549457	lysozyme 1
Lcn2	41.925	68.3961	1.63139	0.0145576	0.550248	lipocalin 2
Adamts1	799.74	1107.88	1.3853	0.0147119	0.554934	a disintegrin-like and metallopeptidase (reprolysin type) with thrombospondin type 1 motif, 1
Krtap5-5	18.1841	3.59544	0.197725	0.0147669	0.555866	keratin associated protein 5-5
Cd59a	183.607	125.767	0.684981	0.0148427	0.557576	CD59a antigen
Acad9	1126.38	1424.03	1.26426	0.0150307	0.563283	acyl-Coenzyme A dehydrogenase family, member 9
Gm6498	41.4333	20.0381	0.483624	0.0150561	0.563283	glyceraldehyde-3-phosphate dehydrogenase pseudogene
Hacl1	244.391	124.355	0.508838	0.0150913	0.563448	2-hydroxyacyl-CoA lyase 1
Pld3	922.018	697.141	0.756104	0.0152015	0.566411	phospholipase D family, member 3
Acsbg1	2406.39	3067.31	1.27465	0.0153302	0.569556	acyl-CoA synthetase bubblegum family member 1
Adora1	190.469	120.183	0.630984	0.0153481	0.569556	adenosine A1 receptor
Rps21	149.017	226.371	1.5191	0.0154399	0.571581	ribosomal protein S21
Obfc2a	300.446	389.423	1.29615	0.015465	0.571581	NA
Rab44	21.3048	42.5332	1.99641	0.015594	0.573535	RAB44, member RAS oncogene family
Mgst1	813.633	1050.8	1.29149	0.015596	0.573535	microsomal glutathione S-transferase 1
Sec16b	240.438	177.807	0.739514	0.0156407	0.573535	SEC16 homolog B (S. cerevisiae)
Aldh1a1	100.51	66.1221	0.657862	0.015643	0.573535	aldehyde dehydrogenase family 1, subfamily A1
Adh7	1037.64	811.53	0.782093	0.0157955	0.577971	alcohol dehydrogenase 7 (class IV), mu or sigma polypeptide
Lphn2	2193.28	1773.26	0.808498	0.0158813	0.579953	NA
Tmprss11d	313.276	233.019	0.743815	0.0159367	0.580819	transmembrane protease, serine 11d
Mycl1	743.732	955.899	1.28527	0.0160602	0.584159	NA
Psmb4	789.895	999.022	1.26475	0.0161096	0.584796	proteasome (prosome, macropain) subunit, beta type 4
Gm11937	7.83886	0.973764	0.124223	0.0161951	0.586364	predicted gene 11937
Kank1	2225.07	1796.28	0.807292	0.0162291	0.586364	KN motif and ankyrin repeat domains 1
Acan	69.3324	35.171	0.507281	0.0162784	0.586364	aggrecan
Lgr5	172.289	116.345	0.675287	0.0162994	0.586364	leucine rich repeat containing G protein coupled receptor 5
Il33	156.587	207.822	1.3272	0.0163128	0.586364	interleukin 33
Rpl5	330.158	424.447	1.28559	0.0163771	0.586986	ribosomal protein L5
Krt83	89.9995	15.5203	0.172449	0.0163941	0.586986	keratin 83
Aoc3	314.53	237.915	0.756414	0.0165021	0.589168	amine oxidase, copper containing 3
Usp53	877.612	1101.22	1.25479	0.0165193	0.589168	ubiquitin specific peptidase 53
Gpc2	59.5236	93.2147	1.56601	0.0166223	0.59075	glypican 2 (cerebroglycan)
Gm6377	30.0831	48.3161	1.60609	0.0166426	0.59075	predicted gene 6377
Serhl	422.049	555.856	1.31704	0.0166604	0.59075	serine hydrolase-like
Tpsab1	15.2021	31.7817	2.09061	0.016701	0.591049	tryptase alpha/beta 1
Trim59	256.521	183.157	0.714004	0.0167407	0.591312	tripartite motif-containing 59
Fmo1	169.594	123.568	0.728609	0.0170341	0.600518	flavin containing monooxygenase 1
Gm19402	7.62557	0.943798	0.123768	0.0171019	0.60175	predicted gene, 19402
Sybu	86.412	125.246	1.44941	0.0171588	0.602179	syntabulin (syntaxin-interacting)
Slc4a9	43.9631	71.9677	1.637	0.0171969	0.602179	solute carrier family 4, sodium bicarbonate cotransporter, member 9
Hk1	2874.19	2180.71	0.758723	0.0172126	0.602179	hexokinase 1
Cacna1e	31.5135	50.3444	1.59755	0.0172692	0.603008	calcium channel, voltage-dependent, R type, alpha 1E subunit
Mx1	15.3553	29.09	1.89446	0.0174402	0.607819	MX dynamin-like GTPase 1
Fxyd2	610.579	339.104	0.555382	0.0177204	0.616396	FXYD domain-containing ion transport regulator 2
Asah2	439.964	578.352	1.31454	0.0177591	0.616396	N-acylsphingosine amidohydrolase 2
Chrm4	5.98855	17.1743	2.86786	0.0177871	0.616396	cholinergic receptor, muscarinic 4
Ciita	51.6364	88.4792	1.71351	0.0178862	0.618661	class II transactivator
Kcnn4	148.253	104.546	0.705181	0.0179587	0.619587	potassium intermediate/small conductance calcium-activated channel, subfamily N, member 4
Rpl8	5741.88	7068.67	1.23107	0.0179806	0.619587	ribosomal protein L8
Col8a1	410.144	312.401	0.761686	0.0180498	0.620804	collagen, type VIII, alpha 1
Ly6g6c	4529.14	3394.6	0.749502	0.0181439	0.621611	lymphocyte antigen 6 complex, locus G6C
Krtap24-1	40.9095	7.76015	0.189691	0.018174	0.621611	keratin associated protein 24-1
Khk	36.8721	62.8259	1.70389	0.0181841	0.621611	ketohexokinase
Krba1	473.927	610.351	1.28786	0.0182565	0.621611	KRAB-A domain containing 1
Echs1	609.388	749.556	1.23001	0.0182587	0.621611	enoyl Coenzyme A hydratase, short chain, 1, mitochondrial
Arntl	836.187	664.807	0.795046	0.0182767	0.621611	aryl hydrocarbon receptor nuclear translocator-like
Fam26d	100.298	17.6476	0.175951	0.0184698	0.626277	family with sequence similarity 26, member D
Duox1	2039.89	1672.2	0.819748	0.0184822	0.626277	dual oxidase 1
Plcb1	220.709	161.578	0.732088	0.0185248	0.626561	phospholipase C, beta 1
Hist1h3g	85.8266	55.7919	0.650054	0.0187083	0.630972	histone cluster 1, H3g
Slc43a2	824.047	635.29	0.770939	0.018724	0.630972	solute carrier family 43, member 2
Mapk6	3151.68	2530.62	0.802943	0.0187913	0.632076	mitogen-activated protein kinase 6
Cd93	1286.64	1023	0.795092	0.0188411	0.632455	CD93 antigen
Slc39a6	1277.82	1587.28	1.24218	0.0188974	0.632455	solute carrier family 39 (metal ion transporter), member 6
Serpina9	780.957	623.036	0.797785	0.018906	0.632455	serine (or cysteine) peptidase inhibitor, clade A (alpha-1 antiproteinase, antitrypsin), member 9
Tgm6	26.5463	7.98485	0.30079	0.0189724	0.633224	transglutaminase 6
Blnk	184.421	246.814	1.33832	0.0189981	0.633224	B cell linker
Pdlim7	399.956	314.763	0.786995	0.0190863	0.635009	PDZ and LIM domain 7
Tnk1	158.824	216.188	1.36118	0.0191847	0.637126	tyrosine kinase, non-receptor, 1
Cma1	124.399	212.411	1.7075	0.0192213	0.637188	chymase 1, mast cell
Med14	1690.95	2100.19	1.24202	0.019302	0.637757	mediator complex subunit 14
Abcd1	203.842	146.865	0.720482	0.019308	0.637757	ATP-binding cassette, sub-family D (ALD), member 1
Inpp1	82.9236	52.9082	0.638036	0.0194086	0.63878	inositol polyphosphate-1-phosphatase
Pqlc3	361.937	280.143	0.774011	0.0194565	0.63878	PQ loop repeat containing
Chl1	1388.06	1705.65	1.2288	0.0195085	0.63878	cell adhesion molecule L1-like
Sphkap	22.0909	6.85182	0.310164	0.0195214	0.63878	SPHK1 interactor, AKAP domain containing
Krt73	203.17	93.3465	0.459449	0.019531	0.63878	keratin 73
Ccdc80	6326.48	4141.78	0.654674	0.0195481	0.63878	coiled-coil domain containing 80
Uqcrb	195.048	268.833	1.37829	0.0196145	0.63981	ubiquinol-cytochrome c reductase binding protein
Glb1l2	217.525	287.222	1.32041	0.0197295	0.641555	galactosidase, beta 1-like 2
Lipa	406.228	323.658	0.796741	0.0197693	0.641555	lysosomal acid lipase A
Psca	11.4656	2.84149	0.247827	0.019773	0.641555	prostate stem cell antigen
Nfkbiz	1431.98	1159.01	0.809372	0.0198998	0.644528	nuclear factor of kappa light polypeptide gene enhancer in B cells inhibitor, zeta
Plcd1	989.838	808.31	0.816609	0.0200291	0.647572	phospholipase C, delta 1
Krtap14	5.59918	0.314599	0.0561866	0.0200813	0.648117	keratin associated protein 14
Acss1	397.275	280.607	0.70633	0.0201838	0.649824	acyl-CoA synthetase short-chain family member 1
Cyp17a1	83.7575	126.713	1.51285	0.0202051	0.649824	cytochrome P450, family 17, subfamily a, polypeptide 1
Kalrn	421.284	329.791	0.782825	0.0203556	0.653517	kalirin, RhoGEF kinase
Peg13	417.675	328.948	0.78757	0.020426	0.653767	paternally expressed 13
Crlf1	164.089	118.462	0.721941	0.0204347	0.653767	cytokine receptor-like factor 1
Retnlg	1.44228	14.3698	9.96329	0.0204709	0.653784	resistin like gamma
Zbtb20	683.227	530.582	0.776582	0.0205531	0.655267	zinc finger and BTB domain containing 20
Itpk1	357.221	271.55	0.760174	0.0207504	0.65851	inositol 1,3,4-triphosphate 5/6 kinase
Gk5	362.356	578.123	1.59545	0.0207746	0.65851	glycerol kinase 5 (putative)
Ndfip2	834.183	1031.44	1.23646	0.0207881	0.65851	Nedd4 family interacting protein 2
Lphn3	180.364	132.493	0.734589	0.0208116	0.65851	NA
Jam2	324.393	251.322	0.774747	0.0208541	0.65851	junction adhesion molecule 2
Adap2	110.842	76.8515	0.693343	0.0208827	0.65851	ArfGAP with dual PH domains 2
Pcca	255.052	171.771	0.673475	0.0209062	0.65851	propionyl-Coenzyme A carboxylase, alpha polypeptide
Gpr171	10.303	23.699	2.30021	0.0209448	0.658594	G protein-coupled receptor 171
Tlr8	65.0607	41.582	0.639126	0.0212417	0.666666	toll-like receptor 8
1110057K04Rik	363.926	474.633	1.3042	0.0212743	0.666666	NA
Parp14	313.585	415.296	1.32435	0.0213196	0.666947	poly (ADP-ribose) polymerase family, member 14
Bpgm	225.496	163.524	0.725174	0.0214297	0.669251	2,3-bisphosphoglycerate mutase
Stab1	1828.39	1149.42	0.628652	0.0215624	0.672248	stabilin 1
Kif21a	2177.46	1759.04	0.807841	0.0216714	0.674498	kinesin family member 21A
1600020E01Rik	96.0244	136.223	1.41862	0.0217527	0.675423	RIKEN cDNA 1600020E01 gene
Morc1	4.72303	13.3062	2.8173	0.0217748	0.675423	microrchidia 1
Gm19434	2.47653	11.5011	4.64404	0.0219314	0.679132	predicted gene, 19434
Per3	546.504	855.336	1.5651	0.0220285	0.68099	period circadian clock 3
Nbea	556.522	446.074	0.801538	0.0223306	0.689167	neurobeachin
Dock8	1292.23	1050.46	0.812899	0.0224446	0.689899	dedicator of cytokinesis 8
S1pr1	409.423	325.96	0.796143	0.0224876	0.689899	sphingosine-1-phosphate receptor 1
Zfhx3	1281.01	1024.99	0.800148	0.0225469	0.689899	zinc finger homeobox 3
Cacng7	22.9845	10.9841	0.477892	0.0225724	0.689899	calcium channel, voltage-dependent, gamma subunit 7
Ppic	410.588	318.997	0.776927	0.0225961	0.689899	peptidylprolyl isomerase C
F2r	506.237	398.767	0.787708	0.0225964	0.689899	coagulation factor II (thrombin) receptor
Klhdc8b	57.6851	89.9131	1.55869	0.0226178	0.689899	kelch domain containing 8B
Pld4	164.204	100.489	0.611978	0.0229953	0.70025	phospholipase D family, member 4
N4bp2l1	65.6101	97.8588	1.49152	0.0233482	0.708943	NEDD4 binding protein 2-like 1
Thop1	1328.84	1089.37	0.819789	0.0233581	0.708943	thimet oligopeptidase 1
Cd300lf	13.882	26.191	1.88669	0.0236698	0.716778	CD300 molecule like family member F
Mefv	17.887	31.6242	1.768	0.0236945	0.716778	Mediterranean fever
Frem2	238.053	334.777	1.40632	0.0238153	0.719247	Fras1 related extracellular matrix protein 2
Lce1m	523.316	981.795	1.8761	0.0238567	0.719312	late cornified envelope 1M
Cxcl2	30.8718	79.922	2.58883	0.0241193	0.724914	chemokine (C-X-C motif) ligand 2
Tmem204	91.0756	55.5898	0.61037	0.024131	0.724914	transmembrane protein 204
Ildr1	71.1106	46.7006	0.656731	0.0241612	0.724914	immunoglobulin-like domain containing receptor 1
Fmo2	714.147	562.986	0.788333	0.0242667	0.726124	flavin containing monooxygenase 2
Fam78a	32.394	16.3874	0.505876	0.0242807	0.726124	family with sequence similarity 78, member A
Nrp2	958.34	780.805	0.814748	0.0243366	0.72661	neuropilin 2
Olfml2b	858.339	623.686	0.72662	0.0243877	0.726952	olfactomedin-like 2B
Atp6v1b1	1175.37	756.749	0.643841	0.024537	0.728414	ATPase, H+ transporting, lysosomal V1 subunit B1
Stard5	473.316	604.835	1.27787	0.0245512	0.728414	StAR-related lipid transfer (START) domain containing 5
Thrb	752.092	907.486	1.20661	0.024556	0.728414	thyroid hormone receptor beta
Epcam	366.786	473.36	1.29056	0.0246266	0.728653	epithelial cell adhesion molecule
1700019G17Rik	3.88842	13.6935	3.52162	0.0246435	0.728653	NA
Nqo1	198.52	146.593	0.73843	0.0247101	0.729446	NAD(P)H dehydrogenase, quinone 1
Pank1	403.532	313.346	0.776509	0.0248615	0.732736	pantothenate kinase 1
Med22	383.941	502.403	1.30854	0.025045	0.736009	mediator complex subunit 22
Bgn	6524.96	4596.64	0.70447	0.0250529	0.736009	biglycan
D730001G18Rik	99.3555	64.6616	0.650811	0.0251579	0.736922	RIKEN cDNA D730001G18 gene
Klk11	1127.34	913.834	0.810611	0.0251644	0.736922	kallikrein related-peptidase 11
B3gnt5	15.9989	31.4148	1.96356	0.0253934	0.742443	UDP-GlcNAc:betaGal beta-1,3-N-acetylglucosaminyltransferase 5
Pdss1	115.576	67.2634	0.581985	0.0254769	0.743697	prenyl (solanesyl) diphosphate synthase, subunit 1
Tnfrsf9	1.13782	7.83046	6.88198	0.0255812	0.745557	tumor necrosis factor receptor superfamily, member 9
Csta	890.152	1088.62	1.22296	0.0257007	0.747851	NA
Rgs9bp	31.4199	53.5454	1.70419	0.0258486	0.749618	regulator of G-protein signalling 9 binding protein
Thbd	1904.33	2535.7	1.33154	0.0258776	0.749618	thrombomodulin
Rpa3	40.9385	63.1717	1.54309	0.0259019	0.749618	replication protein A3
Gm11567	40.5151	7.10098	0.175267	0.025925	0.749618	predicted gene 11567
Gstm1	617.122	444.684	0.720578	0.0259945	0.749835	glutathione S-transferase, mu 1
Eif2s3x	78.5962	112.943	1.43701	0.0260143	0.749835	eukaryotic translation initiation factor 2, subunit 3, structural gene X-linked
Adrb3	12.3046	27.3718	2.22453	0.026115	0.751013	adrenergic receptor, beta 3
Faah	372.99	548.938	1.47172	0.0261372	0.751013	fatty acid amide hydrolase
Gan	1183.71	1542.05	1.30273	0.0261971	0.751557	giant axonal neuropathy
Prelp	1858.46	1308.4	0.704027	0.026335	0.752198	proline arginine-rich end leucine-rich repeat
Micalcl	154.79	110.048	0.710946	0.0263395	0.752198	MICAL C-terminal like
Slc25a14	27.6474	46.8232	1.69358	0.0263425	0.752198	solute carrier family 25 (mitochondrial carrier, brain), member 14
Ormdl3	362.235	461.319	1.27354	0.0264449	0.753767	ORM1-like 3 (S. cerevisiae)
Pnpt1	279.989	358.738	1.28126	0.0264797	0.753767	polyribonucleotide nucleotidyltransferase 1
Pofut2	297.088	232.22	0.781651	0.0266796	0.75828	protein O-fucosyltransferase 2
Ctsh	472.141	385.412	0.816308	0.0267811	0.759819	cathepsin H
Slc2a13	121.84	87.0071	0.714109	0.0269694	0.759819	solute carrier family 2 (facilitated glucose transporter), member 13
Srpx2	201.596	154.415	0.765966	0.0270145	0.759819	sushi-repeat-containing protein, X-linked 2
9030625A04Rik	199.088	146.034	0.733516	0.0270227	0.759819	NA
Dock1	2031.03	1664.58	0.819574	0.0271039	0.759819	dedicator of cytokinesis 1
Jdp2	91.8359	55.111	0.600104	0.0271395	0.759819	Jun dimerization protein 2
Epha1	1251.21	1032.69	0.825352	0.0271413	0.759819	Eph receptor A1
Rps24	780.001	1215.8	1.55872	0.0271533	0.759819	ribosomal protein S24
Irf9	194.786	252.406	1.29581	0.0272194	0.759819	interferon regulatory factor 9
Cyp2e1	108.989	37.8352	0.347146	0.0272654	0.759819	cytochrome P450, family 2, subfamily e, polypeptide 1
Ephx1	589.73	463.702	0.786295	0.0273141	0.759819	epoxide hydrolase 1, microsomal
Anxa5	2351.68	1929.48	0.820466	0.0273234	0.759819	annexin A5
Il31ra	11.8557	29.4939	2.48775	0.0273303	0.759819	interleukin 31 receptor A
Reps2	263.958	202.389	0.766747	0.0273373	0.759819	RALBP1 associated Eps domain containing protein 2
Nid2	307.303	243.229	0.791496	0.0273555	0.759819	nidogen 2
Il1f6	386.288	282.569	0.731499	0.0274129	0.760262	interleukin 1 family, member 6
Mylk	1595.54	1253.36	0.785536	0.0275331	0.762128	myosin, light polypeptide kinase
Tpcn1	1030.33	843.543	0.818715	0.0275633	0.762128	two pore channel 1
Slc39a13	222.14	165.168	0.743532	0.0277108	0.765051	solute carrier family 39 (metal ion transporter), member 13
Rps14	1526.53	2115.82	1.38604	0.0278454	0.765992	ribosomal protein S14
Enox	86.3563	121.33	1.40499	0.0278582	0.765992	NA
Sec14l1	1929.02	1548.42	0.802699	0.0278702	0.765992	SEC14-like lipid binding 1
Adora2b	24.1595	43.9668	1.81985	0.0279655	0.767379	adenosine A2b receptor
Itgae	15.6337	31.479	2.01354	0.0280588	0.767379	integrin alpha E, epithelial-associated
Lce3c	138.566	104.063	0.751001	0.0280664	0.767379	late cornified envelope 3C
Gldc	47.5954	28.6507	0.601963	0.0280881	0.767379	glycine decarboxylase
Tcfap2b	1715.24	1401.63	0.817162	0.0285556	0.778922	NA
Sprr2k	17.575	7.64305	0.434881	0.0285956	0.778922	small proline-rich protein 2K
Pard3b	598.481	469.631	0.784705	0.0286422	0.778938	par-3 family cell polarity regulator beta
Cd97	821.601	677.551	0.824672	0.0287415	0.778938	NA
Ppp1r1b	225.825	121.684	0.538841	0.0288101	0.778938	protein phosphatase 1, regulatory (inhibitor) subunit 1B
Gm11559	60.5817	9.70767	0.160241	0.0288874	0.778938	predicted gene 11559
Ambp	0.81538	6.87413	8.43058	0.0288877	0.778938	alpha 1 microglobulin/bikunin
Adamts14	126.045	187.317	1.48611	0.0289427	0.778938	a disintegrin-like and metallopeptidase (reprolysin type) with thrombospondin type 1 motif, 14
Ism1	351.853	280.504	0.797217	0.028974	0.778938	isthmin 1, angiogenesis inhibitor
Fads2	111.201	80.9285	0.727768	0.028992	0.778938	fatty acid desaturase 2
Rhoj	558.431	455.114	0.814988	0.0290316	0.778938	ras homolog family member J
Ebf1	339.469	267.715	0.788629	0.0290333	0.778938	early B cell factor 1
Sh3bp4	425.362	338.932	0.796809	0.0290636	0.778938	SH3-domain binding protein 4
Klf12	438.771	340.983	0.777133	0.029147	0.780034	Kruppel-like factor 12
Entpd1	568.358	449.979	0.791719	0.0294118	0.785973	ectonucleoside triphosphate diphosphohydrolase 1
Slc16a5	62.2544	40.8758	0.656593	0.0294721	0.786438	solute carrier family 16 (monocarboxylic acid transporters), member 5
Rpl13	423.561	691.998	1.63376	0.0295795	0.788155	ribosomal protein L13
Cd300lg	144.839	105.871	0.730961	0.029647	0.788639	CD300 molecule like family member G
Ski	3177.66	2684.92	0.844936	0.0296837	0.788639	ski sarcoma viral oncogene homolog (avian)
Cdyl2	54.1682	81.4363	1.5034	0.0297499	0.788956	chromodomain protein, Y chromosome-like 2
Gcm2	2.45854	10.3298	4.20161	0.0297817	0.788956	glial cells missing homolog 2
Comp	1426.99	1034.69	0.725081	0.0298861	0.790523	cartilage oligomeric matrix protein
H3f3a	474.866	367.847	0.774633	0.0299271	0.790523	H3 histone, family 3A
Guca2a	0.292053	5.05379	17.3044	0.029991	0.791071	guanylate cyclase activator 2a (guanylin)
Cblb	1087.58	889.659	0.818017	0.0301087	0.792574	Casitas B-lineage lymphoma b
Dhrs7	474.192	593.517	1.25164	0.0301344	0.792574	dehydrogenase/reductase (SDR family) member 7
Stat2	211.912	283.495	1.3378	0.0302038	0.793262	signal transducer and activator of transcription 2
Exph5	3165.56	3841.39	1.21349	0.0303595	0.796171	exophilin 5
Rp9	191.793	256.457	1.33716	0.0304015	0.796171	retinitis pigmentosa 9 (human)
Adamts9	161.266	208.204	1.29106	0.0304616	0.796607	a disintegrin-like and metallopeptidase (reprolysin type) with thrombospondin type 1 motif, 9
2410015M20Rik	339.099	422.545	1.24608	0.0306844	0.799771	RIKEN cDNA 2410015M20 gene
Trim2	1254.99	1013.34	0.807449	0.030698	0.799771	tripartite motif-containing 2
Clvs2	0	4.26499	#DIV/0!	0.0307392	0.799771	clavesin 2
Ctsz	421.775	330.486	0.783559	0.0307867	0.799771	cathepsin Z
Mir3064	19.2599	38.0389	1.97503	0.0308007	0.799771	microRNA 3064
Serpina3c	162.765	121.105	0.744049	0.0309667	0.802943	serine (or cysteine) peptidase inhibitor, clade A, member 3C
Atp2b2	28.0796	13.7333	0.489084	0.0310463	0.803872	ATPase, Ca++ transporting, plasma membrane 2
Isg15	4.23009	11.2837	2.66749	0.0311484	0.805378	ISG15 ubiquitin-like modifier
Gm765	13.7474	5.07121	0.368885	0.0312183	0.805769	predicted gene 765
Mei4	0.261664	4.94158	18.8852	0.0313655	0.805769	meiotic double-stranded break formation protein 4
2200002D01Rik	39.6668	61.0393	1.5388	0.0313719	0.805769	RIKEN cDNA 2200002D01 gene
Fbln2	2145.31	1748	0.814804	0.0314161	0.805769	fibulin 2
Abca1	2662.18	2236.01	0.839914	0.031445	0.805769	ATP-binding cassette, sub-family A (ABC1), member 1
Col6a5	4.55811	13.1814	2.89186	0.0314728	0.805769	collagen, type VI, alpha 5
F5	117.621	78.4933	0.66734	0.0315277	0.805769	coagulation factor V
Gm14403	50.5006	26.7802	0.530295	0.0315518	0.805769	predicted gene 14403
Cxcl10	4.42415	13.9378	3.15039	0.0315591	0.805769	chemokine (C-X-C motif) ligand 10
Trim35	606.725	488.667	0.805417	0.0316391	0.806181	tripartite motif-containing 35
Airn	133.554	97.3397	0.72884	0.03172	0.806181	antisense Igf2r RNA
Acap1	17.1436	31.1326	1.816	0.0317365	0.806181	ArfGAP with coiled-coil, ankyrin repeat and PH domains 1
Mfap2	70.5544	43.2149	0.612505	0.0317783	0.806181	microfibrillar-associated protein 2
Serinc3	5048.34	4217.63	0.835448	0.0318151	0.806181	serine incorporator 3
Sptlc3	719.887	892.6	1.23992	0.0318465	0.806181	serine palmitoyltransferase, long chain base subunit 3
Mgl2	64.3675	123.414	1.91733	0.0318831	0.806181	macrophage galactose N-acetyl-galactosamine specific lectin 2
Greb1	10.6923	49.9114	4.66795	0.0320059	0.808172	gene regulated by estrogen in breast cancer protein
Cd24a	2858.07	2325.21	0.813558	0.032062	0.808474	CD24a antigen
Zfp259	297.151	374.211	1.25933	0.0321596	0.809518	NA
Pycard	490.576	620.125	1.26408	0.0322678	0.809518	PYD and CARD domain containing
Zfp167	74.4647	105.775	1.42047	0.0323408	0.809518	NA
Slc25a36	516.145	405.905	0.786417	0.0323515	0.809518	solute carrier family 25, member 36
Dennd1a	396.568	315.179	0.794768	0.0323642	0.809518	DENN/MADD domain containing 1A
Otoa	11.9573	27.8335	2.32774	0.0323836	0.809518	otoancorin
Espl1	343.745	442.289	1.28668	0.0324334	0.809518	extra spindle pole bodies 1, separase
Zfp930	105.604	145.408	1.37692	0.0324567	0.809518	zinc finger protein 930
Rps3a	492.955	656.404	1.33157	0.0326628	0.812694	NA
Ctse	26.5959	6.72157	0.25273	0.0326727	0.812694	cathepsin E
Myo7a	240.939	187.43	0.777913	0.0327736	0.813605	myosin VIIA
Cd69	2.23967	8.75439	3.90878	0.032798	0.813605	CD69 antigen
H2-DMb1	65.0664	96.3036	1.48008	0.0331691	0.821038	histocompatibility 2, class II, locus Mb1
Nr1d2	1216.68	1467.57	1.20621	0.0331873	0.821038	nuclear receptor subfamily 1, group D, member 2
Trnau1ap	79.8735	115.378	1.44451	0.0334862	0.827316	tRNA selenocysteine 1 associated protein 1
Hhip	118.256	167.623	1.41746	0.0336686	0.830183	Hedgehog-interacting protein
Fbxw17	56.5901	90.3475	1.59653	0.0336951	0.830183	F-box and WD-40 domain protein 17
Sc4mol	1729.06	1453.12	0.840414	0.0337381	0.830183	NA
Tmem37	41.8567	25.4041	0.60693	0.033796	0.830493	transmembrane protein 37
Ctss	1036.95	835.917	0.806127	0.0338525	0.830768	cathepsin S
Actr3b	24.4937	12.4773	0.509409	0.0339059	0.830967	ARP3 actin-related protein 3B
Il6	13.5218	31.8438	2.35499	0.0340929	0.834433	interleukin 6
Vwa2	202.319	156.844	0.775234	0.0343195	0.837752	von Willebrand factor A domain containing 2
Tpsg1	1.90483	8.78436	4.61163	0.0343199	0.837752	tryptase gamma 1
Krtcap3	46.4223	69.3411	1.4937	0.0344139	0.838568	keratinocyte associated protein 3
Gpnmb	563.258	379.749	0.674201	0.0344448	0.838568	glycoprotein (transmembrane) nmb
Fam82a2	250.77	323.669	1.2907	0.0345476	0.839526	NA
Gm10100	11.1791	3.53307	0.316041	0.0345971	0.839526	predicted gene 10100
Cbr3	244.825	193.935	0.792139	0.0346215	0.839526	carbonyl reductase 3
Fosb	1088.79	1396.32	1.28245	0.0348901	0.844483	FBJ osteosarcoma oncogene B
BC100451	112.899	82.7216	0.732706	0.0349595	0.844483	NA
St3gal4	263.491	207.898	0.789012	0.0350124	0.844483	ST3 beta-galactoside alpha-2,3-sialyltransferase 4
Vill	163.296	217.215	1.33019	0.0350571	0.844483	villin-like
Fabp5	2828.93	1982.82	0.700907	0.0351161	0.844483	fatty acid binding protein 5, epidermal
Foxq1	125.16	176.229	1.40803	0.035122	0.844483	forkhead box Q1
1810043H04Rik	32.8015	51.7795	1.57857	0.0351484	0.844483	NA
Nxn	853.653	698.84	0.818647	0.0352415	0.84502	nucleoredoxin
A930018P22Rik	6.92549	1.25596	0.181353	0.0352962	0.84502	RIKEN cDNA A930018P22 gene
Neo1	2000.69	2414.26	1.20671	0.035309	0.84502	neogenin
Samsn1	19.7918	33.1422	1.67454	0.0353725	0.845436	SAM domain, SH3 domain and nuclear localization signals, 1
Sv2c	19.0856	32.2583	1.69019	0.0354707	0.846679	synaptic vesicle glycoprotein 2c
P4ha2	276.084	211.638	0.766573	0.0355481	0.847422	procollagen-proline, 2-oxoglutarate 4-dioxygenase (proline 4-hydroxylase), alpha II polypeptide
9930014A18Rik	44.706	67.511	1.51011	0.0356964	0.849213	RIKEN cDNA 9930014A18 gene
Psmb8	61.4199	92.3837	1.50413	0.0357159	0.849213	proteasome (prosome, macropain) subunit, beta type 8 (large multifunctional peptidase 7)
Dcbld2	638.275	516.798	0.809679	0.0358569	0.851462	discoidin, CUB and LCCL domain containing 2
Atp6v0a4	1244.03	1035.62	0.832473	0.0359157	0.851755	ATPase, H+ transporting, lysosomal V0 subunit A4
Prss53	169.402	216.662	1.27898	0.0360459	0.853737	protease, serine 53
Fgr	54.9111	79.5894	1.44942	0.0362336	0.857076	FGR proto-oncogene, Src family tyrosine kinase
Mcpt4	160.901	280.179	1.74132	0.036323	0.857254	mast cell protease 4
Coro1a	163.564	233.454	1.42729	0.0363346	0.857254	coronin, actin binding protein 1A
Stfa3	155.925	256.876	1.64743	0.036416	0.857774	stefin A3
Slc7a11	538.034	411.879	0.765526	0.0364503	0.857774	solute carrier family 7 (cationic amino acid transporter, y+ system), member 11
Myh11	2866.21	2182.74	0.761542	0.036518	0.858267	myosin, heavy polypeptide 11, smooth muscle
Pon1	7.4792	1.5357	0.20533	0.0365895	0.858847	paraoxonase 1
Acot5	25.7408	9.39613	0.365029	0.0367287	0.861012	acyl-CoA thioesterase 5
Tmem199	113.091	150.115	1.32738	0.0369067	0.863973	transmembrane protein 199
Adcy7	479.939	389.306	0.811158	0.0369493	0.863973	adenylate cyclase 7
Tec	217.203	281.617	1.29656	0.0370349	0.864771	tec protein tyrosine kinase
Ccdc46	98.5914	61.2939	0.621696	0.0370778	0.864771	NA
Lair1	75.4978	50.5681	0.669796	0.037259	0.867893	leukocyte-associated Ig-like receptor 1
Gpx1	2529.16	2143.6	0.847555	0.0374375	0.870946	glutathione peroxidase 1
Fcamr	40.5019	22.1055	0.545789	0.0375569	0.87196	Fc receptor, IgA, IgM, high affinity
Ccr7	6.17771	13.7583	2.2271	0.0375763	0.87196	chemokine (C-C motif) receptor 7
Lrrc8c	191.133	144.202	0.75446	0.0376242	0.871969	leucine rich repeat containing 8 family, member C
Tuba4a	4053.46	3351.39	0.826797	0.0377266	0.873237	tubulin, alpha 4A
Col4a2	2975.86	2483.64	0.834594	0.037886	0.875578	collagen, type IV, alpha 2
Rasgrp3	171.807	125.618	0.731157	0.0379232	0.875578	RAS, guanyl releasing protein 3
Tsix	1.94762	7.88274	4.04737	0.0380441	0.876204	X (inactive)-specific transcript, opposite strand
C1qtnf9	71.4525	45.3997	0.635382	0.038046	0.876204	C1q and tumor necrosis factor related protein 9
Camkv	1.3815	7.11902	5.15311	0.0383413	0.879903	CaM kinase-like vesicle-associated
Zfp661	36.0208	57.3026	1.59082	0.0383667	0.879903	zinc finger protein 661
Podxl	720.46	581.966	0.807771	0.0383914	0.879903	podocalyxin-like
4933427G17Rik	6.69421	16.6298	2.48421	0.0383986	0.879903	NA
Lss	822.12	686.906	0.835531	0.0384704	0.880449	lanosterol synthase
Fut2	347.121	449.993	1.29636	0.0387503	0.885748	fucosyltransferase 2
2210020M01Rik	60.8618	87.9738	1.44547	0.0388664	0.886712	NA
Apoc1	431.324	575.26	1.33371	0.0388892	0.886712	apolipoprotein C-I
Fahd2a	36.3549	59.019	1.62341	0.0389582	0.887182	fumarylacetoacetate hydrolase domain containing 2A
Aim2	43.1217	27.2195	0.631226	0.039097	0.887761	absent in melanoma 2
Atox1	449.616	569.037	1.26561	0.0391067	0.887761	antioxidant 1 copper chaperone
Rpsa	155.051	241.141	1.55523	0.0391289	0.887761	ribosomal protein SA
Smarca5-ps	69.0374	43.1379	0.624849	0.0392292	0.888937	SWI/SNF related, matrix associated, actin depenent ragulator of chromatin, subfamily a, member 5, pseudogene
Plekha6	412.12	509.65	1.23666	0.0393403	0.889671	pleckstrin homology domain containing, family A member 6
Ptprg	1242.86	1023.15	0.823225	0.0393786	0.889671	protein tyrosine phosphatase, receptor type, G
Wnt5a	504.547	403.69	0.800104	0.0394822	0.889671	wingless-type MMTV integration site family, member 5A
2310079F23Rik	219.882	291.895	1.32751	0.0394878	0.889671	NA
Nlgn1	9.92534	3.18606	0.321002	0.0395042	0.889671	neuroligin 1
Ppap2b	2897.09	2162.9	0.746576	0.0396364	0.891552	NA
Nucb1	1476.73	1247.37	0.844686	0.0397424	0.891573	nucleobindin 1
Slc36a2	88.4807	123.052	1.39072	0.0397877	0.891573	solute carrier family 36 (proton/amino acid symporter), member 2
Myct1	72.8456	49.0924	0.673923	0.0398047	0.891573	myc target 1
Emr1	299.348	203.144	0.678621	0.0398336	0.891573	NA
Txnip	5592.88	4742.18	0.847895	0.0398805	0.891573	thioredoxin interacting protein
Glb1	142.743	108.351	0.759064	0.0402837	0.89949	galactosidase, beta 1
Dcakd	166.212	125.81	0.756927	0.0405947	0.90533	dephospho-CoA kinase domain containing
Fat2	4336.88	5306.06	1.22348	0.0407397	0.907461	FAT atypical cadherin 2
Mt4	2640.7	3420.29	1.29522	0.0409971	0.912048	metallothionein 4
Traf4	95.2937	69.4408	0.728703	0.0410451	0.912048	TNF receptor associated factor 4
Panx3	93.3098	129.495	1.3878	0.0411591	0.912746	pannexin 3
Cflar	1059.52	1255	1.1845	0.0411761	0.912746	CASP8 and FADD-like apoptosis regulator
Gm9705	4.67341	14.445	3.0909	0.04146	0.917193	NA
Flg2	1512.76	3977.86	2.62954	0.0414768	0.917193	filaggrin family member 2
Plod1	408.799	316.851	0.775079	0.0416282	0.919432	procollagen-lysine, 2-oxoglutarate 5-dioxygenase 1
AI661453	2726.03	2296.67	0.842494	0.0417334	0.920647	expressed sequence AI661453
Ugt1a1	190.253	252.179	1.32549	0.0419393	0.923214	UDP glucuronosyltransferase 1 family, polypeptide A1
1110008P14Rik	242.989	173.802	0.715268	0.0419505	0.923214	RIKEN cDNA 1110008P14 gene
Wipf3	115.759	86.3644	0.746071	0.0420485	0.924261	WAS/WASL interacting protein family, member 3
Chkb	19.3336	34.9705	1.80879	0.042113	0.924569	choline kinase beta
Trib3	76.4526	109.631	1.43397	0.0421945	0.924581	tribbles pseudokinase 3
9130230L23Rik	6.11011	0.908948	0.148761	0.0422144	0.924581	RIKEN cDNA 9130230L23 gene
Zfp639	240.476	186.691	0.776341	0.0424307	0.928209	zinc finger protein 639
Slc25a10	241.949	172.521	0.713049	0.0425926	0.930044	solute carrier family 25 (mitochondrial carrier, dicarboxylate transporter), member 10
Smoc2	375.435	475.365	1.26617	0.0426177	0.930044	SPARC related modular calcium binding 2
Stambpl1	75.4561	106.655	1.41348	0.0426668	0.930044	STAM binding protein like 1
Col11a1	323.161	200.121	0.61926	0.0428657	0.933271	collagen, type XI, alpha 1
Unc93b1	347.861	245.754	0.706472	0.043105	0.936693	unc-93 homolog B1 (C. elegans)
Heg1	1215.16	1012.11	0.832896	0.0431251	0.936693	heart development protein with EGF-like domains 1
Gm5567	15.5189	5.94531	0.3831	0.0433147	0.939527	NA
Flrt3	530.319	416.219	0.784847	0.0434462	0.939527	fibronectin leucine rich transmembrane protein 3
Nop16	204.078	253.975	1.2445	0.0434553	0.939527	NOP16 nucleolar protein
Hmgn3	163.557	115.969	0.709042	0.0434605	0.939527	high mobility group nucleosomal binding domain 3
Cntfr	113.961	73.1787	0.642137	0.0435641	0.940657	ciliary neurotrophic factor receptor
Pitrm1	618.111	506.575	0.819553	0.04376	0.943007	pitrilysin metallepetidase 1
Adam12	112.44	73.3081	0.651975	0.0438677	0.943007	a disintegrin and metallopeptidase domain 12 (meltrin alpha)
F3	1872.26	2274.83	1.21501	0.0438769	0.943007	coagulation factor III
Stard4	1292.45	1706.54	1.32039	0.0438787	0.943007	StAR-related lipid transfer (START) domain containing 4
Csrnp1	603.148	750.686	1.24461	0.0439481	0.943393	cysteine-serine-rich nuclear protein 1
Rdh11	388.233	520.612	1.34098	0.0440874	0.943892	retinol dehydrogenase 11
Ctsc	746.647	601.346	0.805396	0.0441367	0.943892	cathepsin C
Arhgap24	288.638	226.761	0.785626	0.0441595	0.943892	Rho GTPase activating protein 24
Plscr4	406.877	518.599	1.27458	0.0441774	0.943892	phospholipid scramblase 4
Nupr1	469.368	579.985	1.23567	0.0443228	0.944462	nuclear protein transcription regulator 1
Creb3l1	439.773	280.567	0.637982	0.0443555	0.944462	cAMP responsive element binding protein 3-like 1
Il4ra	762.74	1145.79	1.5022	0.0443586	0.944462	interleukin 4 receptor, alpha
Tmprss11f	57.4067	105.261	1.8336	0.044612	0.948332	transmembrane protease, serine 11f
Slpi	48.373	75.728	1.5655	0.0446706	0.948332	secretory leukocyte peptidase inhibitor
5530601H04Rik	61.5395	86.2476	1.4015	0.0446956	0.948332	RIKEN cDNA 5530601H04 gene
Tsnax	593.189	714.285	1.20414	0.0447663	0.948736	translin-associated factor X
Pla2g5	151.826	111.58	0.734918	0.0449331	0.951171	phospholipase A2, group V
Myh7	438.458	1419.66	3.23784	0.0450644	0.952391	myosin, heavy polypeptide 7, cardiac muscle, beta
Fam25c	3714.05	4358.43	1.1735	0.0450947	0.952391	family with sequence similarity 25, member C
2310011J03Rik	191.324	250.325	1.30838	0.045228	0.953056	RIKEN cDNA 2310011J03 gene
Gcat	890.931	752.083	0.844155	0.0453203	0.953056	glycine C-acetyltransferase (2-amino-3-ketobutyrate-coenzyme A ligase)
Pde3b	212.56	163.782	0.770518	0.0453461	0.953056	phosphodiesterase 3B, cGMP-inhibited
1700049G17Rik	51.9726	74.1396	1.42652	0.045401	0.953056	NA
Krtap1-3	43.6824	14.8611	0.340208	0.0454061	0.953056	keratin associated protein 1-3
Pgbd1	32.983	19.6862	0.59686	0.0454381	0.953056	piggyBac transposable element derived 1
1810030O07Rik	339.757	421.644	1.24102	0.0455707	0.954746	RIKEN cDNA 1810030O07 gene
Itgax	51.9645	77.3065	1.48768	0.045739	0.957177	integrin alpha X
Celf2	1201.05	991.419	0.825461	0.0458679	0.95878	CUGBP, Elav-like family member 2
Tie1	274.791	214.998	0.782408	0.0459241	0.958861	tyrosine kinase with immunoglobulin-like and EGF-like domains 1
Cyp11a1	19.4427	37.7267	1.94041	0.0460477	0.960329	cytochrome P450, family 11, subfamily a, polypeptide 1
Gucy1a3	345.625	265.147	0.767153	0.0461549	0.960329	guanylate cyclase 1, soluble, alpha 3
Gm11596	6.42014	1.27338	0.198341	0.0461933	0.960329	predicted gene 11596
Rgs7bp	122.896	87.6216	0.712974	0.0462654	0.960329	regulator of G-protein signalling 7 binding protein
Selk	258.081	324.999	1.25929	0.0462794	0.960329	NA
Slc31a2	342.525	435.623	1.2718	0.0463087	0.960329	solute carrier family 31, member 2
Emcn	105.181	77.7544	0.739241	0.0466082	0.965448	endomucin
Krt85	44.5487	13.4431	0.301763	0.0467076	0.965455	keratin 85
9130011J15Rik	831.36	1006.69	1.21089	0.0467139	0.965455	NA
Pltp	576.083	398.974	0.692564	0.0468196	0.96655	phospholipid transfer protein
Pgm5	583.015	465.532	0.79849	0.0470454	0.970119	phosphoglucomutase 5
Creb3l2	362.476	290.233	0.800697	0.0472448	0.973137	cAMP responsive element binding protein 3-like 2
Ifi30	415.761	340.942	0.820042	0.0474796	0.976539	interferon gamma inducible protein 30
Scg3	130.504	168.962	1.29469	0.0475165	0.976539	secretogranin III
Fam46b	1382.92	1155.18	0.835321	0.0476349	0.977701	family with sequence similarity 46, member B
Fam129a	794.084	648.461	0.816616	0.0476797	0.977701	family with sequence similarity 129, member A
Sepp1	4111.68	2608.05	0.634302	0.0480485	0.983351	NA
Spire2	47.8031	29.9115	0.625723	0.0480625	0.983351	spire type actin nucleation factor 2
Snx3	736.331	607.893	0.82557	0.0482097	0.984643	sorting nexin 3
Efnb1	761.535	636.749	0.836138	0.0482758	0.984643	ephrin B1
Dusp6	613.648	490.968	0.80008	0.0482868	0.984643	dual specificity phosphatase 6
Krt35	61.0684	24.1044	0.394711	0.0484757	0.985496	keratin 35
Ifih1	173.271	225.026	1.2987	0.0484903	0.985496	interferon induced with helicase C domain 1
Lce3b	19.5401	9.85535	0.504366	0.0485285	0.985496	late cornified envelope 3B
Hs3st6	58.901	89.7187	1.52321	0.0485437	0.985496	heparan sulfate (glucosamine) 3-O-sulfotransferase 6
Snhg6	79.5761	107.283	1.34818	0.0486074	0.985698	small nucleolar RNA host gene 6
Has1	70.0395	110.502	1.57771	0.0487434	0.985746	hyaluronan synthase 1
Spc24	41.0972	24.0958	0.586313	0.0488377	0.985746	SPC24, NDC80 kinetochore complex component, homolog (S. cerevisiae)
Nsa2	193.363	245.008	1.26709	0.0488654	0.985746	NSA2 ribosome biogenesis homolog
Abca6	207.641	164.517	0.792317	0.0489214	0.985746	ATP-binding cassette, sub-family A (ABC1), member 6
Rdh1	310.646	421.536	1.35697	0.0489309	0.985746	retinol dehydrogenase 1 (all trans)
Vipr1	238.239	171.119	0.718266	0.0489324	0.985746	vasoactive intestinal peptide receptor 1
Col9a2	0.553716	5.43564	9.81666	0.0491309	0.988658	collagen, type IX, alpha 2
Krtap2-4	10.2305	2.24714	0.219652	0.0491878	0.988718	keratin associated protein 2-4
Adar	543.687	673.304	1.2384	0.0492834	0.989555	adenosine deaminase, RNA-specific
Mospd2	451.564	550.469	1.21903	0.0493488	0.989579	motile sperm domain containing 2
Sorl1	573.589	470.363	0.820034	0.0493926	0.989579	sortilin-related receptor, LDLR class A repeats-containing
Serpinb3c	7.72288	17.5039	2.2665	0.0495286	0.991221	serine (or cysteine) peptidase inhibitor, clade B, member 3C
1110002N22Rik	47.6873	70.2024	1.47214	0.0496008	0.991583	NA
Rps4x	988.851	1288.34	1.30287	0.0497027	0.992537	ribosomal protein S4, X-linked
Map3k6	799.516	670.553	0.838699	0.0498612	0.994621	mitogen-activated protein kinase kinase kinase 6
Itga9	361.406	280.107	0.775047	0.0502006	1	integrin alpha 9
Tbca	132.41	173.771	1.31238	0.0504074	1	tubulin cofactor A
Zfp266	3799.21	4469.3	1.17638	0.0505753	1	zinc finger protein 266
Igf1	1465.71	1142.91	0.779765	0.0506484	1	insulin-like growth factor 1
Cfh	760.484	565.31	0.743356	0.0507725	1	complement component factor h
Cog2	278.127	357.34	1.28481	0.050785	1	component of oligomeric golgi complex 2
Tenc1	1044.9	888.879	0.850682	0.0508155	1	NA
Adk	397.213	319.965	0.805524	0.0509483	1	adenosine kinase
Dpysl3	602.121	491.937	0.817008	0.0509718	1	dihydropyrimidinase-like 3
Prkca	629.79	470.579	0.7472	0.050973	1	protein kinase C, alpha
Mxra8	580.927	474.364	0.816564	0.0509876	1	matrix-remodelling associated 8
9130409I23Rik	9.2371	2.75681	0.29845	0.0511354	1	RIKEN cDNA 9130409I23 gene
Nfkb2	265.605	337.289	1.26989	0.0512111	1	nuclear factor of kappa light polypeptide gene enhancer in B cells 2, p49/p100
Bcl3	87.0366	118.411	1.36047	0.0512885	1	B cell leukemia/lymphoma 3
Gm12250	2.79339	9.3735	3.3556	0.0514494	1	predicted gene 12250
Lhpp	270.949	216.699	0.799778	0.0515046	1	phospholysine phosphohistidine inorganic pyrophosphate phosphatase
Itgb8	167.892	125.659	0.748452	0.0515625	1	integrin beta 8
Tmprss4	252.612	362.166	1.43369	0.0516184	1	transmembrane protease, serine 4
Slc16a2	331.31	422.268	1.27454	0.0516565	1	solute carrier family 16 (monocarboxylic acid transporters), member 2
Chrdl1	147.545	196.124	1.32925	0.0516696	1	chordin-like 1
Aknad1	46.6901	28.4761	0.609896	0.051684	1	AKNA domain containing 1
Skint5	5.61159	65.3639	11.648	0.0517599	1	selection and upkeep of intraepithelial T cells 5
Zfp397	534.439	633.877	1.18606	0.0518021	1	zinc finger protein 397
Sprr1b	3832.7	2856.47	0.745289	0.051918	1	small proline-rich protein 1B
Pigyl	56.2739	81.0214	1.43977	0.0522879	1	phosphatidylinositol glycan anchor biosynthesis, class Y-like
Ppdpf	42.2511	27.7166	0.655999	0.0523267	1	pancreatic progenitor cell differentiation and proliferation factor
Hydin	10.1138	3.75044	0.370823	0.0525466	1	HYDIN, axonemal central pair apparatus protein
Podn	360.418	245.041	0.679879	0.0525878	1	podocan
Kynu	4.1321	12.123	2.93386	0.0526691	1	kynureninase (L-kynurenine hydrolase)
Chrd	86.3724	62.5612	0.724319	0.0526702	1	chordin
Itga4	406.793	321.517	0.790369	0.0527387	1	integrin alpha 4
Slc1a2	74.0524	46.789	0.631837	0.0527538	1	solute carrier family 1 (glial high affinity glutamate transporter), member 2
Cntn1	38.6027	56.9179	1.47446	0.0527772	1	contactin 1
1700047M11Rik	8.12409	2.19487	0.270168	0.0529095	1	RIKEN cDNA 1700047M11 gene
Pgp	126.012	97.2217	0.771525	0.0529231	1	phosphoglycolate phosphatase
Rab43	512.7	431.868	0.842341	0.0529363	1	RAB43, member RAS oncogene family
Cdca2	112.683	79.1253	0.70219	0.0529937	1	cell division cycle associated 2
Fam38a	1650.63	1427.61	0.864885	0.0531007	1	NA
Mapkbp1	868.09	1050.66	1.21031	0.0531641	1	mitogen-activated protein kinase binding protein 1
Rpl18	667.73	883.767	1.32354	0.0532876	1	ribosomal protein L18
Ankrd35	2043.63	2407.02	1.17782	0.0534899	1	ankyrin repeat domain 35
Depdc1a	32.2917	17.0747	0.528763	0.0535973	1	DEP domain containing 1a
Tnip3	20.0722	33.8668	1.68725	0.0536791	1	TNFAIP3 interacting protein 3
2310009A05Rik	30.9772	45.3826	1.46503	0.0536843	1	RIKEN cDNA 2310009A05 gene
Ddit4	617.082	509.923	0.826345	0.0537496	1	DNA-damage-inducible transcript 4
Spock2	350.132	231.24	0.660436	0.0538743	1	sparc/osteonectin, cwcv and kazal-like domains proteoglycan 2
Cox5b	186.904	256.764	1.37377	0.0542465	1	cytochrome c oxidase subunit Vb
Abcb9	71.5715	102.259	1.42877	0.0542955	1	ATP-binding cassette, sub-family B (MDR/TAP), member 9
Plcxd3	13.2966	3.5031	0.263459	0.0543032	1	phosphatidylinositol-specific phospholipase C, X domain containing 3
Akr1c14	19.0428	37.3023	1.95887	0.0543479	1	aldo-keto reductase family 1, member C14
Ccdc48	41.0172	25.4441	0.620329	0.0544482	1	NA
Pdzd7	9.80322	3.40343	0.347175	0.0544891	1	PDZ domain containing 7
Arl4d	148.56	206.224	1.38815	0.0546452	1	ADP-ribosylation factor-like 4D
H2-Ke2	126.003	161.827	1.28431	0.0548067	1	NA
Acot6	106.679	79.9229	0.749188	0.0548148	1	acyl-CoA thioesterase 6
Grm4	4.85631	13.7134	2.82383	0.0548438	1	glutamate receptor, metabotropic 4
Etaa1	113.85	150.172	1.31903	0.0549017	1	Ewing tumor-associated antigen 1
Hist1h1d	730.149	602.837	0.825636	0.0550535	1	histone cluster 1, H1d
Abhd2	1057.97	896.136	0.847037	0.0552948	1	abhydrolase domain containing 2
2410137M14Rik	0	3.33862	#DIV/0!	0.0553397	1	RIKEN cDNA 2410137M14 gene
Hist1h2bl	158.55	120.917	0.762645	0.0553841	1	histone cluster 1, H2bl
Camsap1l1	2536.75	2118.23	0.835016	0.0553918	1	NA
Enpp2	1651.2	1414.15	0.856439	0.0557099	1	ectonucleotide pyrophosphatase/phosphodiesterase 2
Zfp418	32.4554	50.2166	1.54725	0.0557193	1	zinc finger protein 418
H6pd	508.158	415.126	0.816924	0.0557796	1	hexose-6-phosphate dehydrogenase (glucose 1-dehydrogenase)
Il12rb2	22.2132	36.5386	1.64491	0.055965	1	interleukin 12 receptor, beta 2
Fcf1	77.1341	107.752	1.39694	0.0559741	1	FCF1 rRNA processing protein
1810011O10Rik	639.595	519.84	0.812765	0.0560081	1	NA
Adamts7	84.7483	61.5223	0.725941	0.0560734	1	a disintegrin-like and metallopeptidase (reprolysin type) with thrombospondin type 1 motif, 7
Cd68	290.992	184.021	0.632391	0.0562064	1	CD68 antigen
Skint10	50.9686	80.2495	1.57449	0.0562528	1	selection and upkeep of intraepithelial T cells 10
Hist1h3b	190.791	137.657	0.721508	0.0563413	1	histone cluster 1, H3b
Fgd4	368.759	289.511	0.785094	0.0563736	1	FYVE, RhoGEF and PH domain containing 4
Ndst3	28.7369	15.2815	0.531774	0.0564396	1	N-deacetylase/N-sulfotransferase (heparan glucosaminyl) 3
Cacna1a	88.5587	64.0214	0.722926	0.056652	1	calcium channel, voltage-dependent, P/Q type, alpha 1A subunit
Cxcl12	2130.78	2623.07	1.23104	0.0566962	1	chemokine (C-X-C motif) ligand 12
Krt81	58.2608	18.1869	0.312164	0.05673	1	keratin 81
Susd3	17.1361	8.78924	0.512909	0.0567695	1	sushi domain containing 3
A430110N23Rik	376.251	256.553	0.681866	0.0568897	1	NA
Capn6	31.707	17.0193	0.536768	0.0569904	1	calpain 6
Ecm1	4255.6	3044.37	0.715381	0.0569995	1	extracellular matrix protein 1
Sec14l4	702.27	911.175	1.29747	0.0570762	1	SEC14-like lipid binding 4
Bnc2	599.222	488.287	0.814868	0.0571073	1	basonuclin 2
Eps8	421.351	349.489	0.82945	0.057139	1	epidermal growth factor receptor pathway substrate 8
Rps20	1208.77	1793.6	1.48382	0.0571602	1	ribosomal protein S20
Slc26a2	971.26	1188.01	1.22316	0.0571803	1	solute carrier family 26 (sulfate transporter), member 2
Celf5	14.0891	5.35585	0.380142	0.057723	1	CUGBP, Elav-like family member 5
Vim	11401.1	9617.52	0.843559	0.0581241	1	vimentin
Bmp5	291.201	212.042	0.728163	0.0583991	1	bone morphogenetic protein 5
Arg2	15.7849	31.4992	1.99552	0.0585089	1	arginase type II
Ankrd37	32.9836	53.6178	1.62559	0.0586066	1	ankyrin repeat domain 37
Ccdc11	5.82921	16.2577	2.78901	0.0586269	1	NA
Mapkapk3	878.726	1081.12	1.23033	0.058675	1	mitogen-activated protein kinase-activated protein kinase 3
Chst12	222.392	175.272	0.788122	0.0586847	1	carbohydrate sulfotransferase 12
Zc3h12b	25.6086	13.3214	0.520193	0.0587056	1	zinc finger CCCH-type containing 12B
Tspyl4	165.036	127.833	0.774579	0.0588574	1	TSPY-like 4
Nox4	89.3301	64.8187	0.725609	0.0589817	1	NADPH oxidase 4
Kcne4	45.1203	63.0464	1.3973	0.0590716	1	potassium voltage-gated channel, Isk-related subfamily, gene 4
Csf3	2.0084	10.0131	4.98562	0.0592282	1	colony stimulating factor 3 (granulocyte)
Tnf	10.8871	22.1229	2.03204	0.0592943	1	tumor necrosis factor
Hoxd8	55.7928	36.1265	0.647511	0.0594714	1	homeobox D8
Cirbp	911.343	1086.02	1.19166	0.0596769	1	cold inducible RNA binding protein
Ly9	18.3055	8.69202	0.474831	0.0597101	1	lymphocyte antigen 9
Lhfp	542.768	453.117	0.834827	0.0597108	1	lipoma HMGIC fusion partner
Derl2	349.46	431.269	1.2341	0.0597696	1	Der1-like domain family, member 2
Hs3st3a1	29.5088	17.651	0.59816	0.0597988	1	heparan sulfate (glucosamine) 3-O-sulfotransferase 3A1
Pkd2	1108.29	926.984	0.836405	0.0598656	1	polycystic kidney disease 2
2810403D21Rik	19.0124	30.641	1.61163	0.0599424	1	RIKEN cDNA 2810403D21 gene
Klrk1	21.0072	35.7523	1.70191	0.0599662	1	killer cell lectin-like receptor subfamily K, member 1
Npm3	37.8772	56.814	1.49995	0.059995	1	nucleoplasmin 3
Dpep3	8.28218	19.0943	2.30547	0.0601793	1	dipeptidase 3
Rps10	69.6353	110.532	1.58729	0.0603351	1	ribosomal protein S10
Rplp1	2160.43	2801.18	1.29659	0.0603818	1	ribosomal protein, large, P1
Acsm3	32.1926	17.806	0.553108	0.0606521	1	acyl-CoA synthetase medium-chain family member 3
Fli1	334.829	268.594	0.802181	0.0607154	1	Friend leukemia integration 1
Lamp1	4742.38	4072.78	0.858806	0.0607605	1	lysosomal-associated membrane protein 1
Col15a1	966.341	816.606	0.845049	0.0609441	1	collagen, type XV, alpha 1
4933407L21Rik	3.99199	0.297174	0.0744427	0.060959	1	RIKEN cDNA 4933407L21 gene
Dhdh	104.664	68.0595	0.650264	0.0611468	1	dihydrodiol dehydrogenase (dimeric)
Ccbl1	331.837	275.286	0.829582	0.0611716	1	NA
Arhgap31	1038.53	861.276	0.829323	0.0612346	1	Rho GTPase activating protein 31
Nlrc3	10.285	20.5698	1.99998	0.0612689	1	NLR family, CARD domain containing 3
Hoxd10	43.6103	27.7136	0.635483	0.0612933	1	homeobox D10
Mal2	1817.48	1543.21	0.849092	0.0613132	1	mal, T cell differentiation protein 2
Zfp786	21.786	36.1516	1.65939	0.0613266	1	zinc finger protein 786
Kcnt2	55.2141	33.8769	0.613556	0.0614477	1	potassium channel, subfamily T, member 2
Txndc17	775.649	645.726	0.832498	0.0615175	1	thioredoxin domain containing 17
Mtrr	198.922	250.222	1.25789	0.0615216	1	5-methyltetrahydrofolate-homocysteine methyltransferase reductase
Clca2	22.207	76.5086	3.44524	0.0615438	1	chloride channel accessory 2
Slc28a1	4.1997	10.0452	2.39189	0.0616502	1	solute carrier family 28 (sodium-coupled nucleoside transporter), member 1
Atp10a	253.985	203.151	0.799856	0.0617754	1	ATPase, class V, type 10A
Nr4a3	48.4413	81.4769	1.68197	0.0617808	1	nuclear receptor subfamily 4, group A, member 3
Palm2	135.218	100.125	0.740465	0.0618263	1	paralemmin 2
Klrb1b	30.4656	45.6327	1.49784	0.0620416	1	killer cell lectin-like receptor subfamily B member 1B
Tmppe	395.285	500.08	1.26511	0.0620534	1	transmembrane protein with metallophosphoesterase domain
Camkk1	464.359	579.573	1.24812	0.0620771	1	calcium/calmodulin-dependent protein kinase kinase 1, alpha
Gramd1c	1161.63	1376.85	1.18527	0.0620817	1	GRAM domain containing 1C
Lrch4-sap25	31.255	50.3511	1.61098	0.0622296	1	NA
Tmem54	383.419	316.734	0.826077	0.0624172	1	transmembrane protein 54
Ino80b	94.4896	70.5647	0.746798	0.062487	1	INO80 complex subunit B
Cpn1	0.566121	4.12741	7.2907	0.0626282	1	carboxypeptidase N, polypeptide 1
Steap2	207.594	163.104	0.785689	0.0628246	1	six transmembrane epithelial antigen of prostate 2
Dclk2	40.1218	26.0009	0.648048	0.0628789	1	doublecortin-like kinase 2
Slc6a20b	0.584105	5.06633	8.67366	0.0630812	1	solute carrier family 6 (neurotransmitter transporter), member 20B
Evc	284.925	228.006	0.800229	0.0630908	1	EvC ciliary complex subunit 1
Pepd	345.728	283.732	0.820682	0.0632631	1	peptidase D
2200002K05Rik	97.3877	133.167	1.36739	0.0633017	1	NA
Sik3	859.753	726.125	0.844574	0.0637085	1	SIK family kinase 3
Itgb2	362.872	293.874	0.809855	0.063738	1	integrin beta 2
Narf	586.13	698.331	1.19143	0.0638054	1	nuclear prelamin A recognition factor
Slc29a1	516.033	430.616	0.834473	0.0639196	1	solute carrier family 29 (nucleoside transporters), member 1
Tcf7	124.725	93.2321	0.7475	0.06401	1	transcription factor 7, T cell specific
Abpa	20.7585	10.38	0.500037	0.0640112	1	NA
Ccdc87	0	3.07141	#DIV/0!	0.0640495	1	coiled-coil domain containing 87
Plce1	369.739	292.787	0.791877	0.0641344	1	phospholipase C, epsilon 1
Mmp10	0.553716	5.02138	9.06851	0.064205	1	matrix metallopeptidase 10
Snrpf	98.8875	135.259	1.3678	0.0642913	1	small nuclear ribonucleoprotein polypeptide F
Abpb	76.6858	52.4747	0.684282	0.0643204	1	NA
Gm20125	9.43923	18.7501	1.9864	0.0643276	1	predicted gene, 20125
Cyb561d1	285.224	358.415	1.25661	0.0645828	1	cytochrome b-561 domain containing 1
Ms4a6c	100.133	71.2025	0.711076	0.064682	1	membrane-spanning 4-domains, subfamily A, member 6C
S100a6	1694.02	2071.69	1.22295	0.0646944	1	S100 calcium binding protein A6 (calcyclin)
Mmd	502.009	625.74	1.24647	0.0647396	1	monocyte to macrophage differentiation-associated
Mill1	57.0831	80.6044	1.41205	0.0647587	1	MHC I like leukocyte 1
Mir24-2	30.4036	50.5336	1.66209	0.0650282	1	microRNA 24-2
Krt7	34.7186	53.3901	1.53779	0.0650392	1	keratin 7
A930012L18Rik	19.1439	35.8764	1.87404	0.0652012	1	RIKEN cDNA A930012L18 gene
Ntn4	205.499	164.874	0.80231	0.0652427	1	netrin 4
Ptk6	238.248	305.481	1.2822	0.0652987	1	PTK6 protein tyrosine kinase 6
Gpr141	60.1735	86.9368	1.44477	0.0653232	1	G protein-coupled receptor 141
Cldn7	24.0194	13.0267	0.542341	0.0653632	1	claudin 7
Apln	49.8929	85.6521	1.71672	0.0653653	1	apelin
Dhrs4	143.052	179.484	1.25468	0.0653975	1	dehydrogenase/reductase (SDR family) member 4
Foxa1	18.5008	8.81677	0.476561	0.06558	1	forkhead box A1
Igtp	37.3496	52.7905	1.41342	0.0656297	1	interferon gamma induced GTPase
Slc2a12	181.229	231.74	1.27871	0.0656835	1	solute carrier family 2 (facilitated glucose transporter), member 12
Eef2k	1092.31	1307.13	1.19667	0.065741	1	eukaryotic elongation factor-2 kinase
Tek	401.558	324.868	0.809018	0.0658066	1	TEK receptor tyrosine kinase
Gdpd1	138.892	105.339	0.758423	0.065823	1	glycerophosphodiester phosphodiesterase domain containing 1
Mpv17	132.41	103.454	0.781321	0.065854	1	MpV17 mitochondrial inner membrane protein
Hrnr	84775.9	71462.6	0.842958	0.0658768	1	hornerin
Slc2a10	51.7579	35.0751	0.677676	0.0665077	1	solute carrier family 2 (facilitated glucose transporter), member 10
Aldh5a1	299.444	239.694	0.800465	0.0665478	1	aldhehyde dehydrogenase family 5, subfamily A1
Vit	315.343	246.095	0.780405	0.0665949	1	vitrin
Tpd52l1	67.4048	45.2374	0.67113	0.0666607	1	tumor protein D52-like 1
Slco4c1	5.64756	0.923931	0.163598	0.0667291	1	solute carrier organic anion transporter family, member 4C1
Ppara	119.285	153.801	1.28935	0.0667761	1	peroxisome proliferator activated receptor alpha
Hecw2	288.665	236.883	0.820617	0.0670359	1	HECT, C2 and WW domain containing E3 ubiquitin protein ligase 2
Zranb2	680.422	784.267	1.15262	0.0670463	1	zinc finger, RAN-binding domain containing 2
Fcgr2b	278.145	222.248	0.799034	0.0673869	1	Fc receptor, IgG, low affinity IIb
Slc11a1	127.494	84.9174	0.666052	0.0673878	1	solute carrier family 11 (proton-coupled divalent metal ion transporters), member 1
Tspan2	339.362	279.273	0.822937	0.0674992	1	tetraspanin 2
Eml1	386.701	313.454	0.810584	0.0675821	1	echinoderm microtubule associated protein like 1
Kcnma1	174.874	107.632	0.615486	0.0675952	1	potassium large conductance calcium-activated channel, subfamily M, alpha member 1
Ms4a6b	116.534	76.8121	0.659139	0.0676123	1	membrane-spanning 4-domains, subfamily A, member 6B
Cacna1c	338.14	279.768	0.827375	0.0677412	1	calcium channel, voltage-dependent, L type, alpha 1C subunit
Foxp1	2002.88	1680.06	0.838821	0.0678303	1	forkhead box P1
Grn	1780.81	1374.62	0.771906	0.0678542	1	granulin
Fam180a	52.4029	34.3159	0.654847	0.0678957	1	family with sequence similarity 180, member A
Clec2i	7.52758	2.09765	0.278661	0.0680164	1	C-type lectin domain family 2, member i
Gpsm1	456.096	554.341	1.2154	0.0680985	1	G-protein signalling modulator 1 (AGS3-like, C. elegans)
Ces1d	26.7024	47.7224	1.78719	0.0681312	1	carboxylesterase 1D
Fam179a	135.709	101.548	0.748275	0.068134	1	NA
Slc9a4	7.77126	17.4684	2.24783	0.0681674	1	solute carrier family 9 (sodium/hydrogen exchanger), member 4
Tnfrsf21	568.441	468.371	0.823956	0.0681779	1	tumor necrosis factor receptor superfamily, member 21
Etv1	107.996	80.786	0.748043	0.0682209	1	ets variant 1
Pcyox1	2507.8	2994.01	1.19388	0.0683029	1	prenylcysteine oxidase 1
Cyth4	211.309	169.173	0.800595	0.0683137	1	cytohesin 4
Bcl6b	71.5497	98.4018	1.37529	0.0683622	1	B cell CLL/lymphoma 6, member B
Radil	108.747	82.1569	0.755485	0.0684399	1	Ras association and DIL domains
Klra2	4.42415	12.0557	2.72498	0.0685547	1	killer cell lectin-like receptor, subfamily A, member 2
Atp8b1	690.843	823.194	1.19158	0.0685958	1	ATPase, class I, type 8B, member 1
Ankrd53	19.1513	9.61595	0.502105	0.0687334	1	ankyrin repeat domain 53
Gli2	213.637	170.73	0.799159	0.0689163	1	GLI-Kruppel family member GLI2
Ssh2	1383.37	1151.33	0.832259	0.0689664	1	slingshot protein phosphatase 2
Nek2	145.412	108.725	0.747705	0.0689806	1	NIMA (never in mitosis gene a)-related expressed kinase 2
Elf5	26.984	14.537	0.538729	0.0693547	1	E74-like factor 5
Calm3	763.994	633.831	0.829628	0.069457	1	calmodulin 3
Fmn1	958.93	796.11	0.830206	0.0694735	1	formin 1
Pcdh20	48.277	31.5744	0.654027	0.0696416	1	protocadherin 20
Nisch	2095.41	1798.19	0.858157	0.0699008	1	nischarin
Dbp	305.698	419.348	1.37177	0.0699479	1	D site albumin promoter binding protein
Mir5109	7907.18	17.1737	0.00217191	0.0699525	1	NA
Gde1	381.824	313.169	0.820193	0.0699675	1	glycerophosphodiester phosphodiesterase 1
Fancb	143.323	189.777	1.32412	0.0700151	1	Fanconi anemia, complementation group B
Snhg4	146.201	185.052	1.26574	0.0700206	1	small nucleolar RNA host gene 4
Prx	442.891	519.146	1.17217	0.0702233	1	periaxin
Sema4f	27.1973	41.3172	1.51917	0.0702259	1	sema domain, immunoglobulin domain (Ig), TM domain, and short cytoplasmic domain
0610007P22Rik	92.2148	122.1	1.32408	0.0702365	1	NA
Cd101	14.228	25.2093	1.77181	0.0704417	1	CD101 antigen
Gaa	478.112	394.407	0.824925	0.0705444	1	glucosidase, alpha, acid
D830031N03Rik	1014.99	841.213	0.828786	0.0707442	1	RIKEN cDNA D830031N03 gene
Amacr	69.2792	46.9755	0.67806	0.0710069	1	alpha-methylacyl-CoA racemase
Paip2b	497.633	579.959	1.16544	0.0710182	1	poly(A) binding protein interacting protein 2B
Stfa1	12.1093	24.8522	2.05233	0.0710771	1	stefin A1
Srpx	123.678	93.9219	0.759407	0.0710776	1	sushi-repeat-containing protein
Sema4g	632.64	809.005	1.27878	0.0711311	1	sema domain, immunoglobulin domain (Ig), transmembrane domain (TM) and short cytoplasmic domain, (semaphorin) 4G
Slc34a2	364.055	306.343	0.841474	0.0712156	1	solute carrier family 34 (sodium phosphate), member 2
Myo1d	939.675	798.76	0.850039	0.0713224	1	myosin ID
Oasl2	51.2626	69.3485	1.35281	0.0713925	1	2'-5' oligoadenylate synthetase-like 2
Rpl32	1402.63	1989.07	1.41809	0.0714518	1	ribosomal protein L32
Robo1	653.919	817.462	1.2501	0.0715483	1	roundabout guidance receptor 1
Cdkn1c	81.6587	57.56	0.704885	0.0718168	1	cyclin-dependent kinase inhibitor 1C (P57)
Nme7	128.345	99.7214	0.776979	0.071925	1	NME/NM23 family member 7
Thrsp	20.5272	10.3026	0.501902	0.07196	1	thyroid hormone responsive
Tph1	8.48932	17.5813	2.07099	0.0722052	1	tryptophan hydroxylase 1
Fam46a	1037.87	1209.77	1.16563	0.0722114	1	family with sequence similarity 46, member A
Naa25	774.045	908.61	1.17385	0.0723032	1	N(alpha)-acetyltransferase 25, NatB auxiliary subunit
Cdk2ap1	15.9326	27.1321	1.70293	0.0724795	1	CDK2 (cyclin-dependent kinase 2)-associated protein 1
Actn4	6288.88	5416.97	0.861357	0.0725629	1	actinin alpha 4
Enah	2483.72	2113.18	0.850812	0.0727095	1	ENAH actin regulator
Pappa	740.872	601.065	0.811295	0.0727954	1	pregnancy-associated plasma protein A
Vangl1	410.14	336.787	0.82115	0.0728284	1	VANGL planar cell polarity 1
2310030N02Rik	20.934	35.7492	1.70771	0.0728633	1	NA
Opa3	242.717	190.68	0.785609	0.0728668	1	optic atrophy 3
Agpat1	242.755	197.1	0.811932	0.0728824	1	1-acylglycerol-3-phosphate O-acyltransferase 1 (lysophosphatidic acid acyltransferase, alpha)
Cep70	96.9601	120.981	1.24774	0.0729087	1	centrosomal protein 70
Fancc	109.016	147.118	1.34951	0.0729217	1	Fanconi anemia, complementation group C
Pm20d2	285.352	366.888	1.28574	0.072946	1	peptidase M20 domain containing 2
Ly6e	1568.32	1233.79	0.786692	0.0732517	1	lymphocyte antigen 6 complex, locus E
1700111N16Rik	7.32726	16.5549	2.25936	0.0732884	1	RIKEN cDNA 1700111N16 gene
Il13ra2	1.3815	9.02864	6.53539	0.0732957	1	interleukin 13 receptor, alpha 2
Alg8	88.0428	62.0301	0.704545	0.0733131	1	asparagine-linked glycosylation 8 (alpha-1,3-glucosyltransferase)
Sdf2l1	41.8872	61.4801	1.46775	0.073333	1	stromal cell-derived factor 2-like 1
Epas1	4868.31	4212.62	0.865314	0.0735258	1	endothelial PAS domain protein 1
1810019D21Rik	100.894	135.788	1.34584	0.0738095	1	RIKEN cDNA 1810019D21 gene
Idh2	482.455	386.741	0.801612	0.0739838	1	isocitrate dehydrogenase 2 (NADP+), mitochondrial
Crybg3	1526.39	1296.07	0.849112	0.0743199	1	beta-gamma crystallin domain containing 3
Ace2	1795.05	1518.79	0.846098	0.0743634	1	angiotensin I converting enzyme (peptidyl-dipeptidase A) 2
Smg7	1820.75	1560.14	0.856868	0.0745961	1	Smg-7 homolog, nonsense mediated mRNA decay factor (C. elegans)
Gm11564	7.59518	1.91756	0.252471	0.0747329	1	predicted gene 11564
Sh3bp2	228.752	284.744	1.24477	0.0747673	1	SH3-domain binding protein 2
Defb14	30.4154	46.6114	1.53249	0.0748088	1	defensin beta 14
Eif2d	416.813	348.485	0.83607	0.0748215	1	eukaryotic translation initiation factor 2D
Mtap6	610.671	512.951	0.839979	0.0748482	1	NA
Ldoc1l	42.2902	26.1005	0.617177	0.0748913	1	NA
2310044G17Rik	743.3	887.636	1.19418	0.0749068	1	NA
Acaa1a	153.246	198.8	1.29727	0.0751062	1	acetyl-Coenzyme A acyltransferase 1A
Urm1	168.496	206.927	1.22808	0.0753172	1	ubiquitin related modifier 1
Ret	172.401	134.353	0.779308	0.0755436	1	ret proto-oncogene
Dyrk1b	369.417	306.426	0.829487	0.0755577	1	dual-specificity tyrosine-(Y)-phosphorylation regulated kinase 1b
Dlgap4	1573.38	1269.19	0.80666	0.075558	1	DLG associated protein 4
Zfp653	86.068	115.944	1.34712	0.0756103	1	zinc finger protein 653
4921517D21Rik	1.63076	7.61309	4.66843	0.0758091	1	NA
Prdx1	1991.74	1685.29	0.846138	0.0758591	1	peroxiredoxin 1
4930412O13Rik	71.5745	96.281	1.34518	0.0759876	1	RIKEN cDNA 4930412O13 gene
Plcg2	432.197	359.872	0.832659	0.0761747	1	phospholipase C, gamma 2
Ms4a4d	64.5491	44.1144	0.683423	0.0761773	1	membrane-spanning 4-domains, subfamily A, member 4D
Ckap4	1269.5	1085.89	0.855372	0.0762195	1	cytoskeleton-associated protein 4
Zdhhc13	535.251	449.044	0.838942	0.0762331	1	zinc finger, DHHC domain containing 13
Diras1	23.813	12.6849	0.53269	0.0763243	1	DIRAS family, GTP-binding RAS-like 1
R3hdm1	866.863	719.276	0.829746	0.0764962	1	R3H domain containing 1
Dgat2l6	34.5425	52.8242	1.52925	0.0764964	1	diacylglycerol O-acyltransferase 2-like 6
Osbpl5	1308.1	1568.42	1.199	0.0765579	1	oxysterol binding protein-like 5
Rnf17	0.827784	4.7242	5.70705	0.0765594	1	ring finger protein 17
Mcm10	66.5044	45.3401	0.681761	0.0765804	1	minichromosome maintenance 10 replication initiation factor
Snord15a	48.0334	67.2013	1.39905	0.076756	1	small nucleolar RNA, C/D box 15A
Rgs5	1521.09	1207.04	0.793536	0.0767563	1	regulator of G-protein signaling 5
Asap1	1704.8	1463.8	0.858633	0.0769768	1	ArfGAP with SH3 domain, ankyrin repeat and PH domain1
Snord49a	7.57037	16.8594	2.22702	0.0770236	1	small nucleolar RNA, C/D box 49A
Adam15	1783.16	1469.57	0.824139	0.0771714	1	a disintegrin and metallopeptidase domain 15 (metargidin)
Mcm2	256.136	204.455	0.79823	0.0772148	1	minichromosome maintenance complex component 2
Liph	86.4121	112.369	1.30039	0.0772386	1	lipase, member H
St6galnac6	173.654	135.351	0.779428	0.0773065	1	ST6 (alpha-N-acetyl-neuraminyl-2,3-beta-galactosyl-1,3)-N-acetylgalactosaminide alpha-2,6-sialyltransferase 6
Plscr1	19.1092	30.833	1.61352	0.0774662	1	phospholipid scramblase 1
Mfsd7c	55.2142	79.5065	1.43997	0.0775613	1	NA
Esrrg	161.327	121.661	0.754127	0.0775832	1	estrogen-related receptor gamma
Prr5	69.5296	47.9116	0.689082	0.0777565	1	proline rich 5 (renal)
Ncald	198.855	139.518	0.701608	0.0777732	1	neurocalcin delta
Gria3	69.6213	47.5781	0.683384	0.0779443	1	glutamate receptor, ionotropic, AMPA3 (alpha 3)
Defb1	215.089	266.95	1.24112	0.0782628	1	defensin beta 1
Gm53	43.7863	29.2047	0.666981	0.0782768	1	predicted gene 53
Acpp	1608.33	1897.62	1.17987	0.0783571	1	acid phosphatase, prostate
Calcrl	407.335	335.275	0.823094	0.0783788	1	calcitonin receptor-like
Msx2	83.3043	52.9107	0.635149	0.078379	1	msh homeobox 2
Tbc1d15	593.178	702.257	1.18389	0.0785765	1	TBC1 domain family, member 15
Zdhhc8	391.702	326.185	0.83274	0.0788855	1	zinc finger, DHHC domain containing 8
Cyp1a1	72.4787	48.62	0.670818	0.0789239	1	cytochrome P450, family 1, subfamily a, polypeptide 1
Ror1	262.522	210.482	0.80177	0.0790136	1	receptor tyrosine kinase-like orphan receptor 1
Neurl1b	506.298	429.762	0.848831	0.0790154	1	neuralized E3 ubiquitin protein ligase 1B
Tada1	168.489	219.359	1.30192	0.0791076	1	transcriptional adaptor 1
Ppard	753.238	646.599	0.858426	0.0793352	1	peroxisome proliferator activator receptor delta
Heatr6	493.208	602.299	1.22119	0.0793444	1	HEAT repeat containing 6
Cisd3	62.0733	43.7723	0.705171	0.0795495	1	CDGSH iron sulfur domain 3
Lrat	22.0365	10.4744	0.475322	0.0796661	1	lecithin-retinol acyltransferase (phosphatidylcholine-retinol-O-acyltransferase)
Tshz2	650.236	523.895	0.8057	0.0798446	1	teashirt zinc finger family member 2
Tmem213	28.7797	15.811	0.549382	0.0798528	1	transmembrane protein 213
Prss22	22.6627	12.1878	0.53779	0.079886	1	protease, serine 22
C4b	828.406	550.691	0.66476	0.0799202	1	complement component 4B (Chido blood group)
Gucy1a2	104.402	74.4692	0.713293	0.0799672	1	guanylate cyclase 1, soluble, alpha 2
Lrrc42	166.105	213.042	1.28258	0.0799755	1	leucine rich repeat containing 42
Neu2	138.291	105.43	0.762376	0.0800282	1	neuraminidase 2
Itfg1	840.901	709.912	0.844228	0.0802466	1	integrin alpha FG-GAP repeat containing 1
Phlda2	15.6101	6.93406	0.444203	0.0802814	1	pleckstrin homology like domain, family A, member 2
Mrps15	138.399	105.872	0.764978	0.080408	1	mitochondrial ribosomal protein S15
Adam19	564.978	468.539	0.829305	0.0805276	1	a disintegrin and metallopeptidase domain 19 (meltrin beta)
Npnt	217.702	266.569	1.22447	0.0805929	1	nephronectin
Gdf11	21.3488	10.7319	0.502692	0.08087	1	growth differentiation factor 11
Cyp39a1	171.048	218.477	1.27729	0.0809059	1	cytochrome P450, family 39, subfamily a, polypeptide 1
Polg2	42.6474	62.8266	1.47316	0.080994	1	polymerase (DNA directed), gamma 2, accessory subunit
Zfp831	5.82363	14.3353	2.46157	0.0810653	1	zinc finger protein 831
Il17rb	32.8019	49.7803	1.5176	0.0810815	1	interleukin 17 receptor B
Ints3	387.261	480.098	1.23973	0.0811141	1	integrator complex subunit 3
Gm10318	16.3629	5.68787	0.347608	0.0812897	1	predicted gene 10318
Lmf1	87.5579	67.4306	0.770126	0.0813263	1	lipase maturation factor 1
H2afj	578.205	706.134	1.22125	0.0814548	1	H2A histone family, member J
Csnk2b	1405.45	1201.24	0.854701	0.0814665	1	casein kinase 2, beta polypeptide
Tmem20	447.219	541.137	1.21001	0.0816438	1	NA
2810030E01Rik	38.5115	23.1472	0.601045	0.0816625	1	NA
Ociad2	252.986	202.862	0.801872	0.0816687	1	OCIA domain containing 2
Lifr	2021.77	1718.04	0.849772	0.0817904	1	leukemia inhibitory factor receptor
Golga7b	24.5911	14.537	0.59115	0.081883	1	golgi autoantigen, golgin subfamily a, 7B
Rsl1d1	739.488	859.526	1.16233	0.0819046	1	ribosomal L1 domain containing 1
Abcc6	5.32512	12.3523	2.31963	0.0819858	1	ATP-binding cassette, sub-family C (CFTR/MRP), member 6
Scarna6	124.683	179.679	1.44109	0.0819932	1	small Cajal body-specific RNA 6
Gfra3	29.4183	17.0646	0.580066	0.0821055	1	glial cell line derived neurotrophic factor family receptor alpha 3
Apobec3	118.29	92.1116	0.778693	0.0822356	1	apolipoprotein B mRNA editing enzyme, catalytic polypeptide 3
Acot12	5.54957	14.3279	2.58181	0.0823588	1	acyl-CoA thioesterase 12
Sprn	48.4295	32.0367	0.661512	0.0824019	1	shadow of prion protein
Aldh1a3	56.9666	38.3427	0.673074	0.0824202	1	aldehyde dehydrogenase family 1, subfamily A3
Ascc1	156.057	124.832	0.799912	0.0825465	1	activating signal cointegrator 1 complex subunit 1
Fcgbp	155.813	505.844	3.24649	0.0825559	1	Fc fragment of IgG binding protein
Rpl19	26.5871	42.8432	1.61143	0.0825748	1	ribosomal protein L19
Atad2	588.085	477.476	0.811916	0.0826234	1	ATPase family, AAA domain containing 2
Pglyrp1	164.131	110.621	0.673977	0.0828595	1	peptidoglycan recognition protein 1
Aox3	37.7618	23.8714	0.632158	0.0828611	1	aldehyde oxidase 3
Ddx5	4302.61	4918.73	1.1432	0.0829246	1	DEAD (Asp-Glu-Ala-Asp) box polypeptide 5
Pdcd4	2754.78	3204.24	1.16315	0.0830697	1	programmed cell death 4
Irx4	327.176	270.287	0.826119	0.0831044	1	Iroquois homeobox 4
Sidt1	113.271	85.5261	0.75506	0.0831067	1	SID1 transmembrane family, member 1
Chsy3	82.3383	60.4265	0.733882	0.0832433	1	chondroitin sulfate synthase 3
Ly86	45.6429	29.2423	0.640675	0.0832469	1	lymphocyte antigen 86
Dlg2	873.292	717.628	0.82175	0.0833404	1	discs large MAGUK scaffold protein 2
Hmgcr	2605.61	2032.75	0.780144	0.0833601	1	3-hydroxy-3-methylglutaryl-Coenzyme A reductase
Sigirr	21.9794	39.1276	1.78019	0.0834855	1	single immunoglobulin and toll-interleukin 1 receptor (TIR) domain
2010320M18Rik	33.2702	49.5247	1.48856	0.0835455	1	RIKEN cDNA 2010320M18 gene
Bag2	241.662	193.473	0.800593	0.0836163	1	BCL2-associated athanogene 2
Rfc3	92.7474	116.472	1.25579	0.083685	1	replication factor C (activator 1) 3
Smyd5	220.978	181.708	0.822291	0.0837314	1	SET and MYND domain containing 5
Sfxn2	190.936	237.537	1.24407	0.0837747	1	sideroflexin 2
Lrrc38	50.2464	18.4771	0.367729	0.0841759	1	leucine rich repeat containing 38
Hspe1	84.1379	118.726	1.41109	0.0843085	1	heat shock protein 1 (chaperonin 10)
Marveld2	250.255	307.216	1.22761	0.0843596	1	MARVEL (membrane-associating) domain containing 2
Ctso	165.224	132.899	0.804357	0.0843973	1	cathepsin O
Scd1	17546.4	22124.7	1.26092	0.0847275	1	stearoyl-Coenzyme A desaturase 1
Epha4	545.534	657.829	1.20584	0.084749	1	Eph receptor A4
Slc43a1	113.973	85.2378	0.747876	0.0848615	1	solute carrier family 43, member 1
Capn12	96.1786	71.0215	0.738433	0.084897	1	calpain 12
Katnal2	7.94243	1.60052	0.201515	0.0850079	1	katanin p60 subunit A-like 2
Vrk1	208.667	264.462	1.26739	0.0850355	1	vaccinia related kinase 1
Snhg9	6.7122	1.8503	0.275663	0.0850418	1	small nucleolar RNA host gene 9
Rps16	16.6134	28.6149	1.7224	0.085227	1	ribosomal protein S16
Btbd3	1195.42	1418.71	1.18678	0.0853245	1	BTB (POZ) domain containing 3
2410004N09Rik	43.8819	65.0138	1.48156	0.0853395	1	NA
Aire	6.37177	1.5357	0.241017	0.0853829	1	autoimmune regulator (autoimmune polyendocrinopathy candidiasis ectodermal dystrophy)
Pdgfrl	83.9032	61.7198	0.735607	0.0853834	1	platelet-derived growth factor receptor-like
Mreg	1430.2	1671.33	1.1686	0.085725	1	melanoregulin
Fchsd1	337.491	279.342	0.827702	0.0859039	1	FCH and double SH3 domains 1
Nfatc1	990.205	816.98	0.825061	0.0860706	1	nuclear factor of activated T cells, cytoplasmic, calcineurin dependent 1
Lif	16.516	31.1173	1.88407	0.0861359	1	leukemia inhibitory factor
Tcirg1	342.971	286.999	0.836802	0.0861828	1	T cell, immune regulator 1, ATPase, H+ transporting, lysosomal V0 protein A3
Raver2	92.6109	69.4925	0.750371	0.086252	1	ribonucleoprotein, PTB-binding 2
Pcolce	1192.07	925.252	0.776174	0.086285	1	procollagen C-endopeptidase enhancer protein
Slc27a6	20.9476	10.5295	0.502658	0.0863061	1	solute carrier family 27 (fatty acid transporter), member 6
Ier3	539.651	641.798	1.18928	0.0863374	1	immediate early response 3
Cartpt	0	2.80664	#DIV/0!	0.0863422	1	CART prepropeptide
Numb	562.442	476.346	0.846925	0.0865313	1	NUMB endocytic adaptor protein
Clock	3860.17	3338.91	0.864963	0.0865661	1	circadian locomotor output cycles kaput
Htr1d	19.2734	35.9766	1.86665	0.0867665	1	5-hydroxytryptamine (serotonin) receptor 1D
Gnat2	0	2.78922	#DIV/0!	0.0869688	1	guanine nucleotide binding protein, alpha transducing 2
Wdr72	52.9993	36.7654	0.693697	0.087043	1	WD repeat domain 72
Tmem43	2774.14	2443.3	0.880744	0.0870647	1	transmembrane protein 43
Gli3	503.982	421.95	0.837234	0.0873668	1	GLI-Kruppel family member GLI3
C1qbp	411.669	481.346	1.16926	0.0875208	1	complement component 1, q subcomponent binding protein
Lrrc26	62.1129	41.8394	0.673603	0.0878383	1	leucine rich repeat containing 26
Pdlim2	972.032	815.765	0.839237	0.0880309	1	PDZ and LIM domain 2
Gpr162	0.81538	5.36594	6.58092	0.0881429	1	G protein-coupled receptor 162
Kcnq1	62.1873	46.1735	0.74249	0.088606	1	potassium voltage-gated channel, subfamily Q, member 1
C1qb	478.074	331.032	0.692428	0.0886966	1	complement component 1, q subcomponent, beta polypeptide
Fn1	17031.5	14382.3	0.844454	0.0887536	1	fibronectin 1
Ttc38	130.73	172.268	1.31774	0.0888454	1	tetratricopeptide repeat domain 38
Cd36	1691.94	1343.4	0.794002	0.0889123	1	CD36 molecule
Ltbp1	903.107	765.866	0.848035	0.0889538	1	latent transforming growth factor beta binding protein 1
Rps26	2210.52	2500.2	1.13104	0.0889753	1	ribosomal protein S26
Rhebl1	18.153	31.0599	1.711	0.0889899	1	Ras homolog enriched in brain like 1
Adora3	6.2806	14.205	2.26173	0.0889993	1	adenosine A3 receptor
Tle2	88.1884	61.293	0.695023	0.0890748	1	transducin-like enhancer of split 2
Bcl2l2	749.494	871.983	1.16343	0.0893383	1	BCL2-like 2
Rpl10	53.2877	70.8964	1.33045	0.0894022	1	ribosomal protein L10
Rcn3	300.902	215.409	0.715879	0.0894722	1	reticulocalbin 3, EF-hand calcium binding domain
Plin3	374.822	448.244	1.19588	0.0895829	1	perilipin 3
Myl2	86.3462	291.204	3.37251	0.0896445	1	myosin, light polypeptide 2, regulatory, cardiac, slow
2310016M24Rik	172.567	208.924	1.21068	0.0897532	1	NA
Rbx1	375.586	453.769	1.20816	0.0897894	1	ring-box 1
Ints7	330.908	280.038	0.846271	0.0898008	1	integrator complex subunit 7
St6gal1	305.941	254.395	0.831518	0.0907354	1	beta galactoside alpha 2,6 sialyltransferase 1
Ap2a2	1145.95	1000.91	0.873437	0.0908439	1	adaptor-related protein complex 2, alpha 2 subunit
Krtap22-2	19.3733	2.56174	0.132231	0.0909723	1	keratin associated protein 22-2
Mitf	296.319	238.886	0.80618	0.0909822	1	melanogenesis associated transcription factor
Amz1	22.6075	36.7856	1.62714	0.0910975	1	archaelysin family metallopeptidase 1
Cd177	2.77541	8.08546	2.91325	0.0911393	1	CD177 antigen
2810046L04Rik	442.11	372.654	0.842899	0.0912412	1	NA
Foxp2	309.199	248.039	0.802199	0.0912793	1	forkhead box P2
Ccr3	1.3691	6.66929	4.87131	0.0915435	1	chemokine (C-C motif) receptor 3
Baiap2l1	350.082	291.899	0.833802	0.0915523	1	BAI1-associated protein 2-like 1
Mgat4a	444.913	357.831	0.804272	0.0915877	1	mannoside acetylglucosaminyltransferase 4, isoenzyme A
St8sia1	13.6792	26.6551	1.94858	0.0916048	1	ST8 alpha-N-acetyl-neuraminide alpha-2,8-sialyltransferase 1
Adrb2	635.442	735.83	1.15798	0.0918144	1	adrenergic receptor, beta 2
Frem1	231.894	178.332	0.769026	0.0919071	1	Fras1 related extracellular matrix protein 1
Inpp4b	104.083	77.592	0.745484	0.0919074	1	inositol polyphosphate-4-phosphatase, type II
Sptlc1	1218.28	1451.94	1.1918	0.0920455	1	serine palmitoyltransferase, long chain base subunit 1
Gm6907	27.7807	43.0731	1.55047	0.092201	1	NA
Psap	6216.21	5311.89	0.854522	0.0923172	1	prosaposin
Wdr3	416.627	509.252	1.22232	0.0923498	1	WD repeat domain 3
Dusp18	459.916	391.315	0.850839	0.092483	1	dual specificity phosphatase 18
Tprn	338.171	290.337	0.858552	0.0925769	1	taperin
Ikzf4	81.5035	118.073	1.44869	0.0925965	1	IKAROS family zinc finger 4
Defb3	7.24235	1.88515	0.260296	0.0926539	1	defensin beta 3
Pafah1b3	60.8723	86.5797	1.42232	0.0926707	1	platelet-activating factor acetylhydrolase, isoform 1b, subunit 3
2310046K01Rik	128.113	167.944	1.31091	0.0926851	1	NA
Tgfb3	459.579	357.922	0.778804	0.0927968	1	transforming growth factor, beta 3
Cnn1	268.812	202.88	0.754728	0.0930855	1	calponin 1
Tbxas1	64.3366	45.5874	0.708576	0.0935688	1	thromboxane A synthase 1, platelet
Pla2g4d	70.2154	51.4306	0.73247	0.093578	1	phospholipase A2, group IVD
Slc25a30	210.306	173.605	0.82549	0.0936006	1	solute carrier family 25, member 30
Zfyve28	20.7759	33.587	1.61664	0.0936835	1	zinc finger, FYVE domain containing 28
Lpl	1292.8	1019.74	0.78879	0.0937278	1	lipoprotein lipase
Srcin1	234.26	336.44	1.43618	0.093758	1	SRC kinase signaling inhibitor 1
Cit	206.558	157.478	0.762392	0.0938605	1	citron
Bbox1	235.008	300.955	1.28062	0.0939275	1	butyrobetaine (gamma), 2-oxoglutarate dioxygenase 1 (gamma-butyrobetaine hydroxylase)
Glt8d1	147.328	115.435	0.783527	0.0939832	1	glycosyltransferase 8 domain containing 1
Il22ra2	3.01226	9.47838	3.1466	0.0940418	1	interleukin 22 receptor, alpha 2
Mfsd8	184.078	227.658	1.23675	0.0942622	1	major facilitator superfamily domain containing 8
Snord16a	7.02906	14.3576	2.0426	0.0943841	1	small nucleolar RNA, C/D box 16A
Pak3	791.614	914.975	1.15584	0.0944889	1	p21 protein (Cdc42/Rac)-activated kinase 3
Gm5918	24.0392	13.1866	0.548547	0.0946312	1	NA
Slc35a5	297.492	357.51	1.20175	0.0946466	1	solute carrier family 35, member A5
Gdpd2	624.738	509.253	0.815146	0.094796	1	glycerophosphodiester phosphodiesterase domain containing 2
Gm10142	7.24793	2.1649	0.298693	0.0948095	1	predicted gene 10142
1700024P16Rik	11.6361	20.8101	1.78841	0.0948104	1	NA
Gmppb	105.019	136.565	1.30038	0.0948772	1	GDP-mannose pyrophosphorylase B
Macf1	20139.3	17317.5	0.859885	0.0948851	1	microtubule-actin crosslinking factor 1
Flrt2	748.112	635.098	0.848935	0.0950036	1	fibronectin leucine rich transmembrane protein 2
Csk	865.671	722.51	0.834625	0.0950157	1	c-src tyrosine kinase
Id4	336.749	272.024	0.807794	0.0952867	1	inhibitor of DNA binding 4
Cox11	137.949	108.028	0.783103	0.0954043	1	cytochrome c oxidase assembly protein 11
3632451O06Rik	115.426	75.2611	0.652031	0.095687	1	RIKEN cDNA 3632451O06 gene
Cth	59.0741	39.9103	0.675597	0.0957933	1	cystathionase (cystathionine gamma-lyase)
Ube2l3	509.379	423.514	0.831432	0.0958259	1	ubiquitin-conjugating enzyme E2L 3
B630019K06Rik	38.4241	25.1201	0.653758	0.0958917	1	F-box and leucine-rich repeat protein 17 pseudogene
Serpina3n	1369.12	1167.27	0.852565	0.0961139	1	serine (or cysteine) peptidase inhibitor, clade A, member 3N
Angel2	541.023	632.02	1.16819	0.0962682	1	angel homolog 2
Arhgef33	3.07304	10.2149	3.32404	0.0964849	1	Rho guanine nucleotide exchange factor (GEF) 33
Nampt	1034.53	855.946	0.827381	0.0966533	1	nicotinamide phosphoribosyltransferase
Tgds	90.6986	120.748	1.33131	0.0966866	1	TDP-glucose 4,6-dehydratase
Rgs12	747.853	894.177	1.19566	0.0967526	1	regulator of G-protein signaling 12
Zfp385a	1524.76	1286.94	0.84403	0.0969268	1	zinc finger protein 385A
Rin3	207.42	172.169	0.830051	0.0970244	1	Ras and Rab interactor 3
Slc5a9	271.228	350.532	1.29239	0.0972949	1	solute carrier family 5 (sodium/glucose cotransporter), member 9
6230400D17Rik	12.8403	24.7969	1.93118	0.0973109	1	RIKEN cDNA 6230400D17 gene
Serpina12	5228.4	4518.08	0.864142	0.0973585	1	serine (or cysteine) peptidase inhibitor, clade A (alpha-1 antiproteinase, antitrypsin), member 12
Il13ra1	2094.5	2383.11	1.1378	0.0975682	1	interleukin 13 receptor, alpha 1
Sult1a1	81.3287	60.6164	0.745326	0.0975706	1	sulfotransferase family 1A, phenol-preferring, member 1
Eps8l1	1673.79	1464.15	0.874756	0.0976698	1	EPS8-like 1
Krt74	3.74273	0.314599	0.0840561	0.0978544	1	keratin 74
Lrp8	218.865	182.541	0.834036	0.0978731	1	low density lipoprotein receptor-related protein 8, apolipoprotein e receptor
Trps1	6039.95	5157.01	0.853818	0.0979284	1	transcriptional repressor GATA binding 1
Zfp521	621.767	507.352	0.815984	0.0979406	1	zinc finger protein 521
Mir511	15.4278	7.13889	0.46273	0.0979434	1	microRNA 511
Cald1	1470.87	1226.52	0.833872	0.0979604	1	caldesmon 1
Pus10	402.285	479.384	1.19165	0.0980474	1	pseudouridylate synthase 10
0610009D07Rik	374.967	446.673	1.19123	0.0982039	1	NA
Csrp1	2134.13	1830.5	0.857725	0.0982352	1	cysteine and glycine-rich protein 1
Rhbdd1	284.986	353.56	1.24062	0.0983067	1	rhomboid domain containing 1
BC006965	189.625	138.904	0.732521	0.0983647	1	cDNA sequence BC006965
Leprel2	152.244	121.912	0.800764	0.098531	1	NA
Prickle1	233.005	184.658	0.792506	0.0985519	1	prickle planar cell polarity protein 1
Cpeb1	152.168	185.468	1.21884	0.0986167	1	cytoplasmic polyadenylation element binding protein 1
Gm16379	18.1344	30.7208	1.69406	0.0989818	1	NA
Gns	1450.04	1264.68	0.872165	0.0990295	1	glucosamine (N-acetyl)-6-sulfatase
Mpi	115.62	90.143	0.779651	0.0990724	1	mannose phosphate isomerase
Elmo1	367.026	312.467	0.851348	0.0991001	1	engulfment and cell motility 1
Fam59a	524.086	442.931	0.845151	0.0991479	1	NA
Morc2a	888.85	1027.58	1.15608	0.0991818	1	microrchidia 2A
Zc3h6	440.227	522.255	1.18633	0.0991847	1	zinc finger CCCH type containing 6
Hebp1	47.8385	68.2047	1.42573	0.0992213	1	heme binding protein 1
Pecr	58.7145	80.1675	1.36538	0.0993064	1	peroxisomal trans-2-enoyl-CoA reductase
Baiap2	886.779	775.653	0.874686	0.0993078	1	brain-specific angiogenesis inhibitor 1-associated protein 2
Lgr6	106.33	156.653	1.47327	0.0993666	1	leucine-rich repeat-containing G protein-coupled receptor 6
Spink12	21.8653	12.1529	0.555809	0.0994488	1	serine peptidase inhibitor, Kazal type 12
Tsku	193.019	162.13	0.839971	0.0996183	1	tsukushi, small leucine rich proteoglycan
Vipr2	44.6687	30.0809	0.673421	0.0997235	1	vasoactive intestinal peptide receptor 2
Synpo	839.318	681.434	0.81189	0.0999117	1	synaptopodin
E230029C05Rik	8.60462	18.1056	2.10417	0.100013	1	RIKEN cDNA E230029C05 gene
Meis1	455.139	591.046	1.2986	0.100019	1	Meis homeobox 1
Casp4	117.47	140.6	1.1969	0.10009	1	caspase 4, apoptosis-related cysteine peptidase
Cux1	1109.21	930.273	0.838678	0.100235	1	cut-like homeobox 1
Sirpa	1214.04	1049.84	0.864748	0.100393	1	signal-regulatory protein alpha
Gimap3	2.54971	8.13008	3.18863	0.100894	1	GTPase, IMAP family member 3
Rpl39	1357.46	1912.09	1.40857	0.100956	1	ribosomal protein L39
4930503L19Rik	77.3796	56.1591	0.725761	0.100975	1	RIKEN cDNA 4930503L19 gene
Serpina3i	16.8875	27.8888	1.65145	0.100995	1	serine (or cysteine) peptidase inhibitor, clade A, member 3I
Setd7	2323.01	1965.01	0.845886	0.101438	1	SET domain containing (lysine methyltransferase) 7
Trim47	353.517	277.749	0.785675	0.101454	1	tripartite motif-containing 47
Fam83a	76.5753	108.212	1.41315	0.101493	1	family with sequence similarity 83, member A
P2rx2	9.43923	17.4366	1.84725	0.101574	1	purinergic receptor P2X, ligand-gated ion channel, 2
Eif4h	2762.1	3244.5	1.17465	0.101592	1	eukaryotic translation initiation factor 4H
Tmem184b	403.15	347.144	0.861078	0.101593	1	transmembrane protein 184b
Cenpt	167.227	134.532	0.804488	0.10175	1	centromere protein T
Zfp108	26.832	15.4136	0.574447	0.101803	1	zinc finger protein 108
Acvr1b	701.442	825.913	1.17745	0.102003	1	activin A receptor, type 1B
Psmb3	164.427	222.499	1.35317	0.102054	1	proteasome (prosome, macropain) subunit, beta type 3
Rgl3	13.0108	6.27489	0.482284	0.102086	1	ral guanine nucleotide dissociation stimulator-like 3
Pqlc1	788.575	929.771	1.17905	0.102092	1	PQ loop repeat containing 1
Grip2	85.797	62.2616	0.725685	0.102162	1	glutamate receptor interacting protein 2
Mrpl11	121.776	148.09	1.21609	0.102271	1	mitochondrial ribosomal protein L11
Dpm1	395.903	455.445	1.15039	0.10243	1	dolichol-phosphate (beta-D) mannosyltransferase 1
Pgr	33.0202	53.4888	1.61988	0.102492	1	progesterone receptor
Tceanc	56.1579	78.1246	1.39116	0.102581	1	transcription elongation factor A (SII) N-terminal and central domain containing
Serpinf1	2291.24	1666.82	0.727473	0.102609	1	serine (or cysteine) peptidase inhibitor, clade F, member 1
Eif1	1016.72	1176.62	1.15727	0.102657	1	eukaryotic translation initiation factor 1
Skint9	14.7575	83.4992	5.65808	0.102802	1	selection and upkeep of intraepithelial T cells 9
Cab39l	840.581	709.755	0.844363	0.102803	1	calcium binding protein 39-like
Reln	498.458	421.843	0.846297	0.102827	1	reelin
Txnl1	643.104	735.803	1.14414	0.102882	1	thioredoxin-like 1
Tmem218	80.3176	108.693	1.35328	0.102954	1	transmembrane protein 218
Ednra	314.161	260.815	0.830195	0.102965	1	endothelin receptor type A
Apol8	17.9106	28.2006	1.57452	0.102983	1	apolipoprotein L 8
Ptprm	374.344	310.456	0.829334	0.103036	1	protein tyrosine phosphatase, receptor type, M
Rims3	1.65557	5.66556	3.42212	0.103066	1	regulating synaptic membrane exocytosis 3
E130003G02Rik	51.9997	33.739	0.648831	0.103152	1	NA
Dse	587.572	505.487	0.860298	0.103315	1	dermatan sulfate epimerase
Pdgfra	2370.88	2075.44	0.87539	0.103419	1	platelet derived growth factor receptor, alpha polypeptide
Fam76a	338.659	406.865	1.2014	0.103479	1	family with sequence similarity 76, member A
Hspa1a	288.261	353.049	1.22475	0.103553	1	heat shock protein 1A
Sqrdl	94.5938	73.4557	0.776538	0.103558	1	NA
Abcg1	365.964	307.749	0.840927	0.103577	1	ATP binding cassette subfamily G member 1
Tmem132a	313.327	256.573	0.818867	0.103627	1	transmembrane protein 132A
Dab2	2077.48	1565.86	0.753733	0.103727	1	disabled 2, mitogen-responsive phosphoprotein
Prep	1177.87	1016.7	0.863167	0.103783	1	prolyl endopeptidase
Kdelc2	330.236	276.47	0.837188	0.103901	1	KDEL (Lys-Asp-Glu-Leu) containing 2
Ehd2	1575.95	1314.33	0.833991	0.104418	1	EH-domain containing 2
Taf4b	207.073	258.17	1.24676	0.104425	1	TATA-box binding protein associated factor 4b
Sulf1	446.065	376.096	0.843142	0.104706	1	sulfatase 1
Gjc3	40.5082	53.842	1.32916	0.104769	1	gap junction protein, gamma 3
Lamc2	789.069	923.67	1.17058	0.104898	1	laminin, gamma 2
Adarb1	553.159	465.252	0.841081	0.104918	1	adenosine deaminase, RNA-specific, B1
Plekhg3	864.226	757.342	0.876325	0.105074	1	pleckstrin homology domain containing, family G (with RhoGef domain) member 3
Mirlet7b	18.4934	10.4197	0.563429	0.105174	1	microRNA let7b
Tbc1d5	363.511	281.852	0.77536	0.105199	1	TBC1 domain family, member 5
Ryk	1205	1028.21	0.853284	0.10523	1	receptor-like tyrosine kinase
Prrg4	423.37	494.61	1.16827	0.105473	1	proline rich Gla (G-carboxyglutamic acid) 4 (transmembrane)
Fgfr3	1891.3	2209.23	1.1681	0.105515	1	fibroblast growth factor receptor 3
Gabbr1	312.767	260.084	0.831557	0.105527	1	gamma-aminobutyric acid (GABA) B receptor, 1
Rpl37a	80.7596	110.036	1.36252	0.105646	1	ribosomal protein L37a
Acacb	1496.08	1094.72	0.731727	0.106081	1	acetyl-Coenzyme A carboxylase beta
Phactr2	790.254	663.283	0.83933	0.106162	1	phosphatase and actin regulator 2
Grrp1	50.462	35.2625	0.698793	0.106165	1	glycine/arginine rich protein 1
Oas3	13.1404	21.0972	1.60552	0.106367	1	2'-5' oligoadenylate synthetase 3
Crym	29.9237	14.1497	0.472858	0.10637	1	crystallin, mu
Ear5	321.982	246.577	0.76581	0.106385	1	NA
Car6	159.685	126.815	0.794156	0.106406	1	carbonic anhydrase 6
Agxt2l1	1.44228	5.64814	3.91612	0.106559	1	NA
Il28ra	189.846	237.545	1.25125	0.106637	1	NA
Zfp82	8.56307	15.9755	1.86563	0.106749	1	zinc finger protein 82
Sez6l2	19.9667	32.9001	1.64775	0.106763	1	seizure related 6 homolog like 2
Pop7	51.5019	71.1043	1.38061	0.106973	1	processing of precursor 7, ribonuclease P family, (S. cerevisiae)
Sh3d19	2036.89	1711.24	0.840121	0.106988	1	SH3 domain protein D19
Npas2	413.647	308.252	0.745206	0.107066	1	neuronal PAS domain protein 2
Lysmd1	6.82259	12.4975	1.83178	0.107107	1	LysM, putative peptidoglycan-binding, domain containing 1
Dcp2	481.35	567.75	1.17949	0.107169	1	decapping mRNA 2
Iqgap3	241.301	199.973	0.828728	0.10719	1	IQ motif containing GTPase activating protein 3
Cd244	33.4227	48.3711	1.44725	0.107302	1	CD244 natural killer cell receptor 2B4
Ncapd2	570.598	487.482	0.854335	0.107306	1	non-SMC condensin I complex, subunit D2
Itih2	43.0096	61.0481	1.41941	0.107406	1	inter-alpha trypsin inhibitor, heavy chain 2
Il20rb	997.241	1264.87	1.26837	0.107469	1	interleukin 20 receptor beta
Prr11	142.19	100.483	0.706679	0.107641	1	proline rich 11
Rnf150	382.091	295.565	0.773546	0.107689	1	ring finger protein 150
Fads3	213.886	172.418	0.80612	0.107692	1	fatty acid desaturase 3
Trim39	210.275	260.367	1.23822	0.107886	1	tripartite motif-containing 39
Matr3	1980.08	2255.16	1.13892	0.107957	1	matrin 3
Car9	10.662	20.498	1.92253	0.107958	1	carbonic anhydrase 9
Ipp	132.128	160.41	1.21405	0.107987	1	IAP promoted placental gene
Poc1b	157.349	127.653	0.81127	0.108029	1	POC1 centriolar protein B
Dnajc28	29.29	16.587	0.566302	0.108139	1	DnaJ heat shock protein family (Hsp40) member C28
Serpinb13	198.831	240.815	1.21115	0.108151	1	serine (or cysteine) peptidase inhibitor, clade B (ovalbumin), member 13
Rtp4	36.6923	49.7469	1.35579	0.108333	1	receptor transporter protein 4
Zyx	1221.2	1049.95	0.859769	0.108506	1	zyxin
Shc4	54.596	73.9565	1.35461	0.108833	1	SHC (Src homology 2 domain containing) family, member 4
Tbx1	956.36	747.348	0.781451	0.108883	1	T-box 1
Myst4	1027.73	1182.28	1.15038	0.108918	1	NA
Lrrc17	161.519	128.589	0.796125	0.109002	1	leucine rich repeat containing 17
Cd83	37.8605	51.1854	1.35195	0.109022	1	CD83 antigen
Rarres1	587.876	404.951	0.688838	0.109079	1	retinoic acid receptor responder (tazarotene induced) 1
4931408D14Rik	89.5309	120.781	1.34904	0.10911	1	RIKEN cDNA 4931408D14 gene
Lrrc68	837.653	729.644	0.871057	0.109217	1	NA
Mfsd6	2486.68	2146.4	0.863158	0.109263	1	major facilitator superfamily domain containing 6
Foxo1	969.515	849.149	0.875849	0.109298	1	forkhead box O1
P2ry1	337.301	397.629	1.17885	0.109591	1	purinergic receptor P2Y, G-protein coupled 1
Tyw3	64.4779	87.3009	1.35397	0.109608	1	tRNA-yW synthesizing protein 3 homolog (S. cerevisiae)
Scnn1g	82.2705	120.81	1.46845	0.110042	1	sodium channel, nonvoltage-gated 1 gamma
Serf1	49.1116	33.0453	0.672862	0.11028	1	small EDRK-rich factor 1
Dlx6os1	10.2298	4.3075	0.421073	0.110331	1	distal-less homeobox 6, opposite strand 1
Krtap16-10	4.20528	0.644182	0.153184	0.110381	1	NA
Ampd3	682.238	801.183	1.17435	0.110392	1	adenosine monophosphate deaminase 3
As3mt	57.1352	32.158	0.562841	0.110496	1	arsenic (+3 oxidation state) methyltransferase
Clec2d	408.859	484.404	1.18477	0.110539	1	C-type lectin domain family 2, member d
Nxf7	7.26033	2.14992	0.296119	0.110658	1	nuclear RNA export factor 7
Scarb1	384.144	330.8	0.861136	0.110929	1	scavenger receptor class B, member 1
Hist1h2bc	618.315	524.093	0.847615	0.11112	1	histone cluster 1, H2bc
Sv2b	84.6892	27.3287	0.322694	0.111132	1	synaptic vesicle glycoprotein 2 b
Gpi1	2285.28	1956.74	0.856237	0.111172	1	glucose phosphate isomerase 1
Polr2i	119.4	151.409	1.26808	0.111237	1	polymerase (RNA) II (DNA directed) polypeptide I
Pcsk6	1033.67	884.397	0.855593	0.11125	1	proprotein convertase subtilisin/kexin type 6
2810417H13Rik	171.132	132.772	0.775846	0.111382	1	NA
Ms4a6d	96.7764	77.9026	0.804975	0.111399	1	membrane-spanning 4-domains, subfamily A, member 6D
Aurkb	154.606	123.539	0.799059	0.111446	1	aurora kinase B
Aldoart1	647.958	406.847	0.62789	0.111647	1	aldolase 1 A, retrogene 1
Gm16793	25.5782	14.9247	0.583493	0.111677	1	predicted gene, 16793
Dcn	19089.2	16186.4	0.847936	0.111682	1	decorin
Tmem192	175.186	144.067	0.822369	0.111839	1	transmembrane protein 192
Hist1h1e	1661.98	1427.88	0.859141	0.111879	1	histone cluster 1, H1e
Cenpm	26.4909	16.5097	0.623219	0.11195	1	centromere protein M
Cst3	2894.5	2563.87	0.885772	0.112035	1	cystatin C
Polr3g	974.9	825.037	0.846279	0.112128	1	polymerase (RNA) III (DNA directed) polypeptide G
Gpt	254.95	312.322	1.22503	0.112194	1	glutamic pyruvic transaminase, soluble
Prrt1	8.71434	3.55049	0.407431	0.112241	1	proline-rich transmembrane protein 1
Glt8d2	41.2471	21.3843	0.518443	0.112425	1	glycosyltransferase 8 domain containing 2
Rbbp8	421.307	480.372	1.14019	0.112513	1	retinoblastoma binding protein 8, endonuclease
Arl4a	1034.78	888.28	0.85842	0.112631	1	ADP-ribosylation factor-like 4A
Abcd2	177.557	138.329	0.779066	0.112688	1	ATP-binding cassette, sub-family D (ALD), member 2
Otx1	351.986	300.449	0.853584	0.112727	1	orthodenticle homeobox 1
Slco2b1	358.851	269.061	0.749785	0.112865	1	solute carrier organic anion transporter family, member 2b1
Hist1h3d	96.2333	72.3245	0.751554	0.112875	1	histone cluster 1, H3d
Cp	413.304	351.895	0.851419	0.112917	1	ceruloplasmin
Pkp1	40051.2	34984.4	0.873494	0.112951	1	plakophilin 1
Shroom4	160.489	122.776	0.76501	0.11297	1	shroom family member 4
Tmem71	41.14	26.675	0.648396	0.113214	1	transmembrane protein 71
Gpr153	290.078	229.475	0.791078	0.113253	1	G protein-coupled receptor 153
Ppp1cc	43.9377	62.3973	1.42013	0.113372	1	protein phosphatase 1, catalytic subunit, gamma isoform
Gfod2	94.1647	120.79	1.28276	0.113585	1	glucose-fructose oxidoreductase domain containing 2
Hfe	153.847	119.487	0.776664	0.113618	1	hemochromatosis
Arf3	2043.66	1814.54	0.887886	0.11373	1	ADP-ribosylation factor 3
Mybpc2	393.706	90.2356	0.229195	0.113803	1	myosin binding protein C, fast-type
Pde2a	313.332	239.016	0.762822	0.113815	1	phosphodiesterase 2A, cGMP-stimulated
Zfp959	58.0703	75.6292	1.30237	0.114117	1	zinc finger protein 959
2900056M20Rik	140.653	173.81	1.23574	0.114274	1	NA
Ccdc88c	451.271	528.962	1.17216	0.114475	1	coiled-coil domain containing 88C
Fam198a	30.4581	46.2961	1.51999	0.11452	1	family with sequence similarity 198, member A
Oas1c	28.3772	42.6286	1.50221	0.114571	1	2'-5' oligoadenylate synthetase 1C
Zfp811	10.1938	4.01276	0.393646	0.114616	1	zinc finger protein 811
A730011L01Rik	165.558	206.204	1.24551	0.114769	1	NA
Cited4	596.745	459.505	0.770019	0.114805	1	Cbp/p300-interacting transactivator, with Glu/Asp-rich carboxy-terminal domain, 4
Lrrc8d	507.88	441.8	0.869892	0.114828	1	leucine rich repeat containing 8D
Nipal1	1342.4	1543.31	1.14966	0.114928	1	NIPA-like domain containing 1
Fam83g	4548.88	3980.91	0.875141	0.115017	1	family with sequence similarity 83, member G
Wdr65	4.29019	11.6931	2.72555	0.115254	1	NA
Fbxo46	133.434	169.025	1.26673	0.115339	1	F-box protein 46
Bicd2	3889.99	3390.09	0.871491	0.115577	1	BICD cargo adaptor 2
Pabpc1l	47.9967	65.968	1.37443	0.115662	1	poly(A) binding protein, cytoplasmic 1-like
Phc1	186.722	155.426	0.832391	0.11569	1	polyhomeotic 1
Psors1c2	219.279	138.776	0.632871	0.115706	1	psoriasis susceptibility 1 candidate 2 (human)
Phyhip	526.166	421.036	0.800197	0.11574	1	phytanoyl-CoA hydroxylase interacting protein
Plxdc2	1983.36	1696.37	0.855302	0.115778	1	plexin domain containing 2
Magoh	265.328	310.206	1.16914	0.115789	1	mago homolog, exon junction complex core component
Rps19bp1	61.1371	82.215	1.34476	0.115874	1	ribosomal protein S19 binding protein 1
Fbxo2	20.4844	11.6182	0.567173	0.115897	1	F-box protein 2
Cxcl3	4.78938	11.0615	2.30958	0.115926	1	chemokine (C-X-C motif) ligand 3
Mlc1	3.9616	0.659165	0.166388	0.116065	1	megalencephalic leukoencephalopathy with subcortical cysts 1 homolog (human)
Dnm1	774.321	602.56	0.778178	0.116104	1	dynamin 1
Col4a3	57.7255	35.2967	0.611458	0.116179	1	collagen, type IV, alpha 3
Dusp11	2976.82	3413.83	1.1468	0.116269	1	dual specificity phosphatase 11 (RNA/RNP complex 1-interacting)
Il18r1	20.4168	33.9735	1.664	0.116362	1	interleukin 18 receptor 1
Slc6a2	232.021	284.166	1.22474	0.116556	1	solute carrier family 6 (neurotransmitter transporter, noradrenalin), member 2
Spnb2	8497.27	7301.85	0.859317	0.116589	1	NA
St3gal1	679.301	885.497	1.30354	0.11667	1	ST3 beta-galactoside alpha-2,3-sialyltransferase 1
Fam113b	43.9203	30.2659	0.689109	0.116736	1	NA
Rtn4r	118.151	90.8361	0.768813	0.116834	1	reticulon 4 receptor
Mmp1b	0	2.52934	#DIV/0!	0.117047	1	matrix metallopeptidase 1b (interstitial collagenase)
Btk	59.9018	42.8413	0.715193	0.117079	1	Bruton agammaglobulinemia tyrosine kinase
Hdac4	744.31	641.513	0.861889	0.117092	1	histone deacetylase 4
Scnn1b	116.331	77.8928	0.669579	0.117245	1	sodium channel, nonvoltage-gated 1 beta
2010002M12Rik	0.261664	3.46825	13.2546	0.117386	1	NA
Ankrd29	203.493	164.627	0.809004	0.117405	1	ankyrin repeat domain 29
Gtf2h2	107.448	136.538	1.27074	0.117556	1	general transcription factor II H, polypeptide 2
Rapgef2	674.376	575.575	0.853493	0.117691	1	Rap guanine nucleotide exchange factor (GEF) 2
Irgm2	84.6598	109.451	1.29284	0.117863	1	immunity-related GTPase family M member 2
Ccnyl1	133.108	100.503	0.755049	0.117874	1	cyclin Y-like 1
E330020D12Rik	0	2.51191	#DIV/0!	0.117878	1	Riken cDNA E330020D12 gene
S100a4	1695.3	1924.89	1.13543	0.117978	1	S100 calcium binding protein A4
Fez1	53.0174	37.4396	0.706176	0.118046	1	fasciculation and elongation protein zeta 1 (zygin I)
Crygn	0	2.50703	#DIV/0!	0.118113	1	crystallin, gamma N
Ntrk3	91.4948	64.4173	0.704054	0.118203	1	neurotrophic tyrosine kinase, receptor, type 3
D330028D13Rik	74.4567	98.1487	1.3182	0.118217	1	NA
Gngt2	22.9244	35.068	1.52973	0.118262	1	guanine nucleotide binding protein (G protein), gamma transducing activity polypeptide 2
C1qa	445.124	323.222	0.726138	0.118304	1	complement component 1, q subcomponent, alpha polypeptide
Foxo3	999.054	868.504	0.869326	0.118339	1	forkhead box O3
Cdca3	166.77	136.979	0.821368	0.118356	1	cell division cycle associated 3
Bola3	89.1039	54.4561	0.611153	0.118372	1	bolA-like 3 (E. coli)
Lrrc8a	738.539	641.013	0.867947	0.118503	1	leucine rich repeat containing 8A
Rftn2	165.327	127.885	0.773526	0.118505	1	raftlin family member 2
Ell2	1145.19	978.637	0.854567	0.118529	1	elongation factor RNA polymerase II 2
Iqsec1	1016.23	886.046	0.871896	0.118563	1	IQ motif and Sec7 domain 1
Slc22a4	625.792	751.969	1.20163	0.118581	1	solute carrier family 22 (organic cation transporter), member 4
Bdnf	100.865	141.097	1.39886	0.118623	1	brain derived neurotrophic factor
Ccpg1	695.484	566.6	0.814683	0.118682	1	cell cycle progression 1
Klhl29	196.077	154.944	0.790219	0.118753	1	kelch-like 29
I830012O16Rik	7.30313	13.7908	1.88834	0.119033	1	NA
Hspg2	7040.15	6145.35	0.8729	0.119086	1	perlecan (heparan sulfate proteoglycan 2)
Tex15	42.3602	28.2104	0.665964	0.119094	1	testis expressed gene 15
Plekha4	84.0905	112.159	1.33378	0.119109	1	pleckstrin homology domain containing, family A (phosphoinositide binding specific) member 4
Zfp945	216.896	174.961	0.80666	0.119123	1	zinc finger protein 945
Palld	739.004	889.631	1.20382	0.119147	1	palladin, cytoskeletal associated protein
Zfp472	67.4766	90.513	1.3414	0.119242	1	zinc finger protein 472
Tmem104	242.666	204.4	0.84231	0.119444	1	transmembrane protein 104
Mtap2	2501.26	2133.85	0.853109	0.119563	1	NA
Lhb	0	2.47462	#DIV/0!	0.119694	1	luteinizing hormone beta
Cdc42bpg	1862.11	2192.81	1.1776	0.119768	1	CDC42 binding protein kinase gamma (DMPK-like)
Il17ra	379.046	455.596	1.20195	0.119972	1	interleukin 17 receptor A
Hand1	0.292053	3.35604	11.4912	0.120086	1	heart and neural crest derivatives expressed 1
Nudt17	33.0494	51.3224	1.5529	0.120115	1	nudix (nucleoside diphosphate linked moiety X)-type motif 17
Ltb4r2	164.901	207.045	1.25557	0.120314	1	leukotriene B4 receptor 2
Pgs1	554.376	657.019	1.18515	0.120803	1	phosphatidylglycerophosphate synthase 1
Gtf2h4	61.7062	86.6417	1.4041	0.120828	1	general transcription factor II H, polypeptide 4
Ankrd22	185.238	230.09	1.24213	0.121082	1	ankyrin repeat domain 22
Stc1	91.8161	121.933	1.32801	0.12129	1	stanniocalcin 1
Nrip3	39.0709	52.2763	1.33798	0.121324	1	nuclear receptor interacting protein 3
Cyp2f2	488.072	302.768	0.620335	0.121397	1	cytochrome P450, family 2, subfamily f, polypeptide 2
Adamts3	66.6612	49.4027	0.741101	0.121523	1	a disintegrin-like and metallopeptidase (reprolysin type) with thrombospondin type 1 motif, 3
Cnn2	528.288	448.366	0.848716	0.121706	1	calponin 2
Steap3	277.786	234.594	0.844514	0.121797	1	STEAP family member 3
Mrpl39	235.109	193.319	0.822253	0.121908	1	mitochondrial ribosomal protein L39
Rundc2a	147.61	122.729	0.831443	0.121987	1	NA
Zfp120	377.249	437.936	1.16087	0.122207	1	zinc finger protein 120
Akap8l	244.771	295.548	1.20745	0.122252	1	A kinase (PRKA) anchor protein 8-like
Abhd10	79.7322	104.871	1.31528	0.122327	1	abhydrolase domain containing 10
Gsdmc2	0.292053	14.5116	49.6884	0.122333	1	gasdermin C2
Phyh	275.783	196.387	0.712106	0.122375	1	phytanoyl-CoA hydroxylase
AI607873	284.011	237.957	0.837843	0.12238	1	NA
Sox9	732.176	611.715	0.835475	0.122431	1	SRY (sex determining region Y)-box 9
Gnrh1	30.8848	44.2068	1.43134	0.12253	1	gonadotropin releasing hormone 1
Bcdin3d	45.692	60.245	1.3185	0.122546	1	BCDIN3 domain containing
Acsl5	1486.99	1731.02	1.16412	0.122702	1	acyl-CoA synthetase long-chain family member 5
Stra13	135.363	108.339	0.800358	0.122762	1	NA
2010002N04Rik	75.5275	58.0116	0.768085	0.122962	1	NA
Kcnh8	0.858173	4.08247	4.75716	0.123013	1	potassium voltage-gated channel, subfamily H (eag-related), member 8
Adm	64.0576	90.4668	1.41227	0.123034	1	adrenomedullin
Cpm	1008.01	868.23	0.861331	0.123076	1	carboxypeptidase M
Arsb	279.371	218.067	0.780563	0.123156	1	arylsulfatase B
Lmod1	203.57	153.83	0.75566	0.123169	1	leiomodin 1 (smooth muscle)
Sprr2f	7.49161	2.60669	0.347948	0.123206	1	small proline-rich protein 2F
Ttf1	159.151	195.993	1.23149	0.123217	1	transcription termination factor, RNA polymerase I
Krt9	20961.5	28237.9	1.34713	0.123221	1	keratin 9
Plekhh2	354.565	298.195	0.841017	0.123224	1	pleckstrin homology domain containing, family H (with MyTH4 domain) member 2
Chd1l	250.855	304.793	1.21502	0.123444	1	chromodomain helicase DNA binding protein 1-like
Tspan13	163.844	132.557	0.809045	0.123543	1	tetraspanin 13
1110021L09Rik	149.402	119.049	0.796835	0.123636	1	NA
Cyp4f13	68.974	92.6409	1.34313	0.12367	1	cytochrome P450, family 4, subfamily f, polypeptide 13
Cd163	1057.8	768.11	0.726138	0.123918	1	CD163 antigen
F13a1	2108.01	1487.07	0.705437	0.123967	1	coagulation factor XIII, A1 subunit
Foxm1	231.831	193.936	0.836541	0.124069	1	forkhead box M1
Mctp1	197.818	164.543	0.831791	0.12411	1	multiple C2 domains, transmembrane 1
1190002F15Rik	15.4513	26.2956	1.70183	0.124168	1	NA
4732471D19Rik	133.936	104.55	0.780597	0.124189	1	NA
Robo2	246.184	202.753	0.82358	0.124278	1	roundabout guidance receptor 2
Tspan15	102.059	70.2063	0.6879	0.124291	1	tetraspanin 15
Hist1h4c	469.74	410.473	0.873829	0.124466	1	histone cluster 1, H4c
Nck2	206.034	164.286	0.797375	0.124499	1	non-catalytic region of tyrosine kinase adaptor protein 2
Cct4	1073.27	1236.55	1.15213	0.124556	1	chaperonin containing Tcp1, subunit 4 (delta)
Clec5a	45.917	31.0024	0.675183	0.124665	1	C-type lectin domain family 5, member a
Baalc	9.06717	4.02775	0.444212	0.124746	1	brain and acute leukemia, cytoplasmic
Tacr1	92.312	71.2948	0.772324	0.124994	1	tachykinin receptor 1
Slc6a20a	125.747	157.486	1.25241	0.125123	1	solute carrier family 6 (neurotransmitter transporter), member 20A
Cdkn2b	167.402	211.529	1.2636	0.125295	1	cyclin-dependent kinase inhibitor 2B (p15, inhibits CDK4)
9330159F19Rik	280.789	163.211	0.581257	0.125317	1	RIKEN cDNA 9330159F19 gene
Aldh16a1	298.064	362.341	1.21565	0.125596	1	aldehyde dehydrogenase 16 family, member A1
Gdf10	510.481	288.34	0.56484	0.12571	1	growth differentiation factor 10
Itga2b	70.0492	96.2311	1.37376	0.125722	1	integrin alpha 2b
C430048L16Rik	152.314	193.505	1.27043	0.125743	1	NA
Rpp38	44.249	60.5167	1.36764	0.125829	1	ribonuclease P/MRP 38 subunit
Ccdc3	544.406	466.9	0.857632	0.125844	1	coiled-coil domain containing 3
Fzr1	432.696	371.501	0.858574	0.125968	1	fizzy and cell division cycle 20 related 1
Lrp3	85.2352	64.7389	0.759532	0.125981	1	low density lipoprotein receptor-related protein 3
Rasl10b	15.6473	23.5639	1.50594	0.12602	1	RAS-like, family 10, member B
Tsc2	1021.4	890.357	0.871705	0.126098	1	tuberous sclerosis 2
Evc2	205.17	170.952	0.833223	0.126117	1	EvC ciliary complex subunit 2
Ephb1	38.6821	20.6068	0.532721	0.126122	1	Eph receptor B1
Kcnk13	43.5223	31.9489	0.734082	0.126165	1	potassium channel, subfamily K, member 13
Lars2	51429	418.952	0.00814622	0.126417	1	leucyl-tRNA synthetase, mitochondrial
Nxt1	123.245	154.726	1.25544	0.126499	1	NTF2-related export protein 1
Gadd45b	140.044	171.102	1.22178	0.126518	1	growth arrest and DNA-damage-inducible 45 beta
Svep1	1822.14	1515.57	0.831753	0.126625	1	sushi, von Willebrand factor type A, EGF and pentraxin domain containing 1
Bmp2k	1617.13	1420.91	0.878662	0.126757	1	BMP2 inducible kinase
Lgmn	1428.39	1227.28	0.859206	0.126764	1	legumain
Cgn	925.493	1067.72	1.15368	0.126805	1	cingulin
Ric3	27.1178	17.0117	0.627324	0.126824	1	RIC3 acetylcholine receptor chaperone
Wdr77	478.721	565.998	1.18231	0.126998	1	WD repeat domain 77
Xrcc4	85.8454	63.6777	0.741772	0.127237	1	X-ray repair complementing defective repair in Chinese hamster cells 4
Fosl1	68.3714	90.01	1.31649	0.127357	1	fos-like antigen 1
Sod1	237.052	283.6	1.19636	0.127426	1	superoxide dismutase 1, soluble
Mrpl20	218.936	255.207	1.16567	0.127516	1	mitochondrial ribosomal protein L20
Ciapin1	146.574	188.901	1.28878	0.127652	1	cytokine induced apoptosis inhibitor 1
Rps18	350.367	409.093	1.16761	0.128138	1	ribosomal protein S18
Cdk1	231.125	189.85	0.821417	0.128157	1	cyclin-dependent kinase 1
I830077J02Rik	6.39533	14.5826	2.2802	0.128226	1	RIKEN cDNA I830077J02 gene
1500002O20Rik	175.923	215.656	1.22585	0.128291	1	NA
Dnase1l1	190.166	154.351	0.811663	0.128395	1	deoxyribonuclease 1-like 1
Lhx2	95.8234	75.5647	0.788582	0.128726	1	LIM homeobox protein 2
Eef1b2	2072.92	2373.51	1.14501	0.128752	1	eukaryotic translation elongation factor 1 beta 2
BC020535	56.352	41.9217	0.743925	0.128756	1	NA
Rpl28	18.2751	10.4521	0.571933	0.12877	1	ribosomal protein L28
Itpr1	868.9	755.133	0.869068	0.128859	1	inositol 1,4,5-trisphosphate receptor 1
Mrm1	67.1306	88.3156	1.31558	0.128944	1	mitochondrial rRNA methyltransferase 1
Zfp185	1890.84	2237.66	1.18342	0.12905	1	zinc finger protein 185
Ids	2344.44	2061.07	0.87913	0.129168	1	iduronate 2-sulfatase
Gng4	81.3907	60.9114	0.748383	0.129188	1	guanine nucleotide binding protein (G protein), gamma 4
Sort1	2853.28	2514.99	0.881439	0.129285	1	sortilin 1
Fermt1	282.803	342.033	1.20944	0.129532	1	fermitin family member 1
Mrpl44	153.981	183.685	1.1929	0.129545	1	mitochondrial ribosomal protein L44
Git1	1093.15	966.502	0.884142	0.129891	1	G protein-coupled receptor kinase-interactor 1
Ufc1	337.319	397.858	1.17947	0.129997	1	ubiquitin-fold modifier conjugating enzyme 1
Gigyf1	718.267	841.559	1.17165	0.130137	1	GRB10 interacting GYF protein 1
Obfc2b	335.236	281.619	0.840061	0.13022	1	NA
Rpl41	695.463	505.756	0.727222	0.13024	1	ribosomal protein L41
Top2a	1407.04	1148.43	0.816203	0.130283	1	topoisomerase (DNA) II alpha
Gm10272	8.36218	2.84149	0.339803	0.130363	1	keratin associated protein 12-4
Fam124b	92.5065	123.33	1.33321	0.130422	1	family with sequence similarity 124, member B
Mgp	346.68	421.778	1.21662	0.130452	1	matrix Gla protein
Agpat9	180.536	223.003	1.23522	0.130463	1	NA
Tasp1	111.587	138.984	1.24552	0.130551	1	taspase, threonine aspartase 1
Dhrs3	723.354	626.54	0.866159	0.130563	1	dehydrogenase/reductase (SDR family) member 3
Magi3	947.21	829.152	0.875362	0.130768	1	membrane associated guanylate kinase, WW and PDZ domain containing 3
Lmtk2	1676.44	1472.3	0.878229	0.130785	1	lemur tyrosine kinase 2
Hist1h3h	17.2824	29.1096	1.68435	0.130803	1	histone cluster 1, H3h
Anxa9	467.313	558.183	1.19445	0.130831	1	annexin A9
2310043L19Rik	5.60476	1.60052	0.285564	0.131042	1	RIKEN cDNA 2310043L19 gene
Wnk1	12197.6	10612.3	0.870033	0.131074	1	WNK lysine deficient protein kinase 1
Golph3	1553.97	1362.17	0.876579	0.131333	1	golgi phosphoprotein 3
G6pc3	128.144	160.825	1.25503	0.131642	1	glucose 6 phosphatase, catalytic, 3
Pvrl3	225.443	263.62	1.16934	0.131646	1	NA
Cachd1	636.639	753.191	1.18307	0.131732	1	cache domain containing 1
Sh3tc2	50.0546	67.6034	1.35059	0.131738	1	SH3 domain and tetratricopeptide repeats 2
Rtn4rl1	114.237	94.0903	0.823639	0.131805	1	reticulon 4 receptor-like 1
Zfp963	100.753	128.944	1.2798	0.131832	1	zinc finger protein 963
Slc13a3	7.51517	16.1651	2.15099	0.131839	1	solute carrier family 13 (sodium-dependent dicarboxylate transporter), member 3
Mrc1	2034.2	1609.46	0.791199	0.132012	1	mannose receptor, C type 1
Slfn4	42.8701	57.8128	1.34856	0.132024	1	schlafen 4
Exosc7	168.278	208.179	1.23711	0.132177	1	exosome component 7
Pcdhgc3	992.897	880.527	0.886826	0.132247	1	protocadherin gamma subfamily C, 3
5930434B04Rik	195.331	238.682	1.22194	0.132309	1	NA
Ldlrad3	850.281	724.194	0.851712	0.132379	1	low density lipoprotein receptor class A domain containing 3
Ereg	2460.13	2160.56	0.878233	0.132529	1	epiregulin
Gls2	7.94733	16.8371	2.11858	0.132777	1	glutaminase 2 (liver, mitochondrial)
B2m	1162.2	1009.18	0.868333	0.132782	1	beta-2 microglobulin
Naip6	13.4256	5.94531	0.442833	0.133082	1	NLR family, apoptosis inhibitory protein 6
Morc3	548.492	639.049	1.1651	0.13324	1	microrchidia 3
Rab7	330.348	281.387	0.851788	0.133247	1	RAB7, member RAS oncogene family
Agmo	94.4356	76.1801	0.806689	0.133266	1	alkylglycerol monooxygenase
Zfp330	247.936	291.296	1.17488	0.133375	1	zinc finger protein 330
Gm436	8.20967	2.7244	0.331853	0.13343	1	predicted gene 436
Tppp3	1857.02	1521.34	0.819239	0.133438	1	tubulin polymerization-promoting protein family member 3
2700097O09Rik	39.0393	53.7845	1.3777	0.13353	1	RIKEN cDNA 2700097O09 gene
S100a7a	17.8417	9.89508	0.554604	0.133537	1	S100 calcium binding protein A7A
Trnp1	126.678	102.654	0.810358	0.133658	1	TMF1-regulated nuclear protein 1
Dsc3	13571.8	15235.3	1.12256	0.133682	1	desmocollin 3
Ndn	125.9	97.2901	0.77276	0.133796	1	necdin
Tbc1d4	455.225	396.901	0.871879	0.134042	1	TBC1 domain family, member 4
Napsa	23.1433	35.2655	1.52379	0.134086	1	napsin A aspartic peptidase
Tmem175	187.568	159.727	0.851569	0.134208	1	transmembrane protein 175
Fbxo31	246.368	205.801	0.835339	0.134256	1	F-box protein 31
Fam173b	60.961	79.3154	1.30109	0.134356	1	family with sequence similarity 173, member B
Shc3	3.32912	0.314599	0.0944992	0.134462	1	src homology 2 domain-containing transforming protein C3
Chpf2	332.274	399.485	1.20228	0.134547	1	chondroitin polymerizing factor 2
Hpgds	97.1212	123.58	1.27243	0.134548	1	hematopoietic prostaglandin D synthase
Slc20a1	1088.62	942.713	0.865975	0.135015	1	solute carrier family 20, member 1
Hoxa7	154.079	186.028	1.20735	0.135053	1	homeobox A7
Ormdl1	133.056	163.701	1.23032	0.135189	1	ORM1-like 1 (S. cerevisiae)
Gbp4	75.8457	100.42	1.32401	0.135291	1	guanylate binding protein 4
Atxn1	1543.44	1317.21	0.853425	0.135308	1	ataxin 1
Lcmt1	140.201	170.128	1.21345	0.13531	1	leucine carboxyl methyltransferase 1
Stk40	765.575	864.558	1.12929	0.135352	1	serine/threonine kinase 40
Rps6kb2	616.831	546.585	0.886118	0.135439	1	ribosomal protein S6 kinase, polypeptide 2
Diap2	1213.44	1050.7	0.865884	0.13544	1	NA
Tgfb1	308.275	248.747	0.806898	0.13549	1	transforming growth factor, beta 1
AY026312	5.14222	1.27338	0.247633	0.135522	1	NA
Vwf	837.941	691.501	0.825239	0.135534	1	Von Willebrand factor
Ssna1	150.241	186.064	1.23844	0.135548	1	SS nuclear autoantigen 1
Rgs2	97.8392	123.605	1.26334	0.135568	1	regulator of G-protein signaling 2
Unc50	306.859	367.804	1.19861	0.135748	1	unc-50 homolog (C. elegans)
Gnao1	91.8147	70.2296	0.764906	0.135751	1	guanine nucleotide binding protein, alpha O
Mos	12.0305	6.22506	0.51744	0.135797	1	Moloney sarcoma oncogene
Sncaip	73.3033	53.5799	0.730935	0.13585	1	synuclein, alpha interacting protein (synphilin)
Tm6sf1	146.914	116.644	0.793958	0.136156	1	transmembrane 6 superfamily member 1
Kif11	479.802	357.021	0.744101	0.136488	1	kinesin family member 11
Klhl32	6.66382	2.23216	0.334967	0.136552	1	kelch-like 32
Tmem170	98.0401	123.471	1.25939	0.136778	1	transmembrane protein 170
Zfp503	419.133	490.431	1.17011	0.136874	1	zinc finger protein 503
Ttpal	1589.04	1836.53	1.15575	0.136946	1	tocopherol (alpha) transfer protein-like
Plcd4	31.118	11.5454	0.371021	0.137006	1	phospholipase C, delta 4
F10	7.13821	15.1492	2.12226	0.137258	1	coagulation factor X
Ndrg3	499.302	428.937	0.859072	0.137322	1	N-myc downstream regulated gene 3
Mir1192	12.3777	21.4989	1.7369	0.137384	1	microRNA 1192
Krt77	6.00653	20.1452	3.35387	0.137562	1	keratin 77
Scarna9	135.945	209.023	1.53756	0.137578	1	small Cajal body-specific RNA 9
Hsdl2	892.921	771.439	0.86395	0.137667	1	hydroxysteroid dehydrogenase like 2
Esco2	155.302	123.691	0.796453	0.137696	1	establishment of sister chromatid cohesion N-acetyltransferase 2
Cd2bp2	513.17	605.313	1.17956	0.137962	1	CD2 antigen (cytoplasmic tail) binding protein 2
Tmprss5	4.74101	10.155	2.14194	0.138297	1	transmembrane protease, serine 5 (spinesin)
Fam114a1	365.318	306.238	0.838279	0.138313	1	family with sequence similarity 114, member A1
Hrct1	11.8606	21.6909	1.82883	0.138455	1	histidine rich carboxyl terminus 1
Gsk3a	833.01	734.849	0.882161	0.138698	1	glycogen synthase kinase 3 alpha
Car12	3046.52	2615.85	0.858637	0.138699	1	carbonic anhydrase 12
Apobec1	139.073	113.131	0.813466	0.138728	1	apolipoprotein B mRNA editing enzyme, catalytic polypeptide 1
Snrpa1	187.14	221.752	1.18495	0.138734	1	small nuclear ribonucleoprotein polypeptide A'
Klrg2	276.737	234.416	0.847071	0.138746	1	killer cell lectin-like receptor subfamily G, member 2
Sh3kbp1	585.242	500.055	0.854442	0.138892	1	SH3-domain kinase binding protein 1
1500031L02Rik	106.695	81.6112	0.764901	0.138958	1	NA
Soat1	903.761	690.389	0.763907	0.139308	1	sterol O-acyltransferase 1
Pgm1	377.495	318.763	0.844417	0.139321	1	phosphoglucomutase 1
Mtap7	1164.76	1328.65	1.14071	0.139386	1	NA
Hmgcl	170.984	213.661	1.24959	0.139425	1	3-hydroxy-3-methylglutaryl-Coenzyme A lyase
Pkmyt1	143.042	117.629	0.822339	0.13959	1	protein kinase, membrane associated tyrosine/threonine 1
2310061N02Rik	5.17875	1.573	0.303741	0.13962	1	RIKEN cDNA 2310061N02 gene
Col4a1	3271.77	2876.67	0.87924	0.139694	1	collagen, type IV, alpha 1
Alkbh8	173.009	139.929	0.808796	0.139744	1	alkB homolog 8, tRNA methyltransferase
Zfp423	231.787	188.981	0.815321	0.139794	1	zinc finger protein 423
Metap2	1395.3	1563.58	1.1206	0.139869	1	methionine aminopeptidase 2
Tspan17	152.39	188.849	1.23925	0.139932	1	tetraspanin 17
Plcd3	153.396	187.75	1.22396	0.139944	1	phospholipase C, delta 3
Pcnx	1841.97	1604.12	0.870871	0.140014	1	pecanex homolog
Clpp	136.829	111.454	0.814554	0.140033	1	caseinolytic mitochondrial matrix peptidase proteolytic subunit
Mme	162.539	128.296	0.789327	0.140059	1	membrane metallo endopeptidase
Hist1h2bg	281.34	244.007	0.867304	0.140062	1	histone cluster 1, H2bg
Sp6	531.345	456.23	0.858633	0.140332	1	trans-acting transcription factor 6
Gm6548	244.014	307.394	1.25974	0.140424	1	eukaryotic translation elongation factor 1 alpha 1 pseudogene
Cmklr1	570.793	457.608	0.801706	0.140449	1	chemokine-like receptor 1
Enox1	68.217	46.7789	0.685737	0.14069	1	ecto-NOX disulfide-thiol exchanger 1
Parl	327.589	393.585	1.20146	0.140829	1	presenilin associated, rhomboid-like
Sgol2	148.06	117.108	0.79095	0.140975	1	NA
Stox1	7.50959	2.80664	0.373741	0.141012	1	storkhead box 1
Ngfr	64.3701	80.7365	1.25425	0.141135	1	nerve growth factor receptor (TNFR superfamily, member 16)
Gpr98	13.3456	7.03617	0.527226	0.14145	1	NA
Gal3st1	194.945	255.29	1.30955	0.141621	1	galactose-3-O-sulfotransferase 1
Serpinb3a	925.958	708.525	0.765181	0.141774	1	serine (or cysteine) peptidase inhibitor, clade B (ovalbumin), member 3A
Tbk1	496.301	578.397	1.16542	0.141799	1	TANK-binding kinase 1
Npat	559.027	476.577	0.852512	0.141854	1	nuclear protein in the AT region
Rnaseh2a	133.516	168.126	1.25922	0.141998	1	ribonuclease H2, large subunit
4933408B17Rik	31.7659	47.121	1.48339	0.142073	1	RIKEN cDNA 4933408B17 gene
Unc5d	3.94362	0.611774	0.15513	0.142218	1	unc-5 netrin receptor D
Elk3	509.315	445.347	0.874405	0.14224	1	ELK3, member of ETS oncogene family
Ogdh	3758.66	3236.77	0.861151	0.142305	1	oxoglutarate (alpha-ketoglutarate) dehydrogenase (lipoamide)
Gale	136.009	110.65	0.813548	0.142391	1	galactose-4-epimerase, UDP
Xaf1	26.8216	37.4693	1.39698	0.142452	1	XIAP associated factor 1
Gja1	8418.04	7382.07	0.876934	0.142573	1	gap junction protein, alpha 1
Scaf4	696.282	619.098	0.889148	0.14259	1	SR-related CTD-associated factor 4
Cyr61	723.956	941.998	1.30118	0.142598	1	cysteine rich protein 61
Cyp2j9	75.2242	99.0381	1.31657	0.142621	1	cytochrome P450, family 2, subfamily j, polypeptide 9
Pdzd4	67.608	84.0458	1.24313	0.142651	1	PDZ domain containing 4
Ctps	263.138	310.338	1.17937	0.142751	1	cytidine 5'-triphosphate synthase
Ppp2r3a	3014.67	3347.12	1.11028	0.142858	1	protein phosphatase 2, regulatory subunit B'', alpha
2010003K11Rik	2.51374	6.31984	2.51412	0.142913	1	RIKEN cDNA 2010003K11 gene
Ogfr	224.215	263.852	1.17678	0.142924	1	opioid growth factor receptor
Dio3	8.56307	3.22091	0.376139	0.143065	1	deiodinase, iodothyronine type III
Atpaf1	45.2883	32.5307	0.718304	0.143126	1	ATP synthase mitochondrial F1 complex assembly factor 1
Plcxd2	627.95	724.844	1.1543	0.143163	1	phosphatidylinositol-specific phospholipase C, X domain containing 2
Rtkn2	16.8992	10.0901	0.597078	0.14322	1	rhotekin 2
Pdzd2	3306.86	3766.01	1.13885	0.143594	1	PDZ domain containing 2
Pik3cg	209.754	172.641	0.823062	0.14364	1	phosphatidylinositol-4,5-bisphosphate 3-kinase catalytic subunit gamma
Grik4	29.608	18.2777	0.617323	0.143673	1	glutamate receptor, ionotropic, kainate 4
Galnt3	199.585	164.345	0.823431	0.143683	1	polypeptide N-acetylgalactosaminyltransferase 3
Rps9	1699.39	1976.15	1.16286	0.143692	1	ribosomal protein S9
AI597479	271.341	318.308	1.17309	0.143734	1	expressed sequence AI597479
Ttc8	95.2604	118.54	1.24438	0.143982	1	tetratricopeptide repeat domain 8
Loxl4	86.9447	67.7076	0.778743	0.144016	1	lysyl oxidase-like 4
Pfkl	873.493	757.263	0.866937	0.144202	1	phosphofructokinase, liver, B-type
Lekr1	24.8664	35.3851	1.42301	0.144258	1	leucine, glutamate and lysine rich 1
Tram2	100.55	82.3926	0.819419	0.144363	1	translocating chain-associating membrane protein 2
Epgn	77.8887	45.1129	0.579197	0.144379	1	epithelial mitogen
Mast4	2542.5	2237.83	0.880172	0.144592	1	microtubule associated serine/threonine kinase family member 4
Zbtb6	394.006	451.05	1.14478	0.144607	1	zinc finger and BTB domain containing 6
Ccdc79	4.75342	9.38115	1.97356	0.144673	1	NA
Homer3	193.157	161.434	0.835768	0.144807	1	homer scaffolding protein 3
Vcp	915.317	1058.81	1.15677	0.14484	1	valosin containing protein
Adamts6	128.572	102.139	0.794412	0.144933	1	a disintegrin-like and metallopeptidase (reprolysin type) with thrombospondin type 1 motif, 6
Cdsn	17104.5	14735.3	0.861487	0.145021	1	corneodesmosin
Mapre2	1444.73	1291.26	0.893767	0.145031	1	microtubule-associated protein, RP/EB family, member 2
Fzd4	435.578	339.13	0.778575	0.145175	1	frizzled class receptor 4
2610507I01Rik	99.6684	129.675	1.30107	0.14529	1	RIKEN cDNA 2610507I01 gene
Dpy19l3	265.736	221.892	0.835009	0.145305	1	dpy-19-like 3 (C. elegans)
Cutc	82.6218	106.683	1.29122	0.145306	1	cutC copper transporter
B130006D01Rik	255.762	303.03	1.18481	0.145468	1	RIKEN cDNA B130006D01 gene
Ptprj	804.963	698.262	0.867446	0.145497	1	protein tyrosine phosphatase, receptor type, J
St3gal5	83.9885	57.4102	0.683548	0.14551	1	ST3 beta-galactoside alpha-2,3-sialyltransferase 5
BC064078	80.4266	104.554	1.29999	0.145586	1	cDNA sequence BC064078
Krt15	1161.54	1611.34	1.38724	0.145813	1	keratin 15
Ranbp1	363.475	305.452	0.840367	0.145853	1	RAN binding protein 1
Crim1	1010.22	880.996	0.872087	0.14608	1	cysteine rich transmembrane BMP regulator 1 (chordin like)
Gm5512	26.9722	16.5824	0.614798	0.146223	1	required for meiotic nuclear division 1 pseudogene
Athl1	133.198	106.424	0.798987	0.146245	1	NA
Sdr16c6	1204.42	1561.76	1.2967	0.146336	1	short chain dehydrogenase/reductase family 16C, member 6
Spsb1	433.608	376.869	0.869147	0.146365	1	splA/ryanodine receptor domain and SOCS box containing 1
Tspo	271.052	332.204	1.22561	0.146388	1	translocator protein
Pyroxd2	39.4161	28.2089	0.715669	0.146429	1	pyridine nucleotide-disulphide oxidoreductase domain 2
Tspan18	138.18	113.15	0.818858	0.146493	1	tetraspanin 18
Sykb	439.432	381.885	0.869042	0.146583	1	NA
Mlxip	926.299	816.077	0.881008	0.146765	1	MLX interacting protein
Olig1	20.5681	12.1704	0.591712	0.14695	1	oligodendrocyte transcription factor 1
Sacs	64.199	45.4022	0.70721	0.14706	1	sacsin
2610001J05Rik	247.788	292.687	1.1812	0.147086	1	RIKEN cDNA 2610001J05 gene
Dhx58	25.0977	35.9739	1.43335	0.147116	1	DEXH (Asp-Glu-X-His) box polypeptide 58
Igf2bp1	7.05262	2.80908	0.398304	0.147136	1	insulin-like growth factor 2 mRNA binding protein 1
Actr6	49.1234	64.5518	1.31408	0.147244	1	ARP6 actin-related protein 6
AF251705	35.1446	23.2921	0.662749	0.147285	1	NA
Sp110	11.6789	19.0494	1.63109	0.14737	1	Sp110 nuclear body protein
5031426D15Rik	227.904	170.263	0.747085	0.147399	1	RIKEN cDNA 5031426D15 gene
Afap1l2	595.153	686.687	1.1538	0.147606	1	actin filament associated protein 1-like 2
H2afx	324.474	276.618	0.852511	0.147786	1	H2A histone family, member X
Ccne1	37.039	22.8747	0.617586	0.147796	1	cyclin E1
Dll1	163.858	200.739	1.22507	0.148132	1	delta like canonical Notch ligand 1
Calm5	243.107	328.2	1.35002	0.14818	1	calmodulin 5
Evpl	5571.3	4939.8	0.886652	0.148238	1	envoplakin
Pgm2	720.91	503.329	0.698185	0.148292	1	phosphoglucomutase 2
Spry2	366.862	415.952	1.13381	0.1483	1	sprouty RTK signaling antagonist 2
BC017647	238.678	204.179	0.855458	0.148494	1	NA
Ptplad1	794.808	704.453	0.886318	0.148519	1	NA
Mafa	37.4203	25.8434	0.690626	0.14862	1	v-maf musculoaponeurotic fibrosarcoma oncogene family, protein A (avian)
Naaa	469.123	414.229	0.882987	0.14878	1	N-acylethanolamine acid amidase
Tubb2c	1289.66	1131.55	0.877407	0.148786	1	NA
Clec16a	1442.08	1278.37	0.886472	0.148872	1	C-type lectin domain family 16, member A
Hpse2	94.7369	73.3065	0.77379	0.148881	1	heparanase 2
Kcnj16	3.01226	8.53458	2.83328	0.149037	1	potassium inwardly-rectifying channel, subfamily J, member 16
Ube2o	596.989	692.225	1.15953	0.149167	1	ubiquitin-conjugating enzyme E2O
Rrm2	260.601	217.361	0.834074	0.149317	1	ribonucleotide reductase M2
Gmip	240.648	291.314	1.21054	0.14945	1	Gem-interacting protein
Arl9	1.69836	4.29496	2.52888	0.149464	1	ADP-ribosylation factor-like 9
Zhx3	722.193	618.397	0.856277	0.149508	1	zinc fingers and homeoboxes 3
Rbm11	7.23677	1.55069	0.214279	0.149641	1	RNA binding motif protein 11
Tbx5	13.6073	25.719	1.89009	0.149699	1	T-box 5
Lbr	849.735	974.557	1.14689	0.14982	1	lamin B receptor
Spink7	40.0894	15.5414	0.387669	0.149942	1	serine peptidase inhibitor, Kazal type 7 (putative)
[truncated: 20,610 more rows]
