# Supplementary material for: Transcriptomic sex differences in sensory neuronal populations of mice
Source: Sci Rep. 2020 Sep 17;10:15278. doi: 10.1038/s41598-020-72285-z (PMC7499251; doi:10.1038/s41598-020-72285-z)
Supplement: Supplementary file 3 — Supplementary Excel File 3. [file 41598_2020_72285_MOESM3_ESM.xlsx]

## Sheet: DEseq_all_Wt_F_DRG_vs_Wt_M_DRG_
id	Male (total read; DRG)	Female (total read; DRG)	FC (female/Male)	pval	padj	Gene Name
0610005C13Rik	0	0	#DIV/0!	NA	NA	RIKEN cDNA 0610005C13 gene
0610007C21Rik	636.714	438.962	0.689417	0.150934	0.879858	NA
0610007L01Rik	536.118	534.517	0.997014	0.850703	1	NA
0610007P08Rik	316.559	387.893	1.22534	0.545379	1	NA
0610007P14Rik	1153.26	738.535	0.640388	0.138861	0.872911	NA
0610007P22Rik	329.008	159.208	0.483903	0.101914	0.830051	NA
0610008F07Rik	0	0	#DIV/0!	NA	NA	NA
0610009B14Rik	2.2956	2.68665	1.17035	0.94672	1	NA
0610009B22Rik	731.772	444.435	0.607342	0.100114	0.823921	RIKEN cDNA 0610009B22 gene
0610009D07Rik	1576.56	829.482	0.526135	0.0412158	0.693264	NA
0610009L18Rik	9.89437	6.77173	0.684402	0.88477	1	RIKEN cDNA 0610009L18 gene
0610009O20Rik	123.523	221.626	1.79422	0.10843	0.832992	RIKEN cDNA 0610009O20 gene
0610010B08Rik	1.31177	0	0	0.881177	1	RIKEN cDNA 0610010B08 gene
0610010F05Rik	1920.35	1626.06	0.846753	0.717551	1	RIKEN cDNA 0610010F05 gene
0610010K14Rik	54.8581	113.216	2.06379	0.149593	0.879858	RIKEN cDNA 0610010K14 gene
0610010O12Rik	1231.55	724.881	0.588594	0.0720211	0.776266	NA
0610011F06Rik	155.994	38.2275	0.245058	0.00719574	0.47068	NA
0610011L14Rik	552.641	609.286	1.1025	0.746274	1	NA
0610012G03Rik	150.699	89.8637	0.596313	0.282146	0.962272	RIKEN cDNA 0610012G03 gene
0610012H03Rik	19.1433	10.7466	0.561377	0.702282	1	NA
0610030E20Rik	83.7128	127.387	1.52172	0.291947	0.965249	RIKEN cDNA 0610030E20 gene
0610031J06Rik	811.685	625.683	0.770844	0.361755	0.982558	NA
0610037L13Rik	713.525	321.344	0.450361	0.00568879	0.454362	RIKEN cDNA 0610037L13 gene
0610037P05Rik	1688.48	866.666	0.513282	0.0295101	0.638579	NA
0610038B21Rik	2.33526	0	0	0.722719	1	RIKEN cDNA 0610038B21 gene
0610039K10Rik	3.61032	8.38404	2.32224	0.648949	1	RIKEN cDNA 0610039K10 gene
0610040B10Rik	21.0209	16.1645	0.768973	0.665021	1	RIKEN cDNA 0610040B10 gene
0610040F04Rik	2.2956	1.93478	0.842821	1	1	RIKEN cDNA 0610040F04 gene
0610040J01Rik	67.8475	53.1182	0.782906	0.732176	1	RIKEN cDNA 0610040J01 gene
0610043K17Rik	11.862	47.76	4.02629	0.106436	0.832596	RIKEN cDNA 0610043K17 gene
0910001L09Rik	1477.46	857.977	0.580712	0.10221	0.831037	NA
100043387	0	0	#DIV/0!	NA	NA	NA
1100001G20Rik	0	8.83739	#DIV/0!	0.168737	0.889697	NA
1110001A16Rik	658.716	370.092	0.561839	0.024863	0.617883	NA
1110001J03Rik	225.682	210.84	0.934235	0.886503	1	NA
1110002B05Rik	1019.52	602.884	0.59134	0.0416915	0.693264	NA
1110002L01Rik	75.847	55.6533	0.733757	0.668356	1	RIKEN cDNA 1110002L01 gene
1110002N22Rik	128.436	109.792	0.85484	0.594782	1	NA
1110003E01Rik	3279.75	2228.27	0.679401	0.0692135	0.772091	NA
1110004E09Rik	193.17	108.731	0.562876	0.138161	0.872298	RIKEN cDNA 1110004E09 gene
1110004F10Rik	1424.17	811.529	0.569828	0.0338574	0.657892	RIKEN cDNA 1110004F10 gene
1110005A03Rik	105.129	56.0351	0.533014	0.382187	0.988623	NA
1110006O24Rik	7.68756	1.49258	0.194155	0.557064	1	RIKEN cDNA 1110006O24 gene
1110007C09Rik	676	345.19	0.510636	0.134771	0.86723	NA
1110008F13Rik	818.763	454.667	0.55531	0.202512	0.910316	RIKEN cDNA 1110008F13 gene
1110008J03Rik	89.3077	25.2446	0.28267	0.0566546	0.7407	NA
1110008L16Rik	163.477	159.114	0.97331	0.956779	1	RIKEN cDNA 1110008L16 gene
1110008P14Rik	1727.74	770.239	0.445806	0.0362919	0.671502	RIKEN cDNA 1110008P14 gene
1110012D08Rik	125.278	143.501	1.14547	0.720094	1	NA
1110012J17Rik	554.975	719.42	1.29631	0.406721	0.988623	NA
1110012L19Rik	254.759	184.027	0.722356	0.327462	0.97728	RIKEN cDNA 1110012L19 gene
1110014N23Rik	223.186	230.642	1.03341	0.97825	1	NA
1110017D15Rik	0	0	#DIV/0!	NA	NA	RIKEN cDNA 1110017D15 gene
1110017F19Rik	7.58401	4.17923	0.551057	0.859312	1	NA
1110018G07Rik	2404.36	1980.12	0.823552	0.386253	0.988623	NA
1110018J18Rik	184.322	187.111	1.01513	0.844453	1	NA
1110020A21Rik	21.9746	0	0	0.011638	0.528714	RIKEN cDNA 1110020A21 gene
1110020G09Rik	143.415	105.158	0.733238	0.443549	0.993884	NA
1110021J02Rik	169.745	119.973	0.706784	0.504402	1	NA
1110021L09Rik	313.064	236.326	0.75488	0.318247	0.976978	NA
1110028C15Rik	424.612	432.087	1.0176	0.929975	1	NA
1110031I02Rik	217.004	71.1987	0.328098	0.0126404	0.531187	NA
1110032A03Rik	690.661	382.528	0.553859	0.034153	0.660718	RIKEN cDNA 1110032A03 gene
1110032A04Rik	22.752	8.95549	0.393612	0.513229	1	NA
1110032F04Rik	337.427	239.718	0.710429	0.552543	1	RIKEN cDNA 1110032F04 gene
1110034A24Rik	41.7649	62.778	1.50313	0.452787	0.994476	NA
1110034B05Rik	139.459	86.2647	0.618567	0.591521	1	NA
1110034G24Rik	239.546	244.879	1.02226	0.955937	1	RIKEN cDNA 1110034G24 gene
1110036E04Rik	0	0	#DIV/0!	NA	NA	RIKEN cDNA 1110036E04 gene
1110037F02Rik	860.578	955	1.10972	0.688583	1	NA
1110038B12Rik	107.209	147.005	1.37119	0.693001	1	RIKEN cDNA 1110038B12 gene
1110038D17Rik	307.276	234.399	0.76283	0.499711	1	NA
1110038F14Rik	114.232	63.9613	0.559923	0.274484	0.958303	RIKEN cDNA 1110038F14 gene
1110046J04Rik	201.217	90.6143	0.45033	0.0837111	0.79552	RIKEN cDNA 1110046J04 gene
1110049F12Rik	589.542	421.349	0.714706	0.268638	0.95567	NA
1110051M20Rik	1705.33	1206.58	0.707532	0.141587	0.875061	RIKEN cDNA 1110051M20 gene
1110054M08Rik	24.8173	5.20869	0.209881	0.236762	0.929978	NA
1110054O05Rik	183.624	144.447	0.786647	0.575746	1	NA
1110057K04Rik	870.152	510.707	0.586917	0.204159	0.912762	NA
1110058L19Rik	839.731	500.345	0.59584	0.0886024	0.804529	NA
1110059E24Rik	634.077	316.037	0.498421	0.0184101	0.582406	RIKEN cDNA 1110059E24 gene
1110059G10Rik	136.572	122.574	0.897502	0.816947	1	RIKEN cDNA 1110059G10 gene
1110059M19Rik	28.6311	0.597032	0.0208526	0.0132053	0.531187	NA
1110065P20Rik	387.419	267.543	0.690577	0.368556	0.986566	RIKEN cDNA 1110065P20 gene
1110067D22Rik	459.748	590.84	1.28514	0.395394	0.988623	NA
1190002F15Rik	0	19.066	#DIV/0!	0.0216824	0.600938	NA
1190002H23Rik	378.94	305.137	0.80524	0.597621	1	NA
1190002N15Rik	401.002	390.077	0.972755	0.979427	1	RIKEN cDNA 1190002N15 gene
1190003J15Rik	0	0	#DIV/0!	NA	NA	NA
1190003K10Rik	0	0	#DIV/0!	NA	NA	NA
1190005F20Rik	260.913	194.515	0.745518	0.482035	1	NA
1190005I06Rik	25.4781	0	0	0.00544372	0.450055	RIKEN cDNA 1190005I06 gene
1190007F08Rik	42.9396	60.8489	1.41708	0.747139	1	NA
1190007I07Rik	36.3197	19.311	0.531697	0.519956	1	RIKEN cDNA 1190007I07 gene
1200009I06Rik	40.6145	10.4609	0.257565	0.336725	0.97965	NA
1200011I18Rik	666.093	818.913	1.22943	0.413876	0.988623	NA
1200011M11Rik	259.605	325.232	1.25279	0.488541	1	NA
1200014J11Rik	360.816	445.569	1.23489	0.45033	0.994094	NA
1200016B10Rik	130.512	191.66	1.46853	0.291727	0.965249	NA
1300001I01Rik	606.103	733.91	1.21087	0.496494	1	NA
1300002E11Rik	235.307	232.225	0.986905	0.997398	1	RIKEN cDNA 1300002E11 gene
1300002K09Rik	5.29432	3.54709	0.669981	0.931046	1	NA
1300010F03Rik	1009.12	1099.69	1.08975	0.74373	1	NA
1300014I06Rik	77.5898	80.7477	1.0407	0.952492	1	NA
1300015D01Rik	2.55147	9.63715	3.7771	0.485382	1	NA
1300017J02Rik	2.2956	0.895549	0.390116	0.921843	1	RIKEN cDNA 1300017J02 gene
1300018I17Rik	72.1847	46.1433	0.639239	0.413734	0.988623	NA
1300018J18Rik	169.585	254.878	1.50295	0.285436	0.962307	NA
1500001M20Rik	88.8321	111.491	1.25507	0.734677	1	NA
1500002O10Rik	0	0	#DIV/0!	NA	NA	NA
1500002O20Rik	73.3751	70.9734	0.967268	0.985763	1	NA
1500003O03Rik	5525.57	3737.1	0.676329	0.0765715	0.790794	NA
1500004A13Rik	128.417	116.257	0.905307	1	1	RIKEN cDNA 1500004A13 gene
1500009C09Rik	0	0	#DIV/0!	NA	NA	RIKEN cDNA 1500009C09 gene
1500009L16Rik	99.1664	21.0766	0.212537	0.0175882	0.575157	RIKEN cDNA 1500009L16 gene
1500010J02Rik	221.81	368.582	1.66171	0.106661	0.832596	NA
1500011B03Rik	1549.21	1060.27	0.684393	0.132628	0.863545	RIKEN cDNA 1500011B03 gene
1500011H22Rik	383.166	193.835	0.505879	0.0439947	0.698568	NA
1500011K16Rik	597.91	371.743	0.621737	0.0839583	0.79552	RIKEN cDNA 1500011K16 gene
1500012F01Rik	342.814	279.951	0.816627	0.500398	1	NA
1500015A07Rik	45.4467	28.292	0.622532	0.389724	0.988623	RIKEN cDNA 1500015A07 gene
1500015O10Rik	19.4018	28.6289	1.47558	0.699278	1	RIKEN cDNA 1500015O10 gene
1500016L03Rik	0	0	#DIV/0!	NA	NA	NA
1500017E21Rik	0	0	#DIV/0!	NA	NA	NA
1500031L02Rik	577.509	332.013	0.574905	0.184785	0.905676	NA
1500032L24Rik	1994.87	1294.17	0.648748	0.128009	0.854174	NA
1520402A15Rik	160.938	76.7857	0.477113	0.113398	0.834612	NA
1600002D24Rik	0	3.86956	#DIV/0!	0.510805	1	RIKEN cDNA 1600002D24 gene
1600002H07Rik	71.7203	30.0671	0.419228	0.232805	0.92503	NA
1600002K03Rik	98.4569	39.8966	0.405219	0.112584	0.833111	RIKEN cDNA 1600002K03 gene
1600010M07Rik	0	3.86956	#DIV/0!	0.510805	1	RIKEN cDNA 1600010M07 gene
1600012F09Rik	155.693	122.932	0.789578	0.610124	1	NA
1600012H06Rik	319.348	302.575	0.947475	0.908695	1	RIKEN cDNA 1600012H06 gene
1600014C10Rik	1554.6	876.538	0.563835	0.0191378	0.587088	RIKEN cDNA 1600014C10 gene
1600014C23Rik	0	0	#DIV/0!	NA	NA	RIKEN cDNA 1600014C23 gene
1600014K23Rik	0	0	#DIV/0!	NA	NA	NA
1600015I10Rik	0	0	#DIV/0!	NA	NA	RIKEN cDNA 1600015I10 gene
1600016N20Rik	2.91907	0	0	0.644329	1	NA
1600019K03Rik	0	0	#DIV/0!	NA	NA	RIKEN cDNA 1600019K03 gene
1600020E01Rik	52.8827	19.6814	0.372171	0.231134	0.924347	RIKEN cDNA 1600020E01 gene
1600021P15Rik	224.402	236.502	1.05392	0.972151	1	NA
1600025M17Rik	0	0	#DIV/0!	NA	NA	RIKEN cDNA 1600025M17 gene
1600027N09Rik	34.4562	31.7706	0.922058	0.919717	1	NA
1600029D21Rik	1.75144	0	0	0.806788	1	NA
1600029I14Rik	0	0	#DIV/0!	NA	NA	RIKEN cDNA 1600029I14 gene
1600029O15Rik	14.0403	5.41003	0.385321	0.553517	1	ribosomal protein L17 pseudogene
1700001C02Rik	0	0	#DIV/0!	NA	NA	RIKEN cDNA 1700001C02 gene
1700001C19Rik	0	0	#DIV/0!	NA	NA	RIKEN cDNA 1700001C19 gene
1700001F09Rik	0	0	#DIV/0!	NA	NA	RIKEN cDNA 1700001F09 gene
1700001G11Rik	0	4.47774	#DIV/0!	0.437716	0.992249	RIKEN cDNA 1700001G11 gene
1700001G17Rik	0	0	#DIV/0!	NA	NA	RIKEN cDNA 1700001G17 gene
1700001J03Rik	0	1.49258	#DIV/0!	0.817656	1	RIKEN cDNA 1700001J03 gene
1700001J11Rik	2.62716	17.2972	6.58397	0.492267	1	ring finger protein 19A pseudogene
1700001K19Rik	1.63971	5.11152	3.11732	0.693045	1	RIKEN cDNA 1700001K19 gene
1700001K23Rik	0	0	#DIV/0!	NA	NA	RIKEN cDNA 1700001K23 gene
1700001L05Rik	1017.45	1060.96	1.04276	0.824594	1	RIKEN cDNA 1700001L05 gene
1700001L19Rik	46.1048	76.3578	1.65618	0.404102	0.988623	RIKEN cDNA 1700001L19 gene
1700001O22Rik	0	0	#DIV/0!	NA	NA	RIKEN cDNA 1700001O22 gene
1700001P01Rik	0	0	#DIV/0!	NA	NA	RIKEN cDNA 1700001P01 gene
1700003E16Rik	17.4886	5.11152	0.292277	0.413622	0.988623	RIKEN cDNA 1700003E16 gene
1700003F12Rik	0	0	#DIV/0!	NA	NA	RIKEN cDNA 1700003F12 gene
1700003G13Rik	1.63971	0	0	0.833514	1	RIKEN cDNA 1700003G13 gene
1700003G18Rik	0	0	#DIV/0!	NA	NA	RIKEN cDNA 1700003G18 gene
1700003H04Rik	0	0	#DIV/0!	NA	NA	RIKEN cDNA 1700003H04 gene
1700003L19Rik	0	0	#DIV/0!	NA	NA	RIKEN cDNA 1700003L19 gene
1700003M02Rik	92.8176	53.1041	0.572134	0.386055	0.988623	NA
1700003M07Rik	0	0	#DIV/0!	NA	NA	RIKEN cDNA 1700003M07 gene
1700006A11Rik	0	0	#DIV/0!	NA	NA	RIKEN cDNA 1700006A11 gene
1700006E09Rik	1.75144	0	0	0.806788	1	RIKEN cDNA 1700006E09 gene
1700007B14Rik	4.48671	4.17923	0.931467	1	1	NA
1700007E06Rik	0	0	#DIV/0!	NA	NA	NA
1700007F19Rik	6.94289	15.1711	2.18512	0.596462	1	RIKEN cDNA 1700007F19 gene
1700007G11Rik	8.90135	5.37329	0.603649	0.830043	1	RIKEN cDNA 1700007G11 gene
1700007I08Rik	0	0	#DIV/0!	NA	NA	NA
1700007K09Rik	0	0	#DIV/0!	NA	NA	RIKEN cDNA 1700007K09 gene
1700007K13Rik	10.2105	8.86134	0.867865	1	1	RIKEN cDNA 1700007K13 gene
1700007P06Rik	0	0	#DIV/0!	NA	NA	RIKEN cDNA 1700007P06 gene
1700008A04Rik	0	0	#DIV/0!	NA	NA	NA
1700008F21Rik	0	0	#DIV/0!	NA	NA	NA
1700008I05Rik	10.1988	0	0	0.143635	0.878751	NA
1700008J07Rik	8.68085	8.70651	1.00296	0.991253	1	RIKEN cDNA 1700008J07 gene
1700008K24Rik	0	0	#DIV/0!	NA	NA	RIKEN cDNA 1700008K24 gene
1700008O03Rik	3.96483	1.7911	0.451746	0.883858	1	RIKEN cDNA 1700008O03 gene
1700008P02Rik	0	0	#DIV/0!	NA	NA	RIKEN cDNA 1700008P02 gene
1700008P20Rik	0	0	#DIV/0!	NA	NA	NA
1700009J07Rik	0	0	#DIV/0!	NA	NA	RIKEN cDNA 1700009J07 gene
1700009N14Rik	0	0	#DIV/0!	NA	NA	RIKEN cDNA 1700009N14 gene
1700009P17Rik	13.3881	2.38813	0.178377	0.360102	0.982428	NA
1700010B08Rik	0	0	#DIV/0!	NA	NA	RIKEN cDNA 1700010B08 gene
1700010D01Rik	0	0	#DIV/0!	NA	NA	RIKEN cDNA 1700010D01 gene
1700010I02Rik	0	0	#DIV/0!	NA	NA	RIKEN cDNA 1700010I02 gene
1700010I14Rik	4.01101	16.5551	4.12741	0.401589	0.988623	RIKEN cDNA 1700010I14 gene
1700010J16Rik	0	0	#DIV/0!	NA	NA	RIKEN cDNA 1700010J16 gene
1700010K23Rik	0	0	#DIV/0!	NA	NA	RIKEN cDNA 1700010K23 gene
1700010M22Rik	0	0	#DIV/0!	NA	NA	NA
1700011A15Rik	0	0	#DIV/0!	NA	NA	NA
1700011E24Rik	0	0	#DIV/0!	NA	NA	NA
1700011F03Rik	2.2956	0	0	0.740521	1	NA
1700011F14Rik	125.258	75.1408	0.599889	0.331538	0.97965	NA
1700011H14Rik	0	0	#DIV/0!	NA	NA	RIKEN cDNA 1700011H14 gene
1700011I03Rik	71.2397	35.4181	0.497168	0.338013	0.97965	RIKEN cDNA 1700011I03 gene
1700011L22Rik	14.6854	8.05994	0.54884	0.753025	1	RIKEN cDNA 1700011L22 gene
1700011M02Rik	0	0	#DIV/0!	NA	NA	RIKEN cDNA 1700011M02 gene
1700012A03Rik	0	0	#DIV/0!	NA	NA	RIKEN cDNA 1700012A03 gene
1700012A16Rik	3.97074	0	0	0.535899	1	NA
1700012B07Rik	0	0	#DIV/0!	NA	NA	RIKEN cDNA 1700012B07 gene
1700012B09Rik	0	0	#DIV/0!	NA	NA	RIKEN cDNA 1700012B09 gene
1700012B15Rik	55.7352	58.3292	1.04654	0.976401	1	NA
1700012D14Rik	17.6782	8.06158	0.456017	0.586714	1	RIKEN cDNA 1700012D14 gene
1700012L04Rik	0	0	#DIV/0!	NA	NA	NA
1700012P22Rik	0	0	#DIV/0!	NA	NA	RIKEN cDNA 1700012P22 gene
1700013D24Rik	0	0	#DIV/0!	NA	NA	RIKEN cDNA 1700013D24 gene
1700013F07Rik	0	0	#DIV/0!	NA	NA	RIKEN cDNA 1700013F07 gene
1700013G24Rik	0	0	#DIV/0!	NA	NA	RIKEN cDNA 1700013G24 gene
1700013H16Rik	0	0	#DIV/0!	NA	NA	RIKEN cDNA 1700013H16 gene
1700013N18Rik	0	0	#DIV/0!	NA	NA	NA
1700014N06Rik	0	0	#DIV/0!	NA	NA	NA
1700015E13Rik	0	0	#DIV/0!	NA	NA	NA
1700015F17Rik	0	0	#DIV/0!	NA	NA	RIKEN cDNA 1700015F17 gene
1700015G11Rik	0	0	#DIV/0!	NA	NA	RIKEN cDNA 1700015G11 gene
1700016C15Rik	0	0	#DIV/0!	NA	NA	RIKEN cDNA 1700016C15 gene
1700016D06Rik	0	0	#DIV/0!	NA	NA	RIKEN cDNA 1700016D06 gene
1700016H13Rik	0	0	#DIV/0!	NA	NA	RIKEN cDNA 1700016H13 gene
1700016K19Rik	0	0	#DIV/0!	NA	NA	RIKEN cDNA 1700016K19 gene
1700016L21Rik	0	0	#DIV/0!	NA	NA	RIKEN cDNA 1700016L21 gene
1700016M24Rik	1.31177	0	0	0.881177	1	NA
1700016P04Rik	0	0	#DIV/0!	NA	NA	RIKEN cDNA 1700016P04 gene
1700017B05Rik	58.5196	109.642	1.87359	0.379012	0.988259	RIKEN cDNA 1700017B05 gene
1700017D01Rik	0	0	#DIV/0!	NA	NA	RIKEN cDNA 1700017D01 gene
1700017G19Rik	0	0	#DIV/0!	NA	NA	RIKEN cDNA 1700017G19 gene
1700017J07Rik	0	0	#DIV/0!	NA	NA	RIKEN cDNA 1700017J07 gene
1700017N19Rik	0	0	#DIV/0!	NA	NA	RIKEN cDNA 1700017N19 gene
1700018A04Rik	0	0	#DIV/0!	NA	NA	RIKEN cDNA 1700018A04 gene
1700018A14Rik	0	0	#DIV/0!	NA	NA	RIKEN cDNA 1700018A14 gene
1700018B08Rik	0	0	#DIV/0!	NA	NA	RIKEN cDNA 1700018B08 gene
1700018B24Rik	0	0	#DIV/0!	NA	NA	enhancer of rudimentary homolog pseudogene
1700018C11Rik	0	0	#DIV/0!	NA	NA	NA
1700018F24Rik	0	0	#DIV/0!	NA	NA	RIKEN cDNA 1700018F24 gene
1700018L02Rik	0	3.58219	#DIV/0!	0.532474	1	RIKEN cDNA 1700018L02 gene
1700018L24Rik	1.98537	0	0	0.784782	1	NA
1700019A02Rik	0	11.6756	#DIV/0!	0.20168	0.909606	RIKEN cDNA 1700019A02 gene
1700019B03Rik	0	0	#DIV/0!	NA	NA	NA
1700019D03Rik	58.5343	56.9238	0.972487	0.919014	1	RIKEN cDNA 1700019D03 gene
1700019E08Rik	0	0	#DIV/0!	NA	NA	RIKEN cDNA 1700019E08 gene
1700019E19Rik	78.1113	62.0342	0.794177	0.711575	1	NA
1700019G17Rik	85.6261	34.6551	0.404726	0.168133	0.889697	NA
1700019G24Rik	0	0	#DIV/0!	NA	NA	RIKEN cDNA 1700019G24 gene
1700019L03Rik	0.655885	0	0	0.972878	1	NA
1700019M22Rik	0	0	#DIV/0!	NA	NA	NFX-like protein
1700019N12Rik	63.4541	46.5384	0.733418	0.728107	1	NA
1700019N19Rik	4.48671	0	0	0.470039	1	RIKEN cDNA 1700019N19 gene
1700019O17Rik	0	0	#DIV/0!	NA	NA	NA
1700020A23Rik	0	0	#DIV/0!	NA	NA	RIKEN cDNA 1700020A23 gene
1700020C07Rik	0	0	#DIV/0!	NA	NA	NA
1700020D05Rik	4.5912	15.4531	3.36581	0.444115	0.993884	RIKEN cDNA 1700020D05 gene
1700020I14Rik	1322.72	1368.91	1.03492	0.918329	1	RIKEN cDNA 1700020I14 gene
1700020L24Rik	0	0	#DIV/0!	NA	NA	RIKEN cDNA 1700020L24 gene
1700020M21Rik	0	0	#DIV/0!	NA	NA	RIKEN cDNA 1700020M21 gene
1700020N01Rik	0	0	#DIV/0!	NA	NA	RIKEN cDNA 1700020N01 gene
1700020N18Rik	0	2.98516	#DIV/0!	0.605064	1	RIKEN cDNA 1700020N18 gene
1700020O03Rik	463.313	448.801	0.968678	0.934753	1	NA
1700021C14Rik	20.0226	36.4662	1.82125	0.519373	1	NA
1700021F05Rik	241.544	106.139	0.439419	0.0409178	0.693264	RIKEN cDNA 1700021F05 gene
1700021F07Rik	0	0	#DIV/0!	NA	NA	RIKEN cDNA 1700021F07 gene
1700021K19Rik	610.228	874.442	1.43298	0.209581	0.915916	NA
1700022A21Rik	0	0	#DIV/0!	NA	NA	glycerol-3-phosphate dehydrogenase 1-like pseudogene
1700022E09Rik	0	0	#DIV/0!	NA	NA	RIKEN cDNA 1700022E09 gene
1700022I11Rik	0	0	#DIV/0!	NA	NA	RIKEN cDNA 1700022I11 gene
1700022P22Rik	0	0.322463	#DIV/0!	0.989112	1	NA
1700023A16Rik	0	0	#DIV/0!	NA	NA	NA
1700023E05Rik	2.33526	6.26884	2.68443	0.685236	1	NA
1700023F02Rik	0	0	#DIV/0!	NA	NA	RIKEN cDNA 1700023F02 gene
1700023I07Rik	0	0	#DIV/0!	NA	NA	NA
1700023L04Rik	0	0	#DIV/0!	NA	NA	NA
1700024G13Rik	0	0	#DIV/0!	NA	NA	RIKEN cDNA 1700024G13 gene
1700024P03Rik	0	0	#DIV/0!	NA	NA	NA
1700024P04Rik	0	0	#DIV/0!	NA	NA	RIKEN cDNA 1700024P04 gene
1700024P16Rik	8.12065	13.4332	1.65421	0.662097	1	NA
1700025B11Rik	0	0	#DIV/0!	NA	NA	RIKEN cDNA 1700025B11 gene
1700025C18Rik	0	0	#DIV/0!	NA	NA	RIKEN cDNA 1700025C18 gene
1700025E21Rik	9.24144	9.35143	1.0119	0.952844	1	NA
1700025F22Rik	0	0	#DIV/0!	NA	NA	RIKEN cDNA 1700025F22 gene
1700025F24Rik	0	0	#DIV/0!	NA	NA	RIKEN cDNA 1700025F24 gene
1700025G04Rik	584.833	640.053	1.09442	0.663376	1	RIKEN cDNA 1700025G04 gene
1700025K23Rik	230.137	107.26	0.46607	0.0405583	0.693264	NA
1700025M24Rik	0	0	#DIV/0!	NA	NA	RIKEN cDNA 1700025M24 gene
1700025N23Rik	0	0	#DIV/0!	NA	NA	RIKEN cDNA 1700025N23 gene
1700026D08Rik	0	1.19406	#DIV/0!	0.863566	1	NA
1700026D11Rik	0	0	#DIV/0!	NA	NA	RIKEN cDNA 1700026D11 gene
1700026J04Rik	0	0	#DIV/0!	NA	NA	NA
1700026L06Rik	0	2.68665	#DIV/0!	0.644232	1	NA
1700027A15Rik	0	0	#DIV/0!	NA	NA	RIKEN cDNA 1700027A15 gene
1700027A23Rik	11.9927	11.3436	0.945873	0.961005	1	NA
1700027D21Rik	0	13.4053	#DIV/0!	0.188971	0.906012	NA
1700027F09Rik	0	0	#DIV/0!	NA	NA	RIKEN cDNA 1700027F09 gene
1700027H10Rik	0	0	#DIV/0!	NA	NA	RIKEN cDNA 1700027H10 gene
1700027I24Rik	0	0	#DIV/0!	NA	NA	RIKEN cDNA 1700027I24 gene
1700027J07Rik	0	8.21616	#DIV/0!	0.237665	0.930433	RIKEN cDNA 1700027J07 gene
1700027L20Rik	0	0	#DIV/0!	NA	NA	NA
1700028B04Rik	0	0	#DIV/0!	NA	NA	NADH dehydrogenase (ubiquinone) 1 beta subcomplex 8 pseudogene
1700028I16Rik	5.25433	0	0	0.397126	0.988623	RIKEN cDNA 1700028I16 gene
1700028J19Rik	7.58696	5.07477	0.668881	0.931935	1	RIKEN cDNA 1700028J19 gene
1700028K03Rik	0	1.7911	#DIV/0!	0.772264	1	RIKEN cDNA 1700028K03 gene
1700028M03Rik	0	0	#DIV/0!	NA	NA	RIKEN cDNA 1700028M03 gene
1700028P14Rik	0	2.08961	#DIV/0!	0.728006	1	RIKEN cDNA 1700028P14 gene
1700028P15Rik	0	0	#DIV/0!	NA	NA	RIKEN cDNA 1700028P15 gene
1700029B22Rik	0	0	#DIV/0!	NA	NA	RIKEN cDNA 1700029B22 gene
1700029F09Rik	181.683	73.9333	0.406936	0.0558301	0.738059	NA
1700029F12Rik	0	0	#DIV/0!	NA	NA	RIKEN cDNA 1700029F12 gene
1700029G01Rik	19.7075	10.1033	0.512663	0.618535	1	NA
1700029H14Rik	0	0	#DIV/0!	NA	NA	RIKEN cDNA 1700029H14 gene
1700029I01Rik	5.62521	5.07477	0.902148	0.986213	1	NA
1700029I15Rik	2.62354	20.3242	7.74685	0.433297	0.991807	RIKEN cDNA 1700029I15 gene
1700029J03Rik	0	0	#DIV/0!	NA	NA	RIKEN cDNA 1700029J03 gene
1700029J07Rik	12.1038	37.0325	3.05958	0.225062	0.920872	RIKEN cDNA 1700029J07 gene
1700029J11Rik	0	1.7911	#DIV/0!	0.772264	1	NA
1700029M20Rik	0	0	#DIV/0!	NA	NA	RIKEN cDNA 1700029M20 gene
1700029P11Rik	0	0	#DIV/0!	NA	NA	RIKEN cDNA 1700029P11 gene
1700030C10Rik	50.5041	44.0107	0.871428	0.897239	1	RIKEN cDNA 1700030C10 gene
1700030F18Rik	0	0	#DIV/0!	NA	NA	RIKEN cDNA 1700030F18 gene
1700030J22Rik	22.1243	12.4196	0.561354	0.646664	1	RIKEN cDNA 1700030J22 gene
1700030K09Rik	56.1526	107.723	1.91839	0.22342	0.920089	RIKEN cDNA 1700030K09 gene
1700030L20Rik	0	0	#DIV/0!	NA	NA	RIKEN cDNA 1700030L20 gene
1700031F05Rik	0	0	#DIV/0!	NA	NA	RIKEN cDNA 1700031F05 gene
1700031M16Rik	0	0	#DIV/0!	NA	NA	RIKEN cDNA 1700031M16 gene
1700034E13Rik	0	0	#DIV/0!	NA	NA	RIKEN cDNA 1700034E13 gene
1700034F02Rik	9.04912	6.32953	0.699463	0.85418	1	NA
1700034H14Rik	121.081	84.9769	0.70182	0.45036	0.994094	NA
1700034H15Rik	9.44551	20.3242	2.15173	0.769839	1	RIKEN cDNA 1700034H15 gene
1700034I23Rik	0	0	#DIV/0!	NA	NA	FUN14 domain containing 2 pseudogene
1700034J05Rik	0	0	#DIV/0!	NA	NA	RIKEN cDNA 1700034J05 gene
1700034K08Rik	0	0	#DIV/0!	NA	NA	RIKEN cDNA 1700034K08 gene
1700034O15Rik	0	0	#DIV/0!	NA	NA	NA
1700034P13Rik	7.91195	2.69711	0.34089	0.622145	1	RIKEN cDNA 1700034P13 gene
1700036G14Rik	0	0	#DIV/0!	NA	NA	RIKEN cDNA 1700036G14 gene
1700037C18Rik	4.9339	3.88071	0.78654	1	1	RIKEN cDNA 1700037C18 gene
1700037H04Rik	918.241	592.949	0.645745	0.212518	0.918193	RIKEN cDNA 1700037H04 gene
1700039E15Rik	0	0	#DIV/0!	NA	NA	NA
1700040I03Rik	75.1619	55.7793	0.742122	0.650589	1	NA
1700040L02Rik	0	0	#DIV/0!	NA	NA	NA
1700040N02Rik	0	0	#DIV/0!	NA	NA	NA
1700041C23Rik	0	0	#DIV/0!	NA	NA	RIKEN cDNA 1700041C23 gene
1700041M19Rik	0	0	#DIV/0!	NA	NA	RIKEN cDNA 1700041M19 gene
1700042B14Rik	0	0	#DIV/0!	NA	NA	NA
1700042G07Rik	0	0	#DIV/0!	NA	NA	RIKEN cDNA 1700042G07 gene
1700042G15Rik	0	0	#DIV/0!	NA	NA	RIKEN cDNA 1700042G15 gene
1700044K03Rik	0	0	#DIV/0!	NA	NA	RIKEN cDNA 1700044K03 gene
1700045H11Rik	0	0	#DIV/0!	NA	NA	RIKEN cDNA 1700045H11 gene
1700045I19Rik	7.58696	15.6921	2.0683	0.525801	1	NA
1700047G03Rik	0	0	#DIV/0!	NA	NA	RIKEN cDNA 1700047G03 gene
1700047I17Rik2	0	0	#DIV/0!	NA	NA	RIKEN cDNA 1700047I17 gene 2
1700047L14Rik	0	0	#DIV/0!	NA	NA	RIKEN cDNA 1700047L14 gene
1700047M11Rik	10.7626	10.4976	0.97538	0.999633	1	RIKEN cDNA 1700047M11 gene
1700048O20Rik	25.7021	10.844	0.421911	0.45136	0.994094	RIKEN cDNA 1700048O20 gene
1700049E15Rik	0	0	#DIV/0!	NA	NA	RIKEN cDNA 1700049E15 gene
1700049E22Rik	0	0	#DIV/0!	NA	NA	RIKEN cDNA 1700049E22 gene
1700049G17Rik	85.9772	89.3812	1.03959	0.939411	1	NA
1700049L16Rik	0	0	#DIV/0!	NA	NA	hematological and neurological expressed 1-like pseudogene
1700052I22Rik	0	0	#DIV/0!	NA	NA	RIKEN cDNA 1700052I22 gene
1700052K11Rik	18.3829	28.436	1.54687	0.725935	1	RIKEN cDNA 1700052K11 gene
1700052N19Rik	445.722	332.291	0.745511	0.335011	0.97965	NA
1700054K19Rik	0	0	#DIV/0!	NA	NA	RIKEN cDNA 1700054K19 gene
1700054N08Rik	22.9787	20.9568	0.91201	0.997292	1	NA
1700054O13Rik	0	0	#DIV/0!	NA	NA	NA
1700055C04Rik	0	0	#DIV/0!	NA	NA	RIKEN cDNA 1700055C04 gene
1700055N04Rik	0	3.54709	#DIV/0!	0.546927	1	NA
1700056E22Rik	0	0	#DIV/0!	NA	NA	RIKEN cDNA 1700056E22 gene
1700057G04Rik	0	0	#DIV/0!	NA	NA	RIKEN cDNA 1700057G04 gene
1700057H15Rik	0	0	#DIV/0!	NA	NA	RIKEN cDNA 1700057H15 gene
1700057K13Rik	1.75144	0	0	0.806788	1	NA
1700058G18Rik	0	0	#DIV/0!	NA	NA	NA
1700060C20Rik	0	0	#DIV/0!	NA	NA	RIKEN cDNA 1700060C20 gene
1700061F12Rik	0	0	#DIV/0!	NA	NA	RIKEN cDNA 1700061F12 gene
1700061G19Rik	0	9.08102	#DIV/0!	0.226854	0.921919	RIKEN cDNA 1700061G19 gene
1700061I17Rik	0	0	#DIV/0!	NA	NA	RIKEN cDNA 1700061I17 gene
1700061J05Rik	0	0	#DIV/0!	NA	NA	NA
1700063A18Rik	0	0	#DIV/0!	NA	NA	RIKEN cDNA 1700063A18 gene
1700063D05Rik	0	0	#DIV/0!	NA	NA	RIKEN cDNA 1700063D05 gene
1700065D16Rik	0	0	#DIV/0!	NA	NA	RIKEN cDNA 1700065D16 gene
1700065I16Rik	0	0	#DIV/0!	NA	NA	gasdermin pseudogene
1700065I17Rik	0	0	#DIV/0!	NA	NA	NA
1700065J11Rik	0	0	#DIV/0!	NA	NA	RIKEN cDNA 1700065J11 gene
1700065J18Rik	0	0	#DIV/0!	NA	NA	RIKEN cDNA 1700065J18 gene
1700066B17Rik	0	0	#DIV/0!	NA	NA	RIKEN cDNA 1700066B17 gene
1700066B19Rik	3.97497	0	0	0.525353	1	RIKEN cDNA 1700066B19 gene
1700066M21Rik	752.323	337.283	0.448322	0.0338836	0.657892	RIKEN cDNA 1700066M21 gene
1700066O22Rik	0	0	#DIV/0!	NA	NA	RIKEN cDNA 1700066O22 gene
1700067G17Rik	0	0	#DIV/0!	NA	NA	RIKEN cDNA 1700067G17 gene
1700067K01Rik	0	0	#DIV/0!	NA	NA	RIKEN cDNA 1700067K01 gene
1700067P10Rik	0	0	#DIV/0!	NA	NA	RIKEN cDNA 1700067P10 gene
1700069L16Rik	0	0	#DIV/0!	NA	NA	RIKEN cDNA 1700069L16 gene
1700069P05Rik	0	0	#DIV/0!	NA	NA	RIKEN cDNA 1700069P05 gene
1700071K01Rik	3.60737	8.69371	2.40999	0.615932	1	RIKEN cDNA 1700071K01 gene
1700072B07Rik	0	0	#DIV/0!	NA	NA	RIKEN cDNA 1700072B07 gene
1700072E05Rik	0	0	#DIV/0!	NA	NA	NA
1700073E17Rik	3.21098	0	0	0.6076	1	ribosomal protein L7 pseudogene
1700074P13Rik	0	0	#DIV/0!	NA	NA	RIKEN cDNA 1700074P13 gene
1700080E11Rik	0	0	#DIV/0!	NA	NA	RIKEN cDNA 1700080E11 gene
1700080N15Rik	0	0	#DIV/0!	NA	NA	RIKEN cDNA 1700080N15 gene
1700080O16Rik	0	0	#DIV/0!	NA	NA	RIKEN cDNA 1700080O16 gene
1700081H04Rik	0	0	#DIV/0!	NA	NA	RIKEN cDNA 1700081H04 gene
1700081L11Rik	1008.09	1262.06	1.25193	0.396066	0.988623	NA
1700084C01Rik	3.24997	5.15941	1.58753	0.870222	1	NA
1700084E18Rik	2.62354	0	0	0.696248	1	RIKEN cDNA 1700084E18 gene
1700084J12Rik	0	0	#DIV/0!	NA	NA	ribosomal protein L7-like 1 pseudogene
1700085B03Rik	0	0	#DIV/0!	NA	NA	NA
1700086L19Rik	168.401	121.957	0.724205	0.496118	1	RIKEN cDNA 1700086L19 gene
1700086O06Rik	44.3538	7.4629	0.168259	0.067793	0.768109	RIKEN cDNA 1700086O06 gene
1700088E04Rik	18.6935	11.7747	0.629881	0.767133	1	RIKEN cDNA 1700088E04 gene
1700090G07Rik	1.75144	0	0	0.806788	1	NA
1700092M07Rik	0	0	#DIV/0!	NA	NA	RIKEN cDNA 1700092M07 gene
1700093K21Rik	4.0867	0.895549	0.219137	0.732796	1	RIKEN cDNA 1700093K21 gene
1700094D03Rik	34.5109	27.1922	0.787932	0.824882	1	RIKEN cDNA 1700094D03 gene
1700094J05Rik	0	0	#DIV/0!	NA	NA	RIKEN cDNA 1700094J05 gene
1700095B10Rik	0	0	#DIV/0!	NA	NA	RIKEN cDNA 1700095B10 gene
1700095B22Rik	10.89	15.0102	1.37835	0.893382	1	NA
1700096J18Rik	0	0	#DIV/0!	NA	NA	RIKEN cDNA 1700096J18 gene
1700096K18Rik	25.4715	9.98356	0.39195	0.439116	0.992383	RIKEN cDNA 1700096K18 gene
1700101E01Rik	0	0	#DIV/0!	NA	NA	NA
1700102P08Rik	8.90169	11.2255	1.26106	0.807666	1	RIKEN cDNA 1700102P08 gene
1700106J16Rik	0	0	#DIV/0!	NA	NA	NA
1700106N22Rik	146.457	103.716	0.708164	0.401455	0.988623	NA
1700108F19Rik	2.91907	0	0	0.644329	1	RIKEN cDNA 1700108F19 gene
1700108J01Rik	0	0	#DIV/0!	NA	NA	RIKEN cDNA 1700108J01 gene
1700108M19Rik	1.96766	0	0	0.786409	1	NA
1700109F18Rik	20.1399	0	0	0.0172625	0.575157	NA
1700109G14Rik	0	16.6276	#DIV/0!	0.103443	0.832596	RIKEN cDNA 1700109G14 gene
1700109H08Rik	3.64703	6.85472	1.87954	0.761922	1	RIKEN cDNA 1700109H08 gene
1700110I01Rik	0	0	#DIV/0!	NA	NA	RIKEN cDNA 1700110I01 gene
1700110K17Rik	0	0	#DIV/0!	NA	NA	RIKEN cDNA 1700110K17 gene
1700110M21Rik	0	0	#DIV/0!	NA	NA	NA
1700111N16Rik	0	0	#DIV/0!	NA	NA	RIKEN cDNA 1700111N16 gene
1700112E06Rik	31.4916	4.66932	0.148272	0.103112	0.832596	NA
1700112H15Rik	0	0	#DIV/0!	NA	NA	RIKEN cDNA 1700112H15 gene
1700113H08Rik	0.983828	3.86956	3.93317	0.724171	1	RIKEN cDNA 1700113H08 gene
1700113I22Rik	4.26325	0	0	0.504171	1	NA
1700119H24Rik	0	0	#DIV/0!	NA	NA	RIKEN cDNA 1700119H24 gene
1700120K04Rik	0	0	#DIV/0!	NA	NA	RIKEN cDNA 1700120K04 gene
1700121N20Rik	0	0	#DIV/0!	NA	NA	RIKEN cDNA 1700121N20 gene
1700123I01Rik	0	0	#DIV/0!	NA	NA	NA
1700123K08Rik	0	0	#DIV/0!	NA	NA	RIKEN cDNA 1700123K08 gene
1700123L14Rik	0	0	#DIV/0!	NA	NA	nucleoporin 50 pseudogene
1700123M08Rik	9.87794	14.4613	1.464	0.706229	1	RIKEN cDNA 1700123M08 gene
1700123O20Rik	848.585	546.203	0.643663	0.0813594	0.795138	RIKEN cDNA 1700123O20 gene
1700125D06Rik	0	0	#DIV/0!	NA	NA	NA
1700125G02Rik	0	0	#DIV/0!	NA	NA	RIKEN cDNA 1700125G02 gene
1700125G22Rik	0	0	#DIV/0!	NA	NA	RIKEN cDNA 1700125G22 gene
1700125H03Rik	0	3.54709	#DIV/0!	0.546927	1	RIKEN cDNA 1700125H03 gene
1700125H20Rik	0	0	#DIV/0!	NA	NA	RIKEN cDNA 1700125H20 gene
1700126H18Rik	0	0	#DIV/0!	NA	NA	RIKEN cDNA 1700126H18 gene
1700128F08Rik	0	0	#DIV/0!	NA	NA	U1-snRNP binding protein homolog pseudogene
1700129C05Rik	0	0	#DIV/0!	NA	NA	RIKEN cDNA 1700129C05 gene
1810006J02Rik	12.0354	38.1798	3.1723	0.300278	0.969771	RIKEN cDNA 1810006J02 gene
1810006K21Rik	599.645	300.134	0.500519	0.0563356	0.739783	NA
1810007D17Rik	18.1726	1.19406	0.0657067	0.188808	0.906012	RIKEN cDNA 1810007D17 gene
1810007I06Rik	0	0	#DIV/0!	NA	NA	NA
1810008A18Rik	112.657	135.992	1.20713	0.53586	1	NA
1810009A15Rik	163.821	75.0111	0.457885	0.0995615	0.823921	RIKEN cDNA 1810009A15 gene
1810009J06Rik	0	0	#DIV/0!	NA	NA	RIKEN cDNA 1810009J06 gene
1810010D01Rik	2.91907	0	0	0.644329	1	RIKEN cDNA 1810010D01 gene
1810010H24Rik	18.0788	8.71766	0.482202	0.631114	1	RIKEN cDNA 1810010H24 gene
1810011H11Rik	17.1222	0	0	0.0331617	0.650614	RIKEN cDNA 1810011H11 gene
1810011O10Rik	148.344	178.94	1.20624	0.620334	1	NA
1810012P15Rik	620.281	524.714	0.845931	0.629166	1	NA
1810013D10Rik	738.081	400.398	0.542486	0.0323096	0.650033	NA
1810013L24Rik	1270.97	1200.83	0.944811	0.841207	1	RIKEN cDNA 1810013L24 gene
1810014B01Rik	10.5237	24.8268	2.35912	0.463571	0.999198	RIKEN cDNA 1810014B01 gene
1810014F10Rik	184.382	124.972	0.677787	0.318749	0.977046	NA
1810018F18Rik	0	0	#DIV/0!	NA	NA	RIKEN cDNA 1810018F18 gene
1810019D21Rik	5.94725	21.1667	3.55908	0.418209	0.990046	RIKEN cDNA 1810019D21 gene
1810019J16Rik	0	0	#DIV/0!	NA	NA	NA
1810020D17Rik	680.203	427.806	0.628939	0.067009	0.766497	NA
1810021B22Rik	8.78244	6.1268	0.697619	0.880567	1	RIKEN cDNA 1810021B22 gene
1810022K09Rik	328.861	141.532	0.430369	0.0189374	0.585081	RIKEN cDNA 1810022K09 gene
1810024B03Rik	2.91907	0	0	0.644329	1	RIKEN cDNA 1810024B03 gene
1810026B05Rik	286.875	395.168	1.37749	0.293272	0.965356	RIKEN cDNA 1810026B05 gene
1810026J23Rik	814.798	596.11	0.731605	0.28508	0.962272	NA
1810027O10Rik	1105.54	800.077	0.723698	0.384823	0.988623	NA
1810029B16Rik	36.0666	0	0	0.00148258	0.366441	NA
1810030J14Rik	0	0	#DIV/0!	NA	NA	NA
1810030N24Rik	304.657	186.179	0.611108	0.169801	0.889843	NA
1810030O07Rik	339.574	383.552	1.12951	0.634377	1	RIKEN cDNA 1810030O07 gene
1810031K17Rik	219.891	377.806	1.71815	0.0858156	0.801979	NA
1810032O08Rik	50.9572	24.8828	0.488308	0.291509	0.965249	RIKEN cDNA 1810032O08 gene
1810033B17Rik	2.91907	11.1186	3.80895	0.474918	1	NA
1810035I16Rik	0	0	#DIV/0!	NA	NA	NA
1810035L17Rik	1351.21	673.4	0.498368	0.0967667	0.818951	NA
1810037I17Rik	1076.36	884.458	0.821715	0.486829	1	RIKEN cDNA 1810037I17 gene
1810041L15Rik	326.844	412.791	1.26296	0.421893	0.990239	RIKEN cDNA 1810041L15 gene
1810043G02Rik	94.3444	166.542	1.76526	0.310009	0.974123	RIKEN cDNA 1810043G02 gene
1810043H04Rik	218.505	163.996	0.750534	0.450305	0.994094	NA
1810044D09Rik	20.0478	9.00502	0.449178	0.557229	1	RIKEN cDNA 1810044D09 gene
1810046J19Rik	2117.36	1037.96	0.490213	0.0309613	0.644518	NA
1810046K07Rik	0	0	#DIV/0!	NA	NA	RIKEN cDNA 1810046K07 gene
1810048J11Rik	755.878	620.823	0.821328	0.412981	0.988623	NA
1810049H13Rik	116.361	25.1967	0.21654	0.0110106	0.517607	NA
1810053B23Rik	0	0	#DIV/0!	NA	NA	RIKEN cDNA 1810053B23 gene
1810055G02Rik	18.626	64.3254	3.45352	0.0783799	0.790794	RIKEN cDNA 1810055G02 gene
1810058I24Rik	923.981	411.55	0.445409	0.0316429	0.644518	RIKEN cDNA 1810058I24 gene
1810062G17Rik	21.2957	19.3564	0.908931	0.887186	1	RIKEN cDNA 1810062G17 gene
1810062O18Rik	0	1.7911	#DIV/0!	0.772264	1	RIKEN cDNA 1810062O18 gene
1810063B05Rik	307.013	148.747	0.484498	0.0440837	0.698568	NA
1810063B07Rik	120.981	81.7921	0.676076	0.539657	1	NA
1810064F22Rik	0	0	#DIV/0!	NA	NA	RIKEN cDNA 1810064F22 gene
1810065E05Rik	4.91914	13.4053	2.72513	0.679562	1	RIKEN cDNA 1810065E05 gene
1810074P20Rik	319.425	348.928	1.09236	0.766702	1	NA
2010001E11Rik	0	0	#DIV/0!	NA	NA	NA
2010001M06Rik	29.4364	20.9994	0.71338	0.676377	1	NA
2010001M09Rik	4.96242	0	0	0.422459	0.990239	NA
2010002M12Rik	32.2827	6.86587	0.21268	0.303883	0.970739	NA
2010002N04Rik	250.371	178.311	0.712189	0.247112	0.942213	NA
2010003K11Rik	7.51389	1.19406	0.158914	0.521236	1	RIKEN cDNA 2010003K11 gene
2010003K15Rik	0	0	#DIV/0!	NA	NA	NA
2010005H15Rik	0	0	#DIV/0!	NA	NA	RIKEN cDNA 2010005H15 gene
2010007H12Rik	133.329	66.0918	0.495706	0.150254	0.879858	NA
2010009K17Rik	0	0	#DIV/0!	NA	NA	RIKEN cDNA 2010009K17 gene
2010011I20Rik	168.789	258.615	1.53218	0.24481	0.941144	NA
2010012O05Rik	146.354	127.203	0.869144	0.817016	1	NA
2010015L04Rik	33.4835	17.7338	0.529629	0.542178	1	NA
2010016I18Rik	0	0	#DIV/0!	NA	NA	RIKEN cDNA 2010016I18 gene
2010106E10Rik	0	0	#DIV/0!	NA	NA	RIKEN cDNA 2010106E10 gene
2010106G01Rik	859.079	912.829	1.06257	0.836378	1	NA
2010107E04Rik	4899.61	2660.5	0.543003	0.0943352	0.814065	RIKEN cDNA 2010107E04 gene
2010107G12Rik	0	2.38813	#DIV/0!	0.685255	1	NA
2010107G23Rik	765.1	264.728	0.346005	0.000281686	0.319615	NA
2010107H07Rik	65.3368	21.1053	0.323024	0.125903	0.850508	NA
2010109I03Rik	0	0	#DIV/0!	NA	NA	RIKEN cDNA 2010109I03 gene
2010109K11Rik	139.005	251.413	1.80865	0.179715	0.898244	NA
2010110P09Rik	495.986	360.038	0.725903	0.334098	0.97965	NA
2010111I01Rik	1991.37	1619.17	0.813091	0.335123	0.97965	RIKEN cDNA 2010111I01 gene
2010204K13Rik	14.4708	11.7507	0.812029	0.976537	1	RIKEN cDNA 2010204K13 gene
2010300C02Rik	9.4131	6.86587	0.729396	0.900806	1	RIKEN cDNA 2010300C02 gene
2010305A19Rik	213.653	113.974	0.533455	0.112936	0.833111	NA
2010315B03Rik	0	0	#DIV/0!	NA	NA	RIKEN cDNA 2010315B03 gene
2010317E24Rik	0	0	#DIV/0!	NA	NA	NA
2010320M18Rik	172.715	54.698	0.316695	0.0562055	0.739783	RIKEN cDNA 2010320M18 gene
2010321M09Rik	218.988	189.212	0.86403	0.648308	1	NA
2200002D01Rik	5.24708	3.42736	0.653194	0.932369	1	RIKEN cDNA 2200002D01 gene
2200002J24Rik	0	0	#DIV/0!	NA	NA	RIKEN cDNA 2200002J24 gene
2200002K05Rik	462.746	460.383	0.994894	0.925115	1	NA
2210009G21Rik	100.262	110.143	1.09855	0.866278	1	NA
2210010C04Rik	0	0	#DIV/0!	NA	NA	RIKEN cDNA 2210010C04 gene
2210010C17Rik	0	0	#DIV/0!	NA	NA	NA
2210012G02Rik	267.431	285.823	1.06877	0.701837	1	NA
2210013O21Rik	1589.11	807.28	0.508008	0.00379519	0.389819	NA
2210015D19Rik	257.731	181.473	0.704119	0.269564	0.955995	NA
2210016F16Rik	253.971	146.387	0.576394	0.150244	0.879858	RIKEN cDNA 2210016F16 gene
2210016L21Rik	184.72	239.187	1.29486	0.446667	0.994026	RIKEN cDNA 2210016L21 gene
2210018M11Rik	292.867	211.534	0.722289	0.389738	0.988623	NA
2210019I11Rik	0	0	#DIV/0!	NA	NA	NA
2210020M01Rik	149.023	61.0761	0.409844	0.0650257	0.760934	NA
2210021J22Rik	187.6	106.463	0.567503	0.170155	0.889997	NA
2210039B01Rik	0	0	#DIV/0!	NA	NA	RIKEN cDNA 2210039B01 gene
2210403K04Rik	179.501	160.936	0.896571	0.812073	1	NA
2210404J11Rik	110.609	112.637	1.01834	0.977956	1	NA
2210404O07Rik	1.63971	7.52359	4.58836	0.515249	1	NA
2210407C18Rik	4.63253	1.7911	0.386635	0.831497	1	RIKEN cDNA 2210407C18 gene
2210408F21Rik	194.669	161.792	0.831113	0.632705	1	RIKEN cDNA 2210408F21 gene
2210408I21Rik	261.479	163.337	0.624663	0.185299	0.905721	RIKEN cDNA 2210408I21 gene
2210409E12Rik	0	0.895549	#DIV/0!	0.908971	1	transcription elongation factor B (SIII), polypeptide 2 pseudogene
2210411K11Rik	6.16246	13.5435	2.19773	0.621712	1	NA
2210414B05Rik	0	0	#DIV/0!	NA	NA	RIKEN cDNA 2210414B05 gene
2210415F13Rik	0	0	#DIV/0!	NA	NA	NA
2210417A02Rik	0	0	#DIV/0!	NA	NA	RIKEN cDNA 2210417A02 gene
2210417K05Rik	0	0	#DIV/0!	NA	NA	NA
2300002M23Rik	0	0	#DIV/0!	NA	NA	RIKEN cDNA 2300002M23 gene
2300003K06Rik	0	0	#DIV/0!	NA	NA	RIKEN cDNA 2300003K06 gene
2300005B03Rik	27.76	6.44926	0.232323	0.218725	0.918193	NA
2300009A05Rik	20.5105	7.49965	0.36565	0.459207	0.996524	RIKEN cDNA 2300009A05 gene
2310001A20Rik	2410.88	1494.54	0.619916	0.0389977	0.691244	NA
2310001H17Rik	19.2796	0.895549	0.0464505	0.0873861	0.803698	RIKEN cDNA 2310001H17 gene
2310001K24Rik	0	0	#DIV/0!	NA	NA	RIKEN cDNA 2310001K24 gene
2310002J15Rik	0	0	#DIV/0!	NA	NA	NA
2310002L09Rik	2.62354	0	0	0.696248	1	RIKEN cDNA 2310002L09 gene
2310002L13Rik	0.983828	2.38813	2.42739	0.853685	1	NA
2310003C23Rik	517.127	366.806	0.709316	0.205812	0.914018	NA
2310003F16Rik	651.216	366.815	0.563276	0.0473595	0.716558	NA
2310003H01Rik	68.795	85.2354	1.23898	0.740607	1	NA
2310003L22Rik	627.328	366.329	0.583951	0.0573421	0.743129	NA
2310004I24Rik	575.871	353.165	0.61327	0.0754598	0.787903	NA
2310004N24Rik	360.195	173.059	0.48046	0.0347398	0.662014	NA
2310005A03Rik	0	0	#DIV/0!	NA	NA	RIKEN cDNA 2310005A03 gene
2310005G13Rik	0	4.94389	#DIV/0!	0.399389	0.988623	NA
2310007B03Rik	4.5912	3.54709	0.772586	0.979554	1	RIKEN cDNA 2310007B03 gene
2310007L24Rik	2.95148	0	0	0.65382	1	NA
2310008H04Rik	129.117	201.446	1.56018	0.231363	0.924347	NA
2310008H09Rik	223.381	289.702	1.2969	0.42855	0.990462	NA
2310009A05Rik	165.621	113.272	0.68392	0.374848	0.986566	RIKEN cDNA 2310009A05 gene
2310009B15Rik	59.1852	27.0557	0.457136	0.223427	0.920089	RIKEN cDNA 2310009B15 gene
2310010M20Rik	0	0	#DIV/0!	NA	NA	NA
2310011J03Rik	356.963	193.974	0.543402	0.0888033	0.804529	RIKEN cDNA 2310011J03 gene
2310014F07Rik	0	0	#DIV/0!	NA	NA	NA
2310014H01Rik	87.8577	140.837	1.60301	0.305457	0.971908	NA
2310014L17Rik	1.31177	0	0	0.881177	1	NA
2310015A10Rik	111.444	96.1259	0.862548	0.820964	1	RIKEN cDNA 2310015A10 gene
2310015B20Rik	2.62354	0	0	0.696248	1	NA
2310015D24Rik	0	0	#DIV/0!	NA	NA	RIKEN cDNA 2310015D24 gene
2310016C08Rik	264.738	318.902	1.2046	0.81755	1	NA
2310016M24Rik	1611.76	987.817	0.612882	0.165965	0.889697	NA
2310021P13Rik	459.008	670.909	1.46165	0.374925	0.986566	NA
2310022A10Rik	27.5968	67.0262	2.42876	0.180045	0.898244	RIKEN cDNA 2310022A10 gene
2310022B05Rik	778.418	787.199	1.01128	0.980216	1	RIKEN cDNA 2310022B05 gene
2310028H24Rik	328.372	478.872	1.45832	0.195483	0.908019	NA
2310028O11Rik	3121.94	1991.27	0.637831	0.151483	0.879858	NA
2310030A07Rik	0	0	#DIV/0!	NA	NA	RIKEN cDNA 2310030A07 gene
2310030G06Rik	20.9295	27.0023	1.29016	0.727685	1	RIKEN cDNA 2310030G06 gene
2310030N02Rik	161.177	78.9329	0.489728	0.359184	0.982428	NA
2310033E01Rik	0	0	#DIV/0!	NA	NA	NA
2310033P09Rik	17.8063	19.4291	1.09114	0.928452	1	RIKEN cDNA 2310033P09 gene
2310034C09Rik	0	0	#DIV/0!	NA	NA	RIKEN cDNA 2310034C09 gene
2310034G01Rik	13.7265	22.7012	1.65382	0.728872	1	RIKEN cDNA 2310034G01 gene
2310034O05Rik	8.19856	3.58219	0.436929	0.767513	1	RIKEN cDNA 2310034O05 gene
2310035C23Rik	1543.12	1677.72	1.08723	0.759225	1	RIKEN cDNA 2310035C23 gene
2310035K24Rik	86.7468	119.873	1.38188	0.553259	1	NA
2310036O22Rik	369.53	340.387	0.921134	0.737912	1	NA
2310037I24Rik	137.599	101.766	0.739581	0.491372	1	NA
2310039H08Rik	30.998	13.446	0.43377	0.462926	0.999198	RIKEN cDNA 2310039H08 gene
2310040G24Rik	12.2303	16.9341	1.3846	0.733109	1	RIKEN cDNA 2310040G24 gene
2310042D19Rik	13.7825	56.7699	4.11898	0.206121	0.914018	NA
2310042E22Rik	0	0	#DIV/0!	NA	NA	NA
2310043J07Rik	0.983828	0	0	0.928292	1	NA
2310043L19Rik	0.983828	0	0	0.928292	1	RIKEN cDNA 2310043L19 gene
2310044G17Rik	868.227	977.736	1.12613	0.548332	1	NA
2310044H10Rik	1001.16	762.4	0.76152	0.391717	0.988623	NA
2310045N01Rik	280.727	167.507	0.596691	0.413202	0.988623	NA
2310046A06Rik	78.8603	88.4482	1.12158	0.789339	1	NA
2310046K01Rik	93.8128	162.143	1.72837	0.193557	0.908019	NA
2310046O06Rik	358.379	360.643	1.00632	0.908373	1	NA
2310047B19Rik	99.5144	112.969	1.1352	0.846051	1	NA
2310047M10Rik	150.511	112.872	0.749925	0.516854	1	NA
2310050B05Rik	2.64716	7.3513	2.77705	0.733959	1	NA
2310050C09Rik	0	0	#DIV/0!	NA	NA	RIKEN cDNA 2310050C09 gene
2310057J16Rik	86.9174	214.963	2.47319	0.236548	0.929356	NA
2310057J18Rik	5.61045	0	0	0.383588	0.988623	RIKEN cDNA 2310057J18 gene
2310057M21Rik	347.363	317.007	0.912612	0.82978	1	RIKEN cDNA 2310057M21 gene
2310057N15Rik	0	0	#DIV/0!	NA	NA	RIKEN cDNA 2310057N15 gene
2310061C15Rik	387.741	236.575	0.610137	0.133268	0.863545	NA
2310061I04Rik	58.0124	110.808	1.91008	0.214688	0.918193	RIKEN cDNA 2310061I04 gene
2310061J03Rik	8.9331	24.4602	2.73815	0.424474	0.990239	NA
2310061N02Rik	0	0	#DIV/0!	NA	NA	RIKEN cDNA 2310061N02 gene
2310065F04Rik	26.1664	1.49258	0.0570419	0.0512404	0.730732	RIKEN cDNA 2310065F04 gene
2310067B10Rik	242.823	229.982	0.94712	0.922568	1	NA
2310068J16Rik	0	2.53181	#DIV/0!	0.672346	1	RIKEN cDNA 2310068J16 gene
2310069B03Rik	7.14273	3.28368	0.459723	0.7864	1	RIKEN cDNA 2310069B03 gene
2310069G16Rik	99.2553	55.351	0.557663	0.384679	0.988623	RIKEN cDNA 2310069G16 gene
2310079F23Rik	50.4333	90.13	1.78711	0.322494	0.977046	NA
2310079G19Rik	0	0	#DIV/0!	NA	NA	RIKEN cDNA 2310079G19 gene
2400001E08Rik	603.143	338.504	0.561232	0.163539	0.889697	NA
2400003C14Rik	3048.91	1927.59	0.632222	0.035788	0.668905	NA
2410001C21Rik	1072.62	882.809	0.82304	0.457922	0.996524	NA
2410002F23Rik	182.854	159.391	0.871685	0.668367	1	RIKEN cDNA 2410002F23 gene
2410002I01Rik	29.3964	44.0132	1.49723	0.668257	1	NA
2410002O22Rik	1443.88	1228.31	0.850698	0.506504	1	NA
2410003K15Rik	328.893	120.031	0.364955	0.0121133	0.531187	NA
2410004A20Rik	0	1.49258	#DIV/0!	0.817656	1	NA
2410004B18Rik	215.952	165.254	0.765238	0.547871	1	RIKEN cDNA 2410004B18 gene
2410004I01Rik	1.63971	0	0	0.833514	1	RIKEN cDNA 2410004I01 gene
2410004N09Rik	59.1053	21.9498	0.371367	0.211584	0.917478	NA
2410004P03Rik	0	0	#DIV/0!	NA	NA	RIKEN cDNA 2410004P03 gene
2410006H16Rik	424.02	309.443	0.729785	0.245378	0.941923	RIKEN cDNA 2410006H16 gene
2410007B07Rik	0	0	#DIV/0!	NA	NA	NA
2410012M07Rik	0	0	#DIV/0!	NA	NA	NA
2410015M20Rik	872.639	355.751	0.407673	0.0228103	0.607778	RIKEN cDNA 2410015M20 gene
2410016O06Rik	57.1528	92.3716	1.61622	0.615169	1	NA
2410017I17Rik	0	0	#DIV/0!	NA	NA	RIKEN cDNA 2410017I17 gene
2410017P09Rik	440.042	312.544	0.710259	0.285144	0.962272	NA
2410018L13Rik	0	0	#DIV/0!	NA	NA	RIKEN cDNA 2410018L13 gene
2410018M08Rik	30.887	33.8186	1.09491	0.779975	1	NA
2410022L05Rik	918.645	547.454	0.595937	0.206789	0.914353	NA
2410042D21Rik	260.821	192.841	0.739362	0.361723	0.982558	NA
2410057H14Rik	0	0	#DIV/0!	NA	NA	NA
2410066E13Rik	1466.54	1295.84	0.883605	0.622664	1	NA
2410075B13Rik	22.9454	29.3255	1.27806	0.849953	1	NA
2410076I21Rik	5.28674	2.68665	0.508186	0.858305	1	NA
2410088K16Rik	0	0	#DIV/0!	NA	NA	NA
2410089E03Rik	804.876	797.518	0.990859	0.917216	1	RIKEN cDNA 2410089E03 gene
2410091C18Rik	551.154	423.755	0.768851	0.377981	0.987593	NA
2410114N07Rik	0	0	#DIV/0!	NA	NA	NA
2410127L17Rik	2.33526	5.01573	2.14783	0.79299	1	NA
2410131K14Rik	253.108	215.656	0.852031	0.668104	1	RIKEN cDNA 2410131K14 gene
2410137F16Rik	0	0	#DIV/0!	NA	NA	NA
2410137M14Rik	0	2.98516	#DIV/0!	0.605064	1	RIKEN cDNA 2410137M14 gene
2410141K09Rik	0	0	#DIV/0!	NA	NA	RIKEN cDNA 2410141K09 gene
2500003M10Rik	1690.21	1265.43	0.748685	0.181196	0.899734	NA
2500004C02Rik	25.749	20.9585	0.813952	0.877147	1	RIKEN cDNA 2500004C02 gene
2510002D24Rik	31.5138	56.9378	1.80676	0.402798	0.988623	RIKEN cDNA 2510002D24 gene
2510003D18Rik	0	0	#DIV/0!	NA	NA	NA
2510003E04Rik	918.111	767.611	0.836077	0.60444	1	NA
2510006D16Rik	183.733	196.544	1.06973	0.743541	1	NA
2510009E07Rik	1312.84	1981.65	1.50943	0.0673058	0.768109	RIKEN cDNA 2510009E07 gene
2510012J08Rik	24.4336	62.7773	2.5693	0.203694	0.912581	NA
2510039O18Rik	123.787	201.349	1.62658	0.221826	0.918193	RIKEN cDNA 2510039O18 gene
2510049J12Rik	0	0	#DIV/0!	NA	NA	NA
2600006L11Rik	0	0	#DIV/0!	NA	NA	NA
2610001J05Rik	1798.31	933.664	0.519189	0.00697209	0.468877	RIKEN cDNA 2610001J05 gene
2610002D18Rik	1.20366	2.08961	1.73604	0.918935	1	NA
2610002I17Rik	182.334	99.8719	0.547742	0.188461	0.906012	NA
2610002J02Rik	530.581	381.38	0.718796	0.257422	0.946789	NA
2610002M06Rik	640.775	747.276	1.16621	0.55538	1	RIKEN cDNA 2610002M06 gene
2610005L07Rik	38.8812	122.534	3.15149	0.131717	0.862831	cadherin 11 pseudogene
2610008E11Rik	273.273	305.903	1.11941	0.667172	1	RIKEN cDNA 2610008E11 gene
2610015P09Rik	30.6371	40.22	1.31279	0.601	1	NA
2610017I09Rik	0	0	#DIV/0!	NA	NA	NA
2610018G03Rik	111.126	68.4128	0.615633	0.565069	1	NA
2610019F03Rik	502.633	531.86	1.05815	0.799649	1	NA
2610020C07Rik	8.29136	5.38609	0.649602	0.87249	1	RIKEN cDNA 2610020C07 gene
2610020H08Rik	6.12643	19.1785	3.13046	0.349026	0.982428	NA
2610021K21Rik	29.7024	12.1339	0.408514	0.396589	0.988623	NA
2610024G14Rik	29.0104	70.6991	2.43702	0.166704	0.889697	NA
2610027L16Rik	156.85	177.704	1.13295	0.81695	1	NA
2610028E06Rik	0	0	#DIV/0!	NA	NA	RIKEN cDNA 2610028E06 gene
2610028H24Rik	0	0	#DIV/0!	NA	NA	RIKEN cDNA 2610028H24 gene
2610029G23Rik	317.658	228.384	0.718962	0.313562	0.974768	NA
2610029I01Rik	565.214	327.051	0.578633	0.0810467	0.795138	NA
2610034B18Rik	339.173	386.75	1.14027	0.712763	1	NA
2610034M16Rik	7.91786	19.6786	2.48534	0.625406	1	NA
2610035D17Rik	329.666	261.79	0.794106	0.430696	0.990462	RIKEN cDNA 2610035D17 gene
2610037D02Rik	42.0054	10.7884	0.256834	0.135598	0.867861	RIKEN cDNA 2610037D02 gene
2610039C10Rik	182.131	89.532	0.491581	0.111475	0.832992	NA
2610044O15Rik	173	140.888	0.814386	0.553585	1	NA
2610100L16Rik	10.509	18.5401	1.76421	0.695936	1	NA
2610101N10Rik	680.85	877.368	1.28864	0.325046	0.97728	NA
2610109H07Rik	19.375	18.7981	0.970227	0.944822	1	NA
2610203C20Rik	159.78	171.45	1.07304	0.773274	1	NA
2610203C22Rik	6.52644	3.28368	0.503135	0.827186	1	RIKEN cDNA 2610203C22 gene
2610204G22Rik	12.1772	6.78288	0.557017	0.760125	1	NA
2610206C17Rik	7.87062	2.68665	0.341351	0.701686	1	RIKEN cDNA 2610206C17 gene
2610301B20Rik	341.491	229.866	0.673124	0.220292	0.918193	RIKEN cDNA 2610301B20 gene
2610301G19Rik	419.055	682.386	1.62839	0.325136	0.97728	NA
2610305D13Rik	26.877	12.2392	0.455377	0.522398	1	NA
2610306M01Rik	50.7076	22.3185	0.440141	0.326542	0.97728	RIKEN cDNA 2610306M01 gene
2610318N02Rik	0	0	#DIV/0!	NA	NA	RIKEN cDNA 2610318N02 gene
2610507B11Rik	4495	4154.53	0.924257	0.707603	1	RIKEN cDNA 2610507B11 gene
2610507I01Rik	94.2636	142.77	1.51458	0.340451	0.980058	RIKEN cDNA 2610507I01 gene
2610524H06Rik	326.301	231.894	0.710675	0.229564	0.923388	RIKEN cDNA 2610524H06 gene
2610528A11Rik	0	0	#DIV/0!	NA	NA	RIKEN cDNA 2610528A11 gene
2610528E23Rik	95.9025	62.6716	0.653493	0.391756	0.988623	NA
2610528J11Rik	0	0	#DIV/0!	NA	NA	RIKEN cDNA 2610528J11 gene
2700007P21Rik	579.88	442.717	0.763464	0.385816	0.988623	NA
2700023E23Rik	1.96766	3.88071	1.97225	0.809398	1	NA
2700029M09Rik	398.157	243.286	0.611031	0.140064	0.87317	NA
2700046A07Rik	9.22963	11.9662	1.2965	0.791632	1	RIKEN cDNA 2700046A07 gene
2700046G09Rik	37.1382	19.1785	0.516409	0.503621	1	RIKEN cDNA 2700046G09 gene
2700049A03Rik	205.576	186.038	0.904958	0.737795	1	RIKEN cDNA 2700049A03 gene
2700050L05Rik	269.128	310.677	1.15438	0.742321	1	NA
2700060E02Rik	807.156	448.159	0.555233	0.0218188	0.600938	NA
2700062C07Rik	58.3493	28.9561	0.496254	0.499553	1	RIKEN cDNA 2700062C07 gene
2700078E11Rik	917.732	1122.62	1.22325	0.390396	0.988623	NA
2700078K21Rik	797.035	443.252	0.556127	0.0706685	0.776082	NA
2700081O15Rik	224.827	315.48	1.40321	0.289616	0.965249	RIKEN cDNA 2700081O15 gene
2700086A05Rik	0	0.597032	#DIV/0!	0.952051	1	NA
2700089E24Rik	471.599	567.992	1.20439	0.525901	1	NA
2700090O03Rik	133.096	28.8892	0.217055	0.0631793	0.755978	NA
2700094K13Rik	400.739	204.433	0.510139	0.039384	0.691651	NA
2700097O09Rik	113.751	109.083	0.958967	0.798146	1	RIKEN cDNA 2700097O09 gene
2700099C18Rik	1.96766	0	0	0.786409	1	NDC80 homolog, kinetochore complex component pseudogene
2810001G20Rik	113.63	42.7055	0.375829	0.0850579	0.798987	RIKEN cDNA 2810001G20 gene
2810002D19Rik	123.719	61.19	0.494589	0.164879	0.889697	RIKEN cDNA 2810002D19 gene
2810002N01Rik	141.237	117.517	0.832055	0.683571	1	NA
2810004N23Rik	98.1958	97.0287	0.988114	0.972775	1	RIKEN cDNA 2810004N23 gene
2810006K23Rik	106.479	91.1188	0.855743	0.791946	1	RIKEN cDNA 2810006K23 gene
2810007J24Rik	0	0	#DIV/0!	NA	NA	NA
2810008D09Rik	19.467	33.4682	1.71923	0.556193	1	NA
2810008M24Rik	564.361	416.187	0.737449	0.305482	0.971908	NA
2810021B07Rik	143.776	79.853	0.555399	0.166866	0.889697	NA
2810021J22Rik	109.448	63.8762	0.583621	0.42407	0.990239	RIKEN cDNA 2810021J22 gene
2810025M15Rik	190.306	125.683	0.660427	0.293437	0.965356	RIKEN cDNA 2810025M15 gene
2810030E01Rik	74.8064	53.4461	0.714458	0.605139	1	NA
2810032G03Rik	64.8459	60.6756	0.935688	0.963056	1	RIKEN cDNA 2810032G03 gene
2810046L04Rik	126.245	184.019	1.45764	0.588521	1	NA
2810047C21Rik1	0	0	#DIV/0!	NA	NA	RIKEN cDNA 2810047C21 gene 1
2810055F11Rik	17.498	0.322463	0.0184286	0.0605882	0.745562	NA
2810055G20Rik	287.491	212.64	0.739639	0.28848	0.965056	NA
2810403A07Rik	275.3	456.793	1.65925	0.109863	0.832992	RIKEN cDNA 2810403A07 gene
2810403D21Rik	8.88988	3.58219	0.402952	0.728136	1	RIKEN cDNA 2810403D21 gene
2810405F15Rik	0	0	#DIV/0!	NA	NA	RIKEN cDNA 2810405F15 gene
2810405K02Rik	455.098	204.354	0.449033	0.0291019	0.637471	NA
2810407C02Rik	5210.85	3095.53	0.594053	0.0181267	0.579494	NA
2810408A11Rik	4.63253	4.51448	0.974518	0.991973	1	RIKEN cDNA 2810408A11 gene
2810408I11Rik	0	0	#DIV/0!	NA	NA	RIKEN cDNA 2810408I11 gene
2810408M09Rik	61.2388	30.364	0.49583	0.283406	0.962272	NA
2810410L24Rik	13.8208	7.77257	0.562381	0.698651	1	RIKEN cDNA 2810410L24 gene
2810417H13Rik	3.79479	0	0	0.53926	1	NA
2810422J05Rik	377.771	190.598	0.504534	0.0400604	0.691762	NA
2810422O20Rik	84.6274	55.773	0.659042	0.359284	0.982428	NA
2810428I15Rik	506.118	247.891	0.48979	0.11768	0.842167	NA
2810429I04Rik	0	2.68665	#DIV/0!	0.644232	1	RIKEN cDNA 2810429I04 gene
2810432D09Rik	154.851	194.566	1.25647	0.703722	1	NA
2810432L12Rik	1341.69	875.197	0.652311	0.0907422	0.807898	NA
2810433D01Rik	3.27943	0	0	0.613366	1	RIKEN cDNA 2810433D01 gene
2810442I21Rik	0	0	#DIV/0!	NA	NA	NA
2810442N19Rik	0	0	#DIV/0!	NA	NA	RIKEN cDNA 2810442N19 gene
2810453I06Rik	289.625	290.399	1.00267	0.887598	1	NA
2810454H06Rik	36.26	31.4909	0.868475	0.832773	1	RIKEN cDNA 2810454H06 gene
2810459M11Rik	6.56247	2.08961	0.318418	0.70815	1	RIKEN cDNA 2810459M11 gene
2810474O19Rik	194.892	262.043	1.34456	0.35498	0.982428	RIKEN cDNA 2810474O19 gene
2900002K06Rik	2.2956	3.02701	1.31861	1	1	NA
2900005J15Rik	12.0383	39.5931	3.28893	0.229887	0.923563	RIKEN cDNA 2900005J15 gene
2900006K08Rik	10.8091	20.5051	1.89703	0.504768	1	NA
2900010M23Rik	943.07	347.44	0.368414	0.016248	0.563895	NA
2900011O08Rik	664.909	690.901	1.03909	0.834695	1	RIKEN cDNA 2900011O08 gene
2900026A02Rik	325.517	478.775	1.47081	0.343419	0.981294	RIKEN cDNA 2900026A02 gene
2900041M22Rik	125.265	27.3454	0.218301	0.00919854	0.510597	RIKEN cDNA 2900041M22 gene
2900052N01Rik	226.54	184.951	0.816418	0.597833	1	RIKEN cDNA 2900052N01 gene
2900053A13Rik	777.768	489.707	0.629631	0.20794	0.915916	NA
2900056M20Rik	582.591	541.549	0.929552	0.78217	1	NA
2900060B14Rik	11.8568	11.1186	0.937739	0.997642	1	RIKEN cDNA 2900060B14 gene
2900064A13Rik	2522.74	1352.5	0.536122	0.0239254	0.613952	NA
2900073G15Rik	531.557	379.085	0.71316	0.223633	0.920089	NA
2900079G21Rik	5.83914	0.298516	0.0511233	0.478755	1	RIKEN cDNA 2900079G21 gene
2900092C05Rik	0	0	#DIV/0!	NA	NA	RIKEN cDNA 2900092C05 gene
2900092D14Rik	0	0	#DIV/0!	NA	NA	RIKEN cDNA 2900092D14 gene
2900092E17Rik	176.884	211.132	1.19362	0.663136	1	NA
2900093L17Rik	0	0	#DIV/0!	NA	NA	NA
2900097C17Rik	2550.11	2536.06	0.99449	1	1	RIKEN cDNA 2900097C17 gene
3000002C10Rik	11.4846	5.54092	0.482467	0.719554	1	glyceraldehyde-3-phosphate dehydrogenase pseudogene
3010026O09Rik	120.073	103.149	0.85905	0.681134	1	NA
3110001D03Rik	352.263	264.151	0.749868	0.38603	0.988623	NA
3110001I22Rik	41.6231	36.594	0.879176	0.843468	1	NA
3110002H16Rik	858.236	485.338	0.565507	0.0242115	0.615507	RIKEN cDNA 3110002H16 gene
3110003A17Rik	234.868	151.833	0.646461	0.25798	0.946789	NA
3110007F17Rik	2.95148	2.38813	0.809129	1	1	NA
3110009E18Rik	16.8225	20.7566	1.23386	1	1	RIKEN cDNA 3110009E18 gene
3110021A11Rik	0	0	#DIV/0!	NA	NA	RIKEN cDNA 3110021A11 gene
3110035E14Rik	0	0	#DIV/0!	NA	NA	RIKEN cDNA 3110035E14 gene
3110039I08Rik	59.6114	103.431	1.73508	0.291361	0.965249	RIKEN cDNA 3110039I08 gene
3110039M20Rik	0	0	#DIV/0!	NA	NA	RIKEN cDNA 3110039M20 gene
3110040N11Rik	159.869	58.8309	0.367994	0.0288309	0.635931	RIKEN cDNA 3110040N11 gene
3110043O21Rik	3830.52	1889.15	0.493185	0.00235644	0.3858	RIKEN cDNA 3110043O21 gene
3110045C21Rik	14.7333	21.3876	1.45166	0.722998	1	RIKEN cDNA 3110045C21 gene
3110047P20Rik	703.119	791.275	1.12538	0.686716	1	NA
3110052M02Rik	245.086	218.404	0.891133	0.858447	1	NA
3110056O03Rik	89.9989	112.485	1.24985	0.742329	1	NA
3110057O12Rik	72.4942	46.0796	0.635631	0.353573	0.982428	NA
3110062M04Rik	15.2728	39.3021	2.57333	0.271358	0.957735	RIKEN cDNA 3110062M04 gene
3110070M22Rik	3.60737	0	0	0.574941	1	RIKEN cDNA 3110070M22 gene
3110079O15Rik	0	0	#DIV/0!	NA	NA	RIKEN cDNA 3110079O15 gene
3110082D06Rik	73.0858	75.2856	1.0301	1	1	NA
3110082I17Rik	24.5916	28.051	1.14067	0.762774	1	RIKEN cDNA 3110082I17 gene
3110099E03Rik	0	0	#DIV/0!	NA	NA	RIKEN cDNA 3110099E03 gene
3200002M19Rik	75.6752	78.9736	1.04359	0.927979	1	NA
3230401D17Rik	27.5545	24.0291	0.872057	0.777359	1	NA
3300002I08Rik	16.2613	33.6665	2.07035	0.422108	0.990239	RIKEN cDNA 3300002I08 gene
3425401B19Rik	15.0147	21.9131	1.45944	0.662068	1	RIKEN cDNA 3425401B19 gene
3632451O06Rik	2575.02	2134.13	0.828782	0.678653	1	RIKEN cDNA 3632451O06 gene
3632454L22Rik	1.45954	0	0	0.850234	1	RIKEN cDNA 3632454L22 gene
3830403N18Rik	4.96242	0	0	0.422459	0.990239	RIKEN cDNA 3830403N18 gene
3830406C13Rik	601.592	344.938	0.573376	0.187501	0.906012	RIKEN cDNA 3830406C13 gene
3830408C21Rik	33.4396	23.1439	0.69211	0.762803	1	RIKEN cDNA 3830408C21 gene
3830417A13Rik	0.327943	0	0	1	1	RIKEN cDNA 3830417A13 gene
3830431G21Rik	314.416	324.9	1.03334	0.771026	1	NA
3930402G23Rik	1.65447	3.88071	2.34558	0.778004	1	RIKEN cDNA 3930402G23 gene
4430402I18Rik	21.5605	9.2668	0.429805	0.528467	1	RIKEN cDNA 4430402I18 gene
4632411B12Rik	484.687	622.85	1.28505	0.383046	0.988623	NA
4632415K11Rik	105.401	83.8703	0.795728	0.658956	1	NA
4632415L05Rik	167.52	215.439	1.28605	0.585281	1	RRS1 ribosome biogenesis regulator homolog pseudogene
4632427E13Rik	70.2096	70.7247	1.00734	0.915008	1	RIKEN cDNA 4632427E13 gene
4632428C04Rik	131.508	95.086	0.723045	0.537724	1	RIKEN cDNA 4632428C04 gene
4632428N05Rik	82.2047	188.965	2.29871	0.157773	0.888983	NA
4632434I11Rik	25.6626	20.2768	0.790131	0.885961	1	NA
4732415M23Rik	19.1951	7.52359	0.391954	0.511018	1	NA
4732416N19Rik	2.2956	5.40165	2.35305	0.817932	1	RIKEN cDNA 4732416N19 gene
4732418C07Rik	771.203	709.283	0.91971	0.794382	1	NA
4732456N10Rik	6.5979	0	0	0.306618	0.972929	NA
4732471D19Rik	67.5684	122.502	1.813	0.230122	0.923799	NA
4732471J01Rik	55.4543	52.979	0.955363	0.958684	1	RIKEN cDNA 4732471J01 gene
4732490B19Rik	0	0	#DIV/0!	NA	NA	RIKEN cDNA 4732490B19 gene
4831426I19Rik	77.6657	154.847	1.99376	0.113874	0.835221	NA
4831440E17Rik	17.4243	21.9131	1.25761	0.751773	1	RIKEN cDNA 4831440E17 gene
4832428D23Rik	2.95148	0	0	0.65382	1	NA
4833403I15Rik	10.281	25.7492	2.50455	0.54902	1	NA
4833418N02Rik	7.40216	1.49258	0.201641	0.576264	1	RIKEN cDNA 4833418N02 gene
4833419F23Rik	2.2956	12.6463	5.50892	0.315664	0.976576	RIKEN cDNA 4833419F23 gene
4833420G17Rik	390.092	415.659	1.06554	0.818614	1	RIKEN cDNA 4833420G17 gene
4833422C13Rik	12.574	6.86587	0.546037	0.823601	1	RIKEN cDNA 4833422C13 gene
4833422F24Rik	0	0	#DIV/0!	NA	NA	NA
4833423E24Rik	0	0	#DIV/0!	NA	NA	RIKEN cDNA 4833423E24 gene
4833424O15Rik	23.7325	46.987	1.97986	0.472362	1	NA
4833427G06Rik	0	0	#DIV/0!	NA	NA	RIKEN cDNA 4833427G06 gene
4833428L15Rik	0	0	#DIV/0!	NA	NA	RIKEN cDNA 4833428L15 gene
4833439L19Rik	1073.86	1108.2	1.03198	0.85516	1	RIKEN cDNA 4833439L19 gene
4833442J19Rik	24.4511	67.1933	2.74807	0.193524	0.908019	NA
4921501E09Rik	0	0	#DIV/0!	NA	NA	RIKEN cDNA 4921501E09 gene
4921504E06Rik	0	0	#DIV/0!	NA	NA	RIKEN cDNA 4921504E06 gene
4921506M07Rik	0	0	#DIV/0!	NA	NA	NA
4921507P07Rik	2.95148	3.88071	1.31483	0.893042	1	RIKEN cDNA 4921507P07 gene
4921509C19Rik	0	0	#DIV/0!	NA	NA	RIKEN cDNA 4921509C19 gene
4921510H08Rik	0	0	#DIV/0!	NA	NA	NA
4921511C20Rik	0	0	#DIV/0!	NA	NA	high density lipoprotein (HDL) binding protein pseudogene
4921511H03Rik	0	0	#DIV/0!	NA	NA	NA
4921511M17Rik	0	0	#DIV/0!	NA	NA	RIKEN cDNA 4921511M17 gene
4921513D23Rik	3088.38	3824.66	1.2384	0.315714	0.976576	NA
4921513I03Rik	0	0	#DIV/0!	NA	NA	RIKEN cDNA 4921513I03 gene
4921515J06Rik	0	0	#DIV/0!	NA	NA	NA
4921517D21Rik	0	0	#DIV/0!	NA	NA	NA
4921517D22Rik	0	0	#DIV/0!	NA	NA	RIKEN cDNA 4921517D22 gene
4921517L17Rik	30.078	31.2422	1.03871	0.903922	1	NA
4921523A10Rik	0	0	#DIV/0!	NA	NA	NA
4921524J17Rik	103.016	58.6338	0.569169	0.352246	0.982428	RIKEN cDNA 4921524J17 gene
4921524L21Rik	0	0	#DIV/0!	NA	NA	RIKEN cDNA 4921524L21 gene
4921528I01Rik	3.60737	0	0	0.574941	1	NA
4921528O07Rik	0	0	#DIV/0!	NA	NA	NA
4921530D09Rik	0	0	#DIV/0!	NA	NA	NA
4921530L18Rik	4.70293	0	0	0.455313	0.99516	NA
4921530L21Rik	0	0	#DIV/0!	NA	NA	RIKEN cDNA 4921530L21 gene
4921531C22Rik	18.3938	23.7281	1.29001	0.69328	1	RIKEN cDNA 4921531C22 gene
4921533I20Rik	15.1457	12.7674	0.842968	0.896997	1	PRP18 pre-mRNA processing factor 18 homolog pseudogene
4921536K21Rik	3.02718	7.89395	2.60769	0.649253	1	RIKEN cDNA 4921536K21 gene
4921539E11Rik	0	0	#DIV/0!	NA	NA	RIKEN cDNA 4921539E11 gene
4922501C03Rik	115.32	159.764	1.3854	0.377025	0.986619	NA
4922501L14Rik	42.563	61.8201	1.45244	0.535774	1	NA
4922502D21Rik	0	0	#DIV/0!	NA	NA	RIKEN cDNA 4922502D21 gene
4922505E12Rik	0	0	#DIV/0!	NA	NA	NA
4922505G16Rik	5.72641	0	0	0.363078	0.983893	NA
4930402F06Rik	0	0	#DIV/0!	NA	NA	RIKEN cDNA 4930402F06 gene
4930402H24Rik	730.321	930.777	1.27448	0.358919	0.982428	RIKEN cDNA 4930402H24 gene
4930403L05Rik	0	0	#DIV/0!	NA	NA	NA
4930403N07Rik	0	0	#DIV/0!	NA	NA	NA
4930404A05Rik	0	0	#DIV/0!	NA	NA	RIKEN cDNA 4930404A05 gene
4930404A10Rik	0	0	#DIV/0!	NA	NA	NA
4930404H21Rik	0	0	#DIV/0!	NA	NA	NA
4930404I05Rik	0	0	#DIV/0!	NA	NA	RIKEN cDNA 4930404I05 gene
4930404N11Rik	0	0	#DIV/0!	NA	NA	RIKEN cDNA 4930404N11 gene
4930405A21Rik	20.1275	23.5855	1.17181	0.903184	1	RIKEN cDNA 4930405A21 gene
4930406D18Rik	0	0	#DIV/0!	NA	NA	RIKEN cDNA 4930406D18 gene
4930407I10Rik	0	0	#DIV/0!	NA	NA	RIKEN cDNA 4930407I10 gene
4930408F14Rik	0	0	#DIV/0!	NA	NA	NA
4930412B13Rik	0	0	#DIV/0!	NA	NA	RIKEN cDNA 4930412B13 gene
4930412C18Rik	152.067	142.897	0.939698	0.81129	1	RIKEN cDNA 4930412C18 gene
4930412F15Rik	14.0207	18.5526	1.32323	0.941538	1	NA
4930412O13Rik	0	0	#DIV/0!	NA	NA	RIKEN cDNA 4930412O13 gene
4930413E15Rik	0	0	#DIV/0!	NA	NA	RIKEN cDNA 4930413E15 gene
4930414N06Rik	0	0	#DIV/0!	NA	NA	RIKEN cDNA 4930414N06 gene
4930415F15Rik	0	0	#DIV/0!	NA	NA	NA
4930415L06Rik	0	0	#DIV/0!	NA	NA	RIKEN cDNA 4930415L06 gene
4930415O20Rik	0	0	#DIV/0!	NA	NA	RIKEN cDNA 4930415O20 gene
4930417G10Rik	8.35358	2.38813	0.285881	0.610565	1	NA
4930417O13Rik	7.51261	0	0	0.252221	0.944936	RIKEN cDNA 4930417O13 gene
4930419G24Rik	0	0	#DIV/0!	NA	NA	RIKEN cDNA 4930419G24 gene
4930420K17Rik	188.011	133.006	0.70744	0.375251	0.986566	NA
4930422G04Rik	94.4851	50.8229	0.537893	0.326615	0.97728	NA
4930423M02Rik	0	0	#DIV/0!	NA	NA	RIKEN cDNA 4930423M02 gene
4930425K10Rik	0	0	#DIV/0!	NA	NA	RIKEN cDNA 4930425K10 gene
4930425O10Rik	0.327943	1.49258	4.55135	0.877075	1	RIKEN cDNA 4930425O10 gene
4930426L09Rik	17.0354	31.0512	1.82274	0.669637	1	RIKEN cDNA 4930426L09 gene
4930427A07Rik	16.7281	22.8086	1.36349	0.664335	1	NA
4930428D18Rik	0	0	#DIV/0!	NA	NA	NA
4930428E23Rik	0	0	#DIV/0!	NA	NA	NA
4930428G15Rik	0	0	#DIV/0!	NA	NA	RIKEN cDNA 4930428G15 gene
4930429B21Rik	23.4358	15.4877	0.660859	0.804727	1	RIKEN cDNA 4930429B21 gene
4930429D17Rik	0	0	#DIV/0!	NA	NA	RIKEN cDNA 4930429D17 gene
4930429F11Rik	0	0	#DIV/0!	NA	NA	RIKEN cDNA 4930429F11 gene
4930429F24Rik	3.63984	0	0	0.572385	1	RIKEN cDNA 4930429F24 gene
4930430A15Rik	0	0	#DIV/0!	NA	NA	RIKEN cDNA 4930430A15 gene
4930430D24Rik	0	0	#DIV/0!	NA	NA	NA
4930430F08Rik	330.614	235.101	0.711105	0.323883	0.977046	RIKEN cDNA 4930430F08 gene
4930430J02Rik	0	0	#DIV/0!	NA	NA	RIKEN cDNA 4930430J02 gene
4930431A04Rik	0	3.58219	#DIV/0!	0.532474	1	NA
4930432K09Rik	0	0	#DIV/0!	NA	NA	NA
4930432K21Rik	22.1319	19.6447	0.887619	0.996246	1	RIKEN cDNA 4930432K21 gene
4930433B08Rik	0	0	#DIV/0!	NA	NA	RIKEN cDNA 4930433B08 gene
4930433I11Rik	0	0	#DIV/0!	NA	NA	RIKEN cDNA 4930433I11 gene
4930433N12Rik	0	0	#DIV/0!	NA	NA	RIKEN cDNA 4930433N12 gene
4930435E12Rik	0	0	#DIV/0!	NA	NA	RIKEN cDNA 4930435E12 gene
4930440C22Rik	0	0	#DIV/0!	NA	NA	RIKEN cDNA 4930440C22 gene
4930441J16Rik	0	0	#DIV/0!	NA	NA	RIKEN cDNA 4930441J16 gene
4930441O14Rik	3.60737	2.98516	0.827518	1	1	NA
4930442J19Rik	0	0	#DIV/0!	NA	NA	RIKEN cDNA 4930442J19 gene
4930442L01Rik	0	0	#DIV/0!	NA	NA	RIKEN cDNA 4930442L01 gene
4930443G12Rik	0	0	#DIV/0!	NA	NA	NA
4930443O20Rik	0	0	#DIV/0!	NA	NA	RIKEN cDNA 4930443O20 gene
4930444A02Rik	425.573	397.017	0.932899	0.895157	1	NA
4930444F02Rik	0	0	#DIV/0!	NA	NA	RIKEN cDNA 4930444F02 gene
4930444G20Rik	0	0	#DIV/0!	NA	NA	RIKEN cDNA 4930444G20 gene
4930444P10Rik	7.2544	13.2321	1.82402	0.639516	1	RIKEN cDNA 4930444P10 gene
4930447C04Rik	36.0918	17.911	0.496261	0.6064	1	RIKEN cDNA 4930447C04 gene
4930448H16Rik	0	0	#DIV/0!	NA	NA	RIKEN cDNA 4930448H16 gene
4930448I06Rik	0	0	#DIV/0!	NA	NA	RIKEN cDNA 4930448I06 gene
4930448I18Rik	0	0	#DIV/0!	NA	NA	RIKEN cDNA 4930448I18 gene
4930448K20Rik	0	0	#DIV/0!	NA	NA	glyceraldehyde-3-phosphate dehydrogenase pseudogene
4930449I24Rik	0	0	#DIV/0!	NA	NA	RIKEN cDNA 4930449I24 gene
4930451C15Rik	0	0	#DIV/0!	NA	NA	NA
4930451I11Rik	0	0	#DIV/0!	NA	NA	RIKEN cDNA 4930451I11 gene
4930452B06Rik	80.6667	103.045	1.27741	0.555304	1	RIKEN cDNA 4930452B06 gene
4930452N14Rik	0	0	#DIV/0!	NA	NA	RIKEN cDNA 4930452N14 gene
4930453N24Rik	269.992	207.691	0.769251	0.410118	0.988623	RIKEN cDNA 4930453N24 gene
4930455C21Rik	751.409	402.098	0.535125	0.107132	0.832992	NA
4930455F16Rik	3.50289	0	0	0.572576	1	RIKEN cDNA 4930455F16 gene
4930455F23Rik	181.172	142.33	0.785607	0.808015	1	NA
4930455H04Rik	0	0	#DIV/0!	NA	NA	RIKEN cDNA 4930455H04 gene
4930458L03Rik	0	0	#DIV/0!	NA	NA	NA
4930461G14Rik	0	0	#DIV/0!	NA	NA	RIKEN cDNA 4930461G14 gene
4930465A12Rik	0	0	#DIV/0!	NA	NA	NA
4930465K10Rik	0	0.298516	#DIV/0!	0.989112	1	RIKEN cDNA 4930465K10 gene
4930467E23Rik	3.50289	1.7911	0.511321	0.892253	1	RIKEN cDNA 4930467E23 gene
4930468A15Rik	0	0	#DIV/0!	NA	NA	NA
4930469G21Rik	0	0	#DIV/0!	NA	NA	NA
4930470P17Rik	0	0	#DIV/0!	NA	NA	RIKEN cDNA 4930470P17 gene
4930471G03Rik	1.75144	0	0	0.806788	1	RIKEN cDNA 4930471G03 gene
4930471I20Rik	0	0	#DIV/0!	NA	NA	NA
4930471M23Rik	671.595	588.578	0.876389	0.629729	1	NA
4930473A02Rik	0	0	#DIV/0!	NA	NA	RIKEN cDNA 4930473A02 gene
4930473A06Rik	154.924	119.207	0.769458	0.607179	1	NA
4930474M22Rik	0	0	#DIV/0!	NA	NA	RIKEN cDNA 4930474M22 gene
4930474N05Rik	0	0	#DIV/0!	NA	NA	RIKEN cDNA 4930474N05 gene
4930474N09Rik	0	0	#DIV/0!	NA	NA	RIKEN cDNA 4930474N09 gene
4930478L05Rik	0	0	#DIV/0!	NA	NA	RIKEN cDNA 4930478L05 gene
4930479M11Rik	0	0	#DIV/0!	NA	NA	NA
4930480E11Rik	0	0	#DIV/0!	NA	NA	RIKEN cDNA 4930480E11 gene
4930480G23Rik	0	0	#DIV/0!	NA	NA	RIKEN cDNA 4930480G23 gene
4930481A15Rik	44.9819	40.3499	0.897025	0.889197	1	RIKEN cDNA 4930481A15 gene
4930483J18Rik	0	1.93478	#DIV/0!	0.758985	1	RIKEN cDNA 4930483J18 gene
4930486F22Rik	0	0	#DIV/0!	NA	NA	RIKEN cDNA 4930486F22 gene
4930486L24Rik	7.5463	20.4897	2.7152	0.478582	1	RIKEN cDNA 4930486L24 gene
4930487H11Rik	0	0	#DIV/0!	NA	NA	RIKEN cDNA 4930487H11 gene
4930488B22Rik	0	0	#DIV/0!	NA	NA	RIKEN cDNA 4930488B22 gene
4930488L21Rik	4.97651	2.2333	0.448767	0.818467	1	RIKEN cDNA 4930488L21 gene
4930500J02Rik	13.0221	2.08961	0.160466	0.357222	0.982428	NA
4930500L23Rik	0	0	#DIV/0!	NA	NA	RIKEN cDNA 4930500L23 gene
4930502A04Rik	0	0	#DIV/0!	NA	NA	RIKEN cDNA 4930502A04 gene
4930502E18Rik	55.0803	11.2016	0.203368	0.0629045	0.755402	RIKEN cDNA 4930502E18 gene
4930503B20Rik	0	0	#DIV/0!	NA	NA	RIKEN cDNA 4930503B20 gene
4930503E14Rik	0	0	#DIV/0!	NA	NA	RIKEN cDNA 4930503E14 gene
4930503E24Rik	199.44	86.1064	0.431741	0.139231	0.872911	eukaryotic translation initiation factor 3, subunit I pseudogene
4930503H13Rik	0	0	#DIV/0!	NA	NA	gem (nuclear organelle) associated protein 8 pseudogene
4930503L19Rik	192.372	137.59	0.715232	0.612629	1	RIKEN cDNA 4930503L19 gene
4930503O07Rik	0	0	#DIV/0!	NA	NA	RIKEN cDNA 4930503O07 gene
4930504O13Rik	0	0	#DIV/0!	NA	NA	RIKEN cDNA 4930504O13 gene
4930505A04Rik	12.6611	0	0	0.0829252	0.79552	RIKEN cDNA 4930505A04 gene
4930506M07Rik	277.52	372.133	1.34092	0.325804	0.97728	NA
4930507D05Rik	0	2.08961	#DIV/0!	0.728006	1	RIKEN cDNA 4930507D05 gene
4930509J09Rik	0	0	#DIV/0!	NA	NA	RIKEN cDNA 4930509J09 gene
4930509K18Rik	0	0	#DIV/0!	NA	NA	RIKEN cDNA 4930509K18 gene
4930511E03Rik	0	0	#DIV/0!	NA	NA	RIKEN cDNA 4930511E03 gene
4930511I11Rik	0	0	#DIV/0!	NA	NA	NA
4930511M06Rik	7.29768	8.38404	1.14886	0.954946	1	RIKEN cDNA 4930511M06 gene
4930511M11Rik	6.6179	0	0	0.311618	0.974123	NA
4930512B01Rik	0	0	#DIV/0!	NA	NA	RIKEN cDNA 4930512B01 gene
4930513N10Rik	9.44189	12.0857	1.28001	0.860602	1	RIKEN cDNA 4930513N10 gene
4930515B02Rik	0	0	#DIV/0!	NA	NA	RIKEN cDNA 4930515B02 gene
4930515G01Rik	20.1015	2.08961	0.103953	0.159744	0.889697	RIKEN cDNA 4930515G01 gene
4930515G16Rik	0	0.895549	#DIV/0!	0.908971	1	myc induced nuclear antigen pseudogene
4930515L03Rik	0	0	#DIV/0!	NA	NA	RIKEN cDNA 4930515L03 gene
4930517E11Rik	0	0	#DIV/0!	NA	NA	RIKEN cDNA 4930517E11 gene
4930519F09Rik	278.856	141.306	0.506736	0.0610334	0.745562	pyruvate dehydrogenase E1 alpha 1 pseudogene
4930519F16Rik	0	0	#DIV/0!	NA	NA	RIKEN cDNA 4930519F16 gene
4930519F24Rik	0	0	#DIV/0!	NA	NA	RIKEN cDNA 4930519F24 gene
4930519G04Rik	0	0	#DIV/0!	NA	NA	RIKEN cDNA 4930519G04 gene
4930520O04Rik	0.655885	0	0	0.972878	1	RIKEN cDNA 4930520O04 gene
4930521A18Rik	0	0	#DIV/0!	NA	NA	NA
4930521E06Rik	0	0	#DIV/0!	NA	NA	RIKEN cDNA 4930521E06 gene
4930522H14Rik	0	0	#DIV/0!	NA	NA	RIKEN cDNA 4930522H14 gene
4930522O17Rik	0	0	#DIV/0!	NA	NA	RIKEN cDNA 4930522O17 gene
4930523C07Rik	34.695	100.094	2.88498	0.0570948	0.743129	RIKEN cDNA 4930523C07 gene
4930523O13Rik	0	0	#DIV/0!	NA	NA	RIKEN cDNA 4930523O13 gene
4930524B15Rik	2.33526	0.895549	0.38349	0.899022	1	RIKEN cDNA 4930524B15 gene
4930524E20Rik	0	0	#DIV/0!	NA	NA	NA
4930524L23Rik	0	6.83077	#DIV/0!	0.262823	0.949685	NA
4930524O08Rik	0	0	#DIV/0!	NA	NA	RIKEN cDNA 4930524O08 gene
4930525D18Rik	0	0	#DIV/0!	NA	NA	RIKEN cDNA 4930525D18 gene
4930525F21Rik	0	0	#DIV/0!	NA	NA	NA
4930526D03Rik	0	0	#DIV/0!	NA	NA	NA
4930526I15Rik	0	0	#DIV/0!	NA	NA	RIKEN cDNA 4930526I15 gene
4930528A17Rik	12.2185	6.34137	0.518998	0.690984	1	RIKEN cDNA 4930528A17 gene
4930528F23Rik	3.93531	0	0	0.538551	1	NA
4930528P14Rik	0	0	#DIV/0!	NA	NA	RIKEN cDNA 4930528P14 gene
4930529C04Rik	0	0	#DIV/0!	NA	NA	zinc finger, BED domain containing 4 pseudogene
4930529F22Rik	0	0	#DIV/0!	NA	NA	NA
4930529K09Rik	0	0	#DIV/0!	NA	NA	RIKEN cDNA 4930529K09 gene
4930529L06Rik	0	0	#DIV/0!	NA	NA	RIKEN cDNA 4930529L06 gene
4930529M08Rik	21.1386	13.0406	0.616909	0.731553	1	NA
4930533B01Rik	0	0	#DIV/0!	NA	NA	RIKEN cDNA 4930533B01 gene
4930533P14Rik	0	0	#DIV/0!	NA	NA	RIKEN cDNA 4930533P14 gene
4930534B04Rik	92.466	158.212	1.71103	0.25562	0.945874	NA
4930538K18Rik	14.7395	19.2599	1.30668	0.878518	1	NA
4930539C22Rik	1.31177	0	0	0.881177	1	RIKEN cDNA 4930539C22 gene
4930539E08Rik	6.60018	0.597032	0.0904569	0.499456	1	RIKEN cDNA 4930539E08 gene
4930539J05Rik	4.91914	1.7911	0.364108	0.807052	1	RIKEN cDNA 4930539J05 gene
4930539M17Rik	0	0	#DIV/0!	NA	NA	RIKEN cDNA 4930539M17 gene
4930539N22Rik	0	0	#DIV/0!	NA	NA	RIKEN cDNA 4930539N22 gene
4930540M03Rik	0	0	#DIV/0!	NA	NA	RIKEN cDNA 4930540M03 gene
4930542C21Rik	0	0	#DIV/0!	NA	NA	RIKEN cDNA 4930542C21 gene
4930542D17Rik	0	0	#DIV/0!	NA	NA	RIKEN cDNA 4930542D17 gene
4930542N07Rik	0	0	#DIV/0!	NA	NA	NA
4930544D05Rik	0	0	#DIV/0!	NA	NA	RIKEN cDNA 4930544D05 gene
4930544G11Rik	0	0	#DIV/0!	NA	NA	RIKEN cDNA 4930544G11 gene
4930544O15Rik	0	0	#DIV/0!	NA	NA	NA
4930545L23Rik	0	0	#DIV/0!	NA	NA	RIKEN cDNA 4930545L23 gene
4930546C10Rik	0	0	#DIV/0!	NA	NA	RIKEN cDNA 4930546C10 gene
4930546K05Rik	0	0	#DIV/0!	NA	NA	RIKEN cDNA 4930546K05 gene
4930547C10Rik	0	0	#DIV/0!	NA	NA	NA
4930547E08Rik	0	0	#DIV/0!	NA	NA	RIKEN cDNA 4930547E08 gene
4930547E14Rik	0	0	#DIV/0!	NA	NA	RIKEN cDNA 4930547E14 gene
4930547N16Rik	39.3773	28.4565	0.722662	0.769875	1	NA
4930548H24Rik	0	0	#DIV/0!	NA	NA	RIKEN cDNA 4930548H24 gene
4930548K13Rik	0	0	#DIV/0!	NA	NA	RIKEN cDNA 4930548K13 gene
4930549C01Rik	0	0	#DIV/0!	NA	NA	NA
4930550C14Rik	5.57865	4.77626	0.856168	1	1	RIKEN cDNA 4930550C14 gene
4930550L24Rik	1.96766	6.56736	3.33766	0.598973	1	RIKEN cDNA 4930550L24 gene
4930552N02Rik	0	0	#DIV/0!	NA	NA	RIKEN cDNA 4930552N02 gene
4930553E22Rik	0	0	#DIV/0!	NA	NA	RIKEN cDNA 4930553E22 gene
4930554C24Rik	0	0	#DIV/0!	NA	NA	RIKEN cDNA 4930554C24 gene
4930555B11Rik	0	0	#DIV/0!	NA	NA	RIKEN cDNA 4930555B11 gene
4930555G01Rik	0	0	#DIV/0!	NA	NA	RIKEN cDNA 4930555G01 gene
4930555I21Rik	6.42196	25.8974	4.03264	0.283987	0.962272	NA
4930556C24Rik	0	0	#DIV/0!	NA	NA	RIKEN cDNA 4930556C24 gene
4930556G01Rik	0	0	#DIV/0!	NA	NA	RIKEN cDNA 4930556G01 gene
4930557A04Rik	0	0	#DIV/0!	NA	NA	NA
4930557J02Rik	0	0	#DIV/0!	NA	NA	RIKEN cDNA 4930557J02 gene
4930558C23Rik	1.63971	0	0	0.833514	1	RIKEN cDNA 4930558C23 gene
4930558J18Rik	0.983828	0	0	0.928292	1	RIKEN cDNA 4930558J18 gene
4930558K02Rik	0	0	#DIV/0!	NA	NA	RIKEN cDNA 4930558K02 gene
4930562C15Rik	0	0	#DIV/0!	NA	NA	RIKEN cDNA 4930562C15 gene
4930562F07Rik	5.29432	0	0	0.409713	0.988623	RIKEN cDNA 4930562F07 gene
4930563D23Rik	0	0	#DIV/0!	NA	NA	RIKEN cDNA 4930563D23 gene
4930563E22Rik	17.1756	20.4051	1.18803	0.978707	1	RIKEN cDNA 4930563E22 gene
4930563F08Rik	0	0	#DIV/0!	NA	NA	RIKEN cDNA 4930563F08 gene
4930564K09Rik	0	0	#DIV/0!	NA	NA	NA
4930565A17	0	0	#DIV/0!	NA	NA	NA
4930565D16Rik	0	0	#DIV/0!	NA	NA	RIKEN cDNA 4930565D16 gene
4930565N06Rik	0	0	#DIV/0!	NA	NA	RIKEN cDNA 4930565N06 gene
4930567H12Rik	0	0	#DIV/0!	NA	NA	RIKEN cDNA 4930567H12 gene
4930567H17Rik	0	0	#DIV/0!	NA	NA	RIKEN cDNA 4930567H17 gene
4930567J20Rik	0	0	#DIV/0!	NA	NA	RIKEN cDNA 4930567J20 gene
4930568D16Rik	0	0	#DIV/0!	NA	NA	RIKEN cDNA 4930568D16 gene
4930568E12Rik	0	0	#DIV/0!	NA	NA	RIKEN cDNA 4930568E12 gene
4930568G15Rik	0	0	#DIV/0!	NA	NA	RIKEN cDNA 4930568G15 gene
4930570G19Rik	26.9772	24.3337	0.902008	0.783786	1	RIKEN cDNA 4930570G19 gene
4930571K23Rik	0	0	#DIV/0!	NA	NA	RIKEN cDNA 4930571K23 gene
4930572J05Rik	483.4	492.089	1.01798	0.979691	1	NA
4930573O16Rik	0	0	#DIV/0!	NA	NA	RIKEN cDNA 4930573O16 gene
4930578C19Rik	44.7509	71.1043	1.58889	0.515095	1	RIKEN cDNA 4930578C19 gene
4930578I06Rik	0	0	#DIV/0!	NA	NA	RIKEN cDNA 4930578I06 gene
4930578N16Rik	16.7792	5.80434	0.345924	0.454326	0.994476	NA
4930578N18Rik	0	0	#DIV/0!	NA	NA	RIKEN cDNA 4930578N18 gene
4930579C15Rik	6.60609	4.27501	0.647132	0.921212	1	NA
4930579F01Rik	0	0	#DIV/0!	NA	NA	RIKEN cDNA 4930579F01 gene
4930579G18Rik	0	0	#DIV/0!	NA	NA	RIKEN cDNA 4930579G18 gene
4930579G22Rik	3.21098	2.11356	0.658229	0.946661	1	NA
4930579G24Rik	110.695	57.193	0.516674	0.175502	0.892996	RIKEN cDNA 4930579G24 gene
4930579J09Rik	0	0	#DIV/0!	NA	NA	NA
4930579K19Rik	1.96766	3.88071	1.97225	0.809398	1	RIKEN cDNA 4930579K19 gene
4930581F22Rik	22.3215	10.5934	0.474582	0.551524	1	RIKEN cDNA 4930581F22 gene
4930583H14Rik	3.68306	2.68665	0.72946	0.976906	1	NA
4930583K01Rik	0	0	#DIV/0!	NA	NA	RIKEN cDNA 4930583K01 gene
4930583P06Rik	2.33526	0	0	0.722719	1	RIKEN cDNA 4930583P06 gene
4930584F24Rik	0	0	#DIV/0!	NA	NA	RIKEN cDNA 4930584F24 gene
4930588N13Rik	0	0	#DIV/0!	NA	NA	NA
4930590J08Rik	1.96766	19.7281	10.0262	0.151136	0.879858	RIKEN cDNA 4930590J08 gene
4930590L20Rik	0	0	#DIV/0!	NA	NA	RIKEN cDNA 4930590L20 gene
4930592I03Rik	0	0	#DIV/0!	NA	NA	RIKEN cDNA 4930592I03 gene
4930593C16Rik	0	0	#DIV/0!	NA	NA	RIKEN cDNA 4930593C16 gene
4930594C11Rik	27.3442	45.9064	1.67883	0.451778	0.994476	G1 to S phase transition pseudogene
4930595M18Rik	0	0	#DIV/0!	NA	NA	RIKEN cDNA 4930595M18 gene
4930596D02Rik	0	0	#DIV/0!	NA	NA	RIKEN cDNA 4930596D02 gene
4930596M17Rik	0	0	#DIV/0!	NA	NA	NA
4930598F16Rik	0	0	#DIV/0!	NA	NA	RIKEN cDNA 4930598F16 gene
4931402G19Rik	0	0	#DIV/0!	NA	NA	RIKEN cDNA 4931402G19 gene
4931403G20Rik	0	0	#DIV/0!	NA	NA	RIKEN cDNA 4931403G20 gene
4931406B18Rik	2.2956	0	0	0.740521	1	RIKEN cDNA 4931406B18 gene
4931406C07Rik	321.405	308.067	0.958501	0.965613	1	RIKEN cDNA 4931406C07 gene
4931406H21Rik	62.2212	55.7331	0.895724	0.889366	1	RIKEN cDNA 4931406H21 gene
4931406P16Rik	517.344	956.273	1.84843	0.122528	0.845675	RIKEN cDNA 4931406P16 gene
4931407G18Rik	0	0	#DIV/0!	NA	NA	NA
4931408A02Rik	101.54	105.116	1.03521	0.977074	1	NA
4931408C20Rik	0	0	#DIV/0!	NA	NA	RIKEN cDNA 4931408C20 gene
4931408D14Rik	16.7773	26.9655	1.60727	0.562296	1	RIKEN cDNA 4931408D14 gene
4931409K22Rik	0	0.597032	#DIV/0!	0.952051	1	RIKEN cDNA 4931409K22 gene
4931414P19Rik	40.3831	64.97	1.60884	0.451362	0.994094	RIKEN cDNA 4931414P19 gene
4931417E11Rik	0	0	#DIV/0!	NA	NA	RIKEN cDNA 4931417E11 gene
4931417G12Rik	0	0	#DIV/0!	NA	NA	NA
4931419H13Rik	0	0	#DIV/0!	NA	NA	RIKEN cDNA 4931419H13 gene
4931420L22Rik	0	0	#DIV/0!	NA	NA	RIKEN cDNA 4931420L22 gene
4931423N10Rik	0	0	#DIV/0!	NA	NA	RIKEN cDNA 4931423N10 gene
4931428F04Rik	122.346	148.108	1.21056	0.562952	1	RIKEN cDNA 4931428F04 gene
4931428L18Rik	0	0	#DIV/0!	NA	NA	RIKEN cDNA 4931428L18 gene
4931429I11Rik	128.785	141.441	1.09827	0.823872	1	NA
4931429L15Rik	0	0	#DIV/0!	NA	NA	RIKEN cDNA 4931429L15 gene
4931429P17Rik	3.79479	2.13751	0.563274	0.897142	1	RIKEN cDNA 4931429P17 gene
4931431F19Rik	0	0	#DIV/0!	NA	NA	NA
4931440F15Rik	9.21849	3.88071	0.42097	0.72197	1	RIKEN cDNA 4931440F15 gene
4931440L10Rik	0	13.4053	#DIV/0!	0.188971	0.906012	NA
4931440P22Rik	5.87813	0.298516	0.0507842	0.476828	1	RIKEN cDNA 4931440P22 gene
4932411E22Rik	13.7124	32.9161	2.40046	0.374714	0.986566	NA
4932411G14Rik	0	0	#DIV/0!	NA	NA	NA
4932411N23Rik	0	0	#DIV/0!	NA	NA	RIKEN cDNA 4932411N23 gene
4932412D23Rik	16.3914	0.597032	0.0364236	0.104962	0.832596	RIKEN cDNA 4932412D23 gene
4932412H11Rik	4.30291	3.88071	0.90188	1	1	NA
4932413F04Rik	0	0	#DIV/0!	NA	NA	RIKEN cDNA 4932413F04 gene
4932414J04Rik	0	0	#DIV/0!	NA	NA	RIKEN cDNA 4932414J04 gene
4932414N04Rik	0	0	#DIV/0!	NA	NA	RIKEN cDNA 4932414N04 gene
4932415G12Rik	890.179	671.99	0.754893	0.296179	0.96664	NA
4932415M13Rik	0	0	#DIV/0!	NA	NA	RIKEN cDNA 4932415M13 gene
4932416H05Rik	10.2455	22.4399	2.19021	0.445174	0.994026	RIKEN cDNA 4932416H05 gene
4932418E24Rik	0	0	#DIV/0!	NA	NA	NA
4932425I24Rik	6.23091	0	0	0.336583	0.97965	NA
4932429P05Rik	0	0	#DIV/0!	NA	NA	RIKEN cDNA 4932429P05 gene
4932435O22Rik	12.9304	3.28368	0.25395	0.486777	1	RIKEN cDNA 4932435O22 gene
4932438A13Rik	4237.69	4336.33	1.02328	0.877904	1	RIKEN cDNA 4932438A13 gene
4932438H23Rik	2.62354	1.49258	0.568919	0.962065	1	RIKEN cDNA 4932438H23 gene
4932441B19Rik	0	0	#DIV/0!	NA	NA	NA
4932441J04Rik	0	2.98516	#DIV/0!	0.605064	1	RIKEN cDNA 4932441J04 gene
4932443I19Rik	0	0	#DIV/0!	NA	NA	RIKEN cDNA 4932443I19 gene
4933400A11Rik	0	0	#DIV/0!	NA	NA	capping protein (actin filament) muscle Z-line, alpha 1 pseudogene
4933400C05Rik	6.18903	0	0	0.332338	0.97965	NA
4933400C23	0	0	#DIV/0!	NA	NA	NA
4933400F21Rik	0	0.322463	#DIV/0!	0.989112	1	RIKEN cDNA 4933400F21 gene
4933401B06Rik	0	0	#DIV/0!	NA	NA	GLE1 RNA export mediator pseudogene
4933401H06Rik	0	0	#DIV/0!	NA	NA	RIKEN cDNA 4933401H06 gene
4933402E13Rik	0	0	#DIV/0!	NA	NA	RIKEN cDNA 4933402E13 gene
4933402J07Rik	0	0	#DIV/0!	NA	NA	RIKEN cDNA 4933402J07 gene
4933402J10Rik	0	0	#DIV/0!	NA	NA	RIKEN cDNA 4933402J10 gene
4933402N03Rik	0	0	#DIV/0!	NA	NA	RIKEN cDNA 4933402N03 gene
4933402N22Rik	0	0	#DIV/0!	NA	NA	RIKEN cDNA 4933402N22 gene
4933402P03Rik	0	0	#DIV/0!	NA	NA	NA
4933403F05Rik	1185.48	1246.65	1.05159	0.785747	1	NA
4933403G14Rik	18.129	64.1768	3.54	0.056539	0.7407	NA
4933403O03Rik	0	0	#DIV/0!	NA	NA	NA
4933403O08Rik	0	1.49258	#DIV/0!	0.817656	1	RIKEN cDNA 4933403O08 gene
4933404M02Rik	0	2.38813	#DIV/0!	0.685255	1	NA
4933404O12Rik	59.3468	92.1697	1.55307	0.411379	0.988623	RIKEN cDNA 4933404O12 gene
4933405L10Rik	0	0	#DIV/0!	NA	NA	RIKEN cDNA 4933405L10 gene
4933405O20Rik	0	0	#DIV/0!	NA	NA	RIKEN cDNA 4933405O20 gene
4933406C10Rik	6.91041	0	0	0.292529	0.965249	RIKEN cDNA 4933406C10 gene
4933406D12Rik	0	0	#DIV/0!	NA	NA	RIKEN cDNA 4933406D12 gene
4933406F09Rik	0	0	#DIV/0!	NA	NA	RIKEN cDNA 4933406F09 gene
4933406I18Rik	2.87941	1.7911	0.622036	0.966475	1	RIKEN cDNA 4933406I18 gene
4933406J08Rik	0	0	#DIV/0!	NA	NA	NA
4933406K04Rik	0	0	#DIV/0!	NA	NA	RIKEN cDNA 4933406K04 gene
4933406M09Rik	0	0	#DIV/0!	NA	NA	RIKEN cDNA 4933406M09 gene
4933407C03Rik	557.177	755.853	1.35657	0.280539	0.962272	NA
4933407H18Rik	87.8632	138.117	1.57195	0.343865	0.981294	NA
4933407I05Rik	0	4.19202	#DIV/0!	0.476786	1	RIKEN cDNA 4933407I05 gene
4933407K13Rik	10.3884	16.3003	1.56909	0.63833	1	RIKEN cDNA 4933407K13 gene
4933407L21Rik	2.62716	2.08961	0.795387	0.997927	1	RIKEN cDNA 4933407L21 gene
4933407P14Rik	0	0	#DIV/0!	NA	NA	NA
4933408B17Rik	14.8685	3.58219	0.240924	0.431252	0.990948	RIKEN cDNA 4933408B17 gene
4933409G03Rik	0	0	#DIV/0!	NA	NA	RIKEN cDNA 4933409G03 gene
4933409K07Rik	0	0	#DIV/0!	NA	NA	RIKEN cDNA 4933409K07 gene
4933411G11Rik	1.96766	0	0	0.786409	1	NA
4933411K16Rik	0	0	#DIV/0!	NA	NA	RIKEN cDNA 4933411K16 gene
4933411K20Rik	395.128	351.775	0.89028	0.846851	1	NA
4933412E12Rik	12.4367	23.9836	1.92846	0.620119	1	RIKEN cDNA 4933412E12 gene
4933412E24Rik	0	0	#DIV/0!	NA	NA	RIKEN cDNA 4933412E24 gene
4933413G19Rik	0	0	#DIV/0!	NA	NA	NA
4933413J09Rik	0	0	#DIV/0!	NA	NA	RIKEN cDNA 4933413J09 gene
4933415F23Rik	0	0	#DIV/0!	NA	NA	RIKEN cDNA 4933415F23 gene
4933416C03Rik	0	0	#DIV/0!	NA	NA	RIKEN cDNA 4933416C03 gene
4933416E03Rik	0	0	#DIV/0!	NA	NA	RIKEN cDNA 4933416E03 gene
4933416I08Rik	0	0.597032	#DIV/0!	0.952051	1	RIKEN cDNA 4933416I08 gene
4933417A18Rik	0	0	#DIV/0!	NA	NA	RIKEN cDNA 4933417A18 gene
4933417E11Rik	0	0	#DIV/0!	NA	NA	RIKEN cDNA 4933417E11 gene
4933417G07Rik	14.7971	6.56736	0.443828	0.654445	1	SEC13 homolog pseudogene
4933421E11Rik	113.132	130.08	1.14981	0.743173	1	NA
4933421I07Rik	0	0	#DIV/0!	NA	NA	RIKEN cDNA 4933421I07 gene
4933421O10Rik	55.977	70.7711	1.26429	0.712216	1	RIKEN cDNA 4933421O10 gene
4933422A05Rik	0	0	#DIV/0!	NA	NA	RIKEN cDNA 4933422A05 gene
4933422H20Rik	0	0	#DIV/0!	NA	NA	NA
4933424B01Rik	238.497	265.656	1.11388	0.75278	1	NA
4933424G06Rik	4.30163	1.19406	0.277584	0.783597	1	RIKEN cDNA 4933424G06 gene
4933425H06Rik	0	0	#DIV/0!	NA	NA	NA
4933425L06Rik	0	0	#DIV/0!	NA	NA	RIKEN cDNA 4933425L06 gene
4933425O20Rik	0	0	#DIV/0!	NA	NA	NA
4933426D04Rik	0	0	#DIV/0!	NA	NA	NA
4933426M11Rik	1368.59	1568.45	1.14603	0.582235	1	NA
4933427D06Rik	0	0	#DIV/0!	NA	NA	RIKEN cDNA 4933427D06 gene
4933427D14Rik	82.3007	81.9342	0.995547	0.921432	1	RIKEN cDNA 4933427D14 gene
4933427E11Rik	2.95148	0	0	0.65382	1	RIKEN cDNA 4933427E11 gene
4933427G17Rik	1.63971	9.6611	5.89195	0.391309	0.988623	NA
4933428C19Rik	0	0	#DIV/0!	NA	NA	RIKEN cDNA 4933428C19 gene
4933429O19Rik	0	0	#DIV/0!	NA	NA	RIKEN cDNA 4933429O19 gene
4933430H15Rik	3.28533	0	0	0.612879	1	NA
4933430I17Rik	21.9163	4.19202	0.191274	0.221388	0.918193	RIKEN cDNA 4933430I17 gene
4933431E20Rik	580.899	694.014	1.19472	0.520251	1	RIKEN cDNA 4933431E20 gene
4933432B09Rik	33.147	28.8636	0.870774	1	1	NA
4933432G23Rik	0	0	#DIV/0!	NA	NA	RIKEN cDNA 4933432G23 gene
4933432I09Rik	1.96766	3.54709	1.8027	0.858726	1	RIKEN cDNA 4933432I09 gene
4933433C11Rik	0	0	#DIV/0!	NA	NA	NA
4933433G15Rik	18.3059	15.7842	0.862244	0.922804	1	RIKEN cDNA 4933433G15 gene
4933433P14Rik	1678.1	868.356	0.517464	0.00460176	0.421175	NA
4933434E20Rik	928.348	532.422	0.573515	0.037622	0.684637	RIKEN cDNA 4933434E20 gene
4933434I20Rik	0	0	#DIV/0!	NA	NA	NA
4933436C20Rik	0.327943	2.08961	6.37189	0.803298	1	NA
4933436E23Rik	0	0	#DIV/0!	NA	NA	RIKEN cDNA 4933436E23 gene
4933436I01Rik	0	0	#DIV/0!	NA	NA	RIKEN cDNA 4933436I01 gene
4933437F05Rik	6.59133	12.8969	1.95664	0.583735	1	NA
4933438B17Rik	0	0	#DIV/0!	NA	NA	RIKEN cDNA 4933438B17 gene
4933439C10Rik	46.903	24.2661	0.517367	0.463504	0.999198	RIKEN cDNA 4933439C10 gene
4933439F18Rik	366.135	362.581	0.990292	0.971035	1	NA
4933439K11Rik	0	0	#DIV/0!	NA	NA	RIKEN cDNA 4933439K11 gene
5031410I06Rik	0	0	#DIV/0!	NA	NA	RIKEN cDNA 5031410I06 gene
5031414D18Rik	30.0297	24.1742	0.805009	0.644004	1	NA
5031425E22Rik	156.183	175.657	1.12469	0.792929	1	RIKEN cDNA 5031425E22 gene
5031425F14Rik	0	5.15941	#DIV/0!	0.386659	0.988623	RIKEN cDNA 5031425F14 gene
5031426D15Rik	68.9011	90.7987	1.31781	0.566882	1	RIKEN cDNA 5031426D15 gene
5031434O11Rik	3.60737	4.30199	1.19256	0.943428	1	RIKEN cDNA 5031434O11 gene
5031439G07Rik	402.865	522.084	1.29593	0.481641	1	RIKEN cDNA 5031439G07 gene
5033403H07Rik	0	0	#DIV/0!	NA	NA	RIKEN cDNA 5033403H07 gene
5033404E19Rik	0	0	#DIV/0!	NA	NA	NSA2 ribosome biogenesis homolog pseudogene
5033406O09Rik	13.0962	23.7525	1.8137	0.677892	1	RIKEN cDNA 5033406O09 gene
5033411D12Rik	58.255	38.7636	0.665412	0.518167	1	NA
5033414D02Rik	143.393	144.987	1.01112	0.930923	1	NA
5133401N09Rik	515.702	311.428	0.60389	0.201512	0.909606	NA
5330411J11Rik	0.983828	0	0	0.928292	1	RIKEN cDNA 5330411J11 gene
5330413P13Rik	0	0	#DIV/0!	NA	NA	RIKEN cDNA 5330413P13 gene
5330417C22Rik	140.12	128.864	0.919668	0.820579	1	RIKEN cDNA 5330417C22 gene
5330426P16Rik	291.723	324.149	1.11115	0.657581	1	NA
5330434G04Rik	240.77	177.919	0.738959	0.4724	1	RIKEN cDNA 5330434G04 gene
5330437I02Rik	17.9756	4.83695	0.269083	0.3667	0.986151	NA
5330439B14Rik	0	0	#DIV/0!	NA	NA	RIKEN cDNA 5330439B14 gene
5430402E10Rik	0	0	#DIV/0!	NA	NA	RIKEN cDNA 5430402E10 gene
5430402O13Rik	4.96242	5.7197	1.1526	0.940733	1	RIKEN cDNA 5430402O13 gene
5430405G05Rik	21.2486	19.4482	0.91527	0.81051	1	NA
5430405H02Rik	17.0531	22.7128	1.33189	0.677356	1	RIKEN cDNA 5430405H02 gene
5430407P10Rik	25.1574	28.7724	1.1437	0.839953	1	NA
5430411K18Rik	1278.06	1261.53	0.98707	0.976867	1	NA
5430416N02Rik	36.5637	26.8534	0.734429	0.592547	1	RIKEN cDNA 5430416N02 gene
5430416O09Rik	19.7307	46.6094	2.36228	0.324001	0.977046	NA
5430417L22Rik	95.6161	163.007	1.70481	0.278813	0.960402	NA
5430419D17Rik	0	0	#DIV/0!	NA	NA	RIKEN cDNA 5430419D17 gene
5430421F17Rik	0.983828	1.49258	1.51712	0.949239	1	RIKEN cDNA 5430421F17 gene
5430421N21Rik	0	0	#DIV/0!	NA	NA	NA
5430425J12Rik	0	0	#DIV/0!	NA	NA	NA
5430427O19Rik	13.1368	22.464	1.71	0.785058	1	RIKEN cDNA 5430427O19 gene
5430434I15Rik	0	0	#DIV/0!	NA	NA	RIKEN cDNA 5430434I15 gene
5430435G22Rik	38.3322	72.3874	1.88842	0.287539	0.963975	NA
5430437P03Rik	551.587	324.178	0.587718	0.0984062	0.821872	NA
5530400C23Rik	0	0	#DIV/0!	NA	NA	RIKEN cDNA 5530400C23 gene
5530401A14Rik	0	0	#DIV/0!	NA	NA	RIKEN cDNA 5530401A14 gene
5530601H04Rik	56.4477	94.5276	1.67461	0.273465	0.958303	RIKEN cDNA 5530601H04 gene
5730403B10Rik	1275.73	1282.05	1.00496	0.964199	1	NA
5730403I07Rik	0	0	#DIV/0!	NA	NA	RIKEN cDNA 5730403I07 gene
5730405O15Rik	38.4654	28.2345	0.734022	0.758727	1	RIKEN cDNA 5730405O15 gene
5730408K05Rik	10.6869	15.5981	1.45956	0.911744	1	RIKEN cDNA 5730408K05 gene
5730409E04Rik	669.207	638.601	0.954266	0.95474	1	RIKEN cDNA 5730409E04Rik gene
5730416F02Rik	2.62354	0	0	0.696248	1	capping protein (actin filament), gelsolin-like pseudogene
5730419I09Rik	843.626	766.395	0.908453	0.852819	1	NA
5730422E09Rik	7.94148	0	0	0.236308	0.929356	RIKEN cDNA 5730422E09 gene
5730437N04Rik	1971.04	860.549	0.436597	0.00561066	0.451032	NA
5730455O13Rik	65.0401	96.4045	1.48223	0.36439	0.984074	NA
5730455P16Rik	926.508	1063.23	1.14757	0.545621	1	RIKEN cDNA 5730455P16 gene
5730457N03Rik	0	0	#DIV/0!	NA	NA	NA
5730469M10Rik	661.154	453.143	0.685383	0.29555	0.965705	NA
5730494M16Rik	1741.77	1123.87	0.645247	0.0799691	0.792313	NA
5730494N06Rik	622.871	260.759	0.41864	0.00366697	0.389819	NA
5730507C01Rik	8.46531	4.47774	0.528952	0.781108	1	RIKEN cDNA 5730507C01 gene
5730508B09Rik	193.54	64.6153	0.333861	0.0208819	0.593145	NA
5730522E02Rik	11.6383	5.37329	0.46169	0.694931	1	RIKEN cDNA 5730522E02 gene
5730528L13Rik	91.3772	94.1057	1.02986	0.875738	1	NA
5730559C18Rik	0	0	#DIV/0!	NA	NA	RIKEN cDNA 5730559C18 gene
5730577I03Rik	23.2227	34.577	1.48893	0.67207	1	NA
5730590G19Rik	0	5.48187	#DIV/0!	0.360317	0.982428	NA
5830403L16Rik	7.57811	22.5614	2.97719	0.35684	0.982428	NA
5830405N20Rik	0.875721	32.4322	37.0348	0.252736	0.944936	NA
5830411N06Rik	3.63984	0	0	0.572385	1	RIKEN cDNA 5830411N06 gene
5830415F09Rik	96.6966	51.6131	0.533764	0.362861	0.983627	NA
5830416P10Rik	11.0709	0	0	0.120903	0.845675	NA
5830417I10Rik	23.9645	67.6881	2.82452	0.244373	0.940625	gon-4-like pseudogene
5830418K08Rik	317.225	287.262	0.905547	0.855568	1	NA
5830418P13Rik	0	0	#DIV/0!	NA	NA	RIKEN cDNA 5830418P13 gene
5830428M24Rik	0	0	#DIV/0!	NA	NA	RIKEN cDNA 5830428M24 gene
5830432E09Rik	1.45954	0	0	0.850234	1	RIKEN cDNA 5830432E09 gene
5830433M19Rik	137.986	61.5987	0.446412	0.0710338	0.776082	NA
5930412G12Rik	18.1641	15.2153	0.837657	0.782692	1	RIKEN cDNA 5930412G12 gene
5930416I19Rik	146.63	118.927	0.811068	0.627431	1	NA
5930434B04Rik	750.382	552.819	0.736717	0.269151	0.955995	NA
6030405A18Rik	226.293	198.427	0.876858	0.88	1	NA
6030408B16Rik	25.5525	52.5651	2.05714	0.639696	1	RIKEN cDNA 6030408B16 gene
6030419C18Rik	85.5931	153.402	1.79223	0.173459	0.892092	RIKEN cDNA 6030419C18 gene
6030422M02Rik	5.94135	6.86587	1.15561	0.875833	1	NA
6030429G01Rik	11.2475	3.86956	0.344038	0.612601	1	NA
6030446N20Rik	263.895	287.839	1.09073	0.969124	1	NA
6030458C11Rik	923.603	750.106	0.812152	0.463894	0.999584	RIKEN cDNA 6030458C11 gene
6030466F02Rik	0	0	#DIV/0!	NA	NA	RIKEN cDNA 6030466F02 gene
6030468B19Rik	0	0	#DIV/0!	NA	NA	RIKEN cDNA 6030468B19 gene
6030498E09Rik	1.96766	0	0	0.786409	1	RIKEN cDNA 6030498E09 gene
6230400D17Rik	5.72641	0	0	0.363078	0.983893	RIKEN cDNA 6230400D17 gene
6230409E13Rik	4676.75	4583.89	0.980145	0.966936	1	NA
6230427J02Rik	72.7818	145.623	2.00081	0.139197	0.872911	NA
6330403A02Rik	36.6859	34.5635	0.942147	0.955364	1	NA
6330403K07Rik	2931.72	1912.5	0.652347	0.0773984	0.790794	RIKEN cDNA 6330403K07 gene
6330406I15Rik	97.9537	126.461	1.29103	0.546063	1	NA
6330407A03Rik	12.612	11.2495	0.891966	1	1	RIKEN cDNA 6330407A03 gene
6330407J23Rik	632.215	859.516	1.35953	0.213832	0.918193	NA
6330408A02Rik	51.4758	64.2003	1.24719	0.636142	1	NA
6330409N04Rik	2755.12	1245.16	0.451943	0.000495144	0.319615	NA
6330410L21Rik	2.2956	0	0	0.740521	1	RIKEN cDNA 6330410L21 gene
6330416G13Rik	132.362	119.577	0.903405	0.886454	1	NA
6330439K17Rik	1936.5	2019.82	1.04303	0.777496	1	NA
6330503K22Rik	1196.79	1226.82	1.02509	0.932532	1	NA
6330512M04Rik	33.3593	24.1703	0.724544	0.802166	1	NA
6330527O06Rik	5.47054	0	0	0.384302	0.988623	NA
6330545A04Rik	21.7741	5.75644	0.264371	0.333008	0.97965	NA
6330549D23Rik	71.4785	55.5417	0.777042	0.785856	1	RIKEN cDNA 6330549D23 gene
6330578E17Rik	4316.86	2572.77	0.595983	0.0200773	0.589538	NA
6430411K18Rik	675.798	485.024	0.717705	0.311756	0.974123	RIKEN cDNA 6430411K18 gen
6430527G18Rik	127.406	180.318	1.4153	0.444666	0.993884	NA
6430531B16Rik	0.875721	0	0	0.936682	1	RIKEN cDNA 6430531B16 gene
6430548G04	0	0	#DIV/0!	NA	NA	NA
6430548M08Rik	1175.19	1538.08	1.3088	0.265077	0.952412	RIKEN cDNA 6430548M08 gene
6430550D23Rik	7.45001	4.83695	0.649254	0.864964	1	RIKEN cDNA 6430550D23 gene
6430562O15Rik	13.5431	3.58219	0.264504	0.493911	1	RIKEN cDNA 6430562O15 gene
6430571L13Rik	81.0191	32.433	0.400313	0.189327	0.906239	RIKEN cDNA 6430571L13 gene
6430573F11Rik	106.441	121.613	1.14254	0.767608	1	RIKEN cDNA 6430573F11 gene
6430598A04Rik	110.83	114.037	1.02894	0.78651	1	NA
6430704M03Rik	461.013	384.173	0.833324	0.547134	1	NA
6430706D22Rik	0	0	#DIV/0!	NA	NA	RIKEN cDNA 6430706D22 gene
6530401N04Rik	163.557	108.201	0.661552	0.332082	0.97965	NA
6530402F18Rik	124.454	108.107	0.868652	0.765261	1	RIKEN cDNA 6530402F18 gene
6530411M01Rik	5.17735	13.2321	2.55577	0.502998	1	RIKEN cDNA 6530411M01 gene
6530418L21Rik	406.874	433.265	1.06486	0.767528	1	NA
6720401G13Rik	288.583	577.782	2.00214	0.0167785	0.571002	NA
6720456B07Rik	3390.14	1917.75	0.565684	0.054122	0.73532	NA
6720456H20Rik	333.373	456.908	1.37056	0.267968	0.955333	NA
6720463M24Rik	30.7475	7.36876	0.239654	0.245597	0.942189	NA
6720468P15Rik	294.195	90.8573	0.308834	0.00146895	0.366441	RIKEN cDNA 6720468P15 gene
6720483E21Rik	12.2313	0	0	0.110601	0.832992	RIKEN cDNA 6720483E21 gene
6720489N17Rik	56.4346	80.541	1.42716	0.523118	1	RIKEN cDNA 6720489N17 gene
6820408C15Rik	7.76614	2.68665	0.345944	0.690067	1	RIKEN cDNA 6820408C15 gene
6820431F20Rik	159.717	199.628	1.24989	0.622742	1	cadherin 11 pseudogene
7420426K07Rik	0	0	#DIV/0!	NA	NA	RIKEN cDNA 7420426K07 gene
7420461P10Rik	0.330895	7.41665	22.4139	0.330485	0.979253	RIKEN cDNA 7420461P10 gene
7530420F21Rik	0	0	#DIV/0!	NA	NA	NA
7630403G23Rik	3.50289	0	0	0.572576	1	RIKEN cDNA 7630403G23 gene
8030411F24Rik	0	0	#DIV/0!	NA	NA	RIKEN cDNA 8030411F24 gene
8030442B05Rik	0	0	#DIV/0!	NA	NA	RIKEN cDNA 8030442B05 gene
8030443G20Rik	0	0	#DIV/0!	NA	NA	RIKEN cDNA 8030443G20 gene
8030462N17Rik	657.987	640.734	0.973779	0.937839	1	RIKEN cDNA 8030462N17 gene
8430406I07Rik	112.779	103.92	0.921452	0.899728	1	NA
8430408G22Rik	81.9495	113.613	1.38638	0.594677	1	RIKEN cDNA 8430408G22 gene
8430410A17Rik	59.2603	65.5248	1.10571	0.845152	1	NA
8430410K20Rik	1166.74	998.168	0.855518	0.574596	1	NA
8430419L09Rik	1178.41	1342.62	1.13935	0.604258	1	NA
8430423G03Rik	0	0	#DIV/0!	NA	NA	RIKEN cDNA 8430423G03 gene
8430427H17Rik	672.501	740.342	1.10088	0.839545	1	NA
8430429K09Rik	4.0867	1.49258	0.365229	0.810326	1	RIKEN cDNA 8430429K09 gene
8430431K14Rik	95.6536	99.7654	1.04299	0.85149	1	RIKEN cDNA 8430431K14 gene
8430436N08Rik	0	0	#DIV/0!	NA	NA	RIKEN cDNA 8430436N08 gene
8430437L04Rik	0	0.322463	#DIV/0!	0.989112	1	RIKEN cDNA 8430437L04 gene
9030025P20Rik	7.21474	1.49258	0.206879	0.604958	1	RIKEN cDNA 9030025P20 gene
9030204H09Rik	0	0	#DIV/0!	NA	NA	RIKEN cDNA 9030204H09 gene
9030224M15Rik	8.31392	1.49258	0.179528	0.518617	1	NA
9030418K01Rik	118.119	118.533	1.0035	0.884495	1	NA
9030425E11Rik	209.964	247.872	1.18054	0.654054	1	NA
9030612E09Rik	4.26325	6.37742	1.4959	0.824983	1	RIKEN cDNA 9030612E09 gene
9030617O03Rik	155.052	182.303	1.17576	0.788524	1	NA
9030619P08Rik	0	0	#DIV/0!	NA	NA	lymphocyte antigen 6 complex pseudogene
9030624J02Rik	1619.68	1537.67	0.949362	0.84691	1	RIKEN cDNA 9030624J02 gene
9030625A04Rik	96.1745	111.487	1.15921	0.795587	1	NA
9130008F23Rik	28.6829	4.77626	0.16652	0.15771	0.888983	RIKEN cDNA 9130008F23 gene
9130011E15Rik	299.279	472.906	1.58015	0.162166	0.889697	RIKEN cDNA 9130011E15 gene
9130011J15Rik	4003.67	2172.08	0.542523	0.0593819	0.745562	NA
9130015L21Rik	0	0	#DIV/0!	NA	NA	RIKEN cDNA 9130015L21 gene
9130017N09Rik	3.60737	8.00089	2.21793	0.654597	1	NA
9130019O22Rik	69.8653	56.5121	0.808872	0.651907	1	RIKEN cDNA 9130019O22 gene
9130019P16Rik	2.04335	0	0	0.764153	1	RIKEN cDNA 9130019P16 gene
9130023H24Rik	62.8284	70.1616	1.11672	0.780567	1	RIKEN cDNA 9130023H24 gene
9130024F11Rik	0	0	#DIV/0!	NA	NA	RIKEN cDNA 9130024F11 gene
9130204L05Rik	37.2183	25.5166	0.685594	0.600371	1	RIKEN cDNA 9130204L05 gene
9130206I24Rik	32.8879	20.0501	0.60965	0.649387	1	NA
9130209A04Rik	0	0	#DIV/0!	NA	NA	RIKEN cDNA 9130209A04 gene
9130230L23Rik	0	0	#DIV/0!	NA	NA	RIKEN cDNA 9130230L23 gene
9130401M01Rik	322.262	190.924	0.592449	0.284654	0.962272	RIKEN cDNA 9130401M01 gene
9130404H23Rik	0	0	#DIV/0!	NA	NA	NA
9130409I23Rik	0	0	#DIV/0!	NA	NA	RIKEN cDNA 9130409I23 gene
9230102K24Rik	0	0	#DIV/0!	NA	NA	RIKEN cDNA 9230102K24 gene
9230102O04Rik	0	0	#DIV/0!	NA	NA	RIKEN cDNA 9230102O04 gene
9230104L09Rik	0	0	#DIV/0!	NA	NA	RIKEN cDNA 9230104L09 gene
9230105E05Rik	0	0	#DIV/0!	NA	NA	RIKEN cDNA 9230105E05 gene
9230107M04Rik	0	0	#DIV/0!	NA	NA	NA
9230110C19Rik	170.603	157.535	0.923402	0.824161	1	RIKEN cDNA 9230110C19 gene
9230110F15Rik	0	0	#DIV/0!	NA	NA	RIKEN cDNA 9230110F15 gene
9230112J17Rik	39.434	46.4216	1.1772	0.932584	1	RIKEN cDNA 9230112J17 gene
9230113P08Rik	1.63971	0	0	0.833514	1	RIKEN cDNA 9230113P08 gene
9230114K14Rik	32.4914	55.6565	1.71296	0.405556	0.988623	RIKEN cDNA 9230114K14 gene
9230115E21Rik	1.31177	0	0	0.881177	1	NA
9230116N13Rik	33.4615	0	0	0.00103891	0.329281	RIKEN cDNA 9230116N13 gene
9330020H09Rik	25.4221	36.9081	1.45181	0.699639	1	RIKEN cDNA 9330020H09 gene
9330111N05Rik	0.983828	0.597032	0.606846	1	1	RIKEN cDNA 9330111N05 gene
9330133O14Rik	0	0	#DIV/0!	NA	NA	RIKEN cDNA 9330133O14 gene
9330151L19Rik	43.4692	45.5391	1.04762	0.910267	1	RIKEN cDNA 9330151L19 gene
9330158H04Rik	4.9588	0	0	0.430363	0.990462	RIKEN cDNA 9330158H04 gene
9330159F19Rik	495.056	506.361	1.02284	0.887372	1	RIKEN cDNA 9330159F19 gene
9330159M07Rik	17.691	8.05994	0.455596	0.591058	1	RIKEN cDNA 9330159M07 gene
9330162B11Rik	0	0	#DIV/0!	NA	NA	RIKEN cDNA 9330162B11 gene
9330175E14Rik	0	0	#DIV/0!	NA	NA	RIKEN cDNA 9330175E14 gene
9330178D15Rik	0	0	#DIV/0!	NA	NA	RIKEN cDNA 9330178D15 gene
9330179D12Rik	4.37861	0	0	0.477655	1	RIKEN cDNA 9330179D12 gene
9330182L06Rik	1807.97	1523.95	0.842906	0.539844	1	RIKEN cDNA 9330182L06 gene
9430007A20Rik	0	0	#DIV/0!	NA	NA	RIKEN cDNA 9430007A20 gene
9430008C03Rik	28.8879	110.165	3.81353	0.257514	0.946789	NA
9430015G10Rik	70.3763	103.773	1.47455	0.432079	0.990948	RIKEN cDNA 9430015G10 gene
9430016H08Rik	203.118	133.327	0.656403	0.246699	0.942213	NA
9430019J16Rik	0	0	#DIV/0!	NA	NA	RIKEN cDNA 9430019J16 gene
9430020K01Rik	803.794	1707.04	2.12373	0.0143523	0.555334	NA
9430021M05Rik	214.462	186.528	0.869747	0.626216	1	RIKEN cDNA 9430021M05 gene
9430023L20Rik	992.872	531.428	0.535243	0.101769	0.82938	NA
9430031J16Rik	59.549	80.5861	1.35327	0.63182	1	NA
9430032N09Rik	0	0	#DIV/0!	NA	NA	NA
9430037G07Rik	67.9127	100.022	1.4728	0.456688	0.995957	RIKEN cDNA 9430037G07 gene
9430038I01Rik	37.3994	15.8581	0.42402	0.388158	0.988623	RIKEN cDNA 9430038I01 gene
9430041J12Rik	46.9705	95.4794	2.03275	0.254306	0.945874	RIKEN cDNA 9430041J12 gene
9430060I03Rik	16.1845	6.48644	0.40078	0.417366	0.990046	RIKEN cDNA 9430060I03 gene
9430076C15Rik	2.07939	9.2189	4.43347	0.478862	1	NA
9430076G02Rik	58.8816	65.5862	1.11386	0.744974	1	NA
9430083A17Rik	32.2687	17.1735	0.532205	0.530841	1	RIKEN cDNA 9430083A17 gene
9430091E24Rik	29.228	8.19247	0.280295	0.254967	0.945874	RIKEN cDNA 9430091E24 gene
9530002B09Rik	0	0	#DIV/0!	NA	NA	RIKEN cDNA 9530002B09 gene
9530003J23Rik	0	0	#DIV/0!	NA	NA	RIKEN cDNA 9530003J23 gene
9530008L14Rik	36.2345	3.28368	0.0906231	0.0410072	0.693264	NA
9530026F06Rik	0.327943	0	0	1	1	RIKEN cDNA 9530026F06 gene
9530026P05Rik	83.9074	68.4323	0.815569	0.767195	1	RIKEN cDNA 9530026P05 gene
9530036O11Rik	20.9511	20.0819	0.958513	0.862	1	RIKEN cDNA 9530036O11Rik
9530051G07Rik	1.45954	9.55252	6.5449	0.405453	0.988623	RIKEN cDNA 9530051G07 gene
9530053A07Rik	52.2549	25.926	0.496145	0.327944	0.97728	RIKEN cDNA 9530053A07 gene
9530059O14Rik	531.504	662.339	1.24616	0.487779	1	RIKEN cDNA 9530059O14 gene
9530068E07Rik	2026.02	1746.99	0.862278	0.496248	1	RIKEN cDNA 9530068E07 gene
9530077C05Rik	405.755	231.438	0.570388	0.100159	0.823921	RIKEN cDNA 9530077C05 gene
9530082P21Rik	23.9576	27.2726	1.13837	0.937159	1	RIKEN cDNA 9530082P21 gene
9530091C08Rik	204.277	300.87	1.47285	0.230489	0.923799	RIKEN cDNA 9530091C08 gene
9630013A20Rik	1.31177	16.8647	12.8565	0.365345	0.984555	RIKEN cDNA 9630013A20 gene
9630028B13Rik	0	0	#DIV/0!	NA	NA	RIKEN cDNA 9630028B13 gene
9630028H03Rik	0	0	#DIV/0!	NA	NA	RIKEN cDNA 9630028H03 gene
9630033F20Rik	804.527	670.284	0.83314	0.508941	1	NA
9830001H06Rik	858.503	1297.75	1.51164	0.407655	0.988623	NA
9830107B12Rik	0	0	#DIV/0!	NA	NA	RIKEN cDNA 9830107B12 gene
9830132P13	0	0	#DIV/0!	NA	NA	NA
9830147E19Rik	45.6466	28.1468	0.616624	0.588357	1	NA
9930005F22Rik	2.62716	0	0	0.682729	1	NA
9930012K11Rik	33.4736	12.8139	0.382806	0.34691	0.982428	RIKEN cDNA 9930012K11 gene
9930013L23Rik	127.336	197.621	1.55196	0.28375	0.962272	NA
9930014A18Rik	5.29432	22.4747	4.24507	0.237261	0.930433	RIKEN cDNA 9930014A18 gene
9930021D14Rik	0.983828	0	0	0.928292	1	NA
9930021J03Rik	450.715	448.777	0.995701	0.943161	1	RIKEN cDNA 9930021J03 gene
9930023K05Rik	3.93531	29.1558	7.40876	0.0947744	0.816025	NA
9930032O22Rik	0	0	#DIV/0!	NA	NA	NA
9930104L06Rik	79.1987	90.2912	1.14006	0.823611	1	RIKEN cDNA 9930104L06 gene
9930111J21Rik1	4.92276	27.8187	5.65104	0.167222	0.889697	RIKEN cDNA 9930111J21 gene 1
9930111J21Rik2	6.42196	1.49258	0.232418	0.628744	1	RIKEN cDNA 9930111J21 gene 2
a	0	0	#DIV/0!	NA	NA	nonagouti
A030009H04Rik	98.2912	76.0379	0.773599	0.602907	1	NA
A130010J15Rik	215.115	147.707	0.68664	0.369513	0.986566	RIKEN cDNA A130010J15 gene
A130022J15Rik	553.594	884.491	1.59773	0.172235	0.891179	NA
A130040M12Rik	0	0	#DIV/0!	NA	NA	RIKEN cDNA A130040M12 gene
A130049A11Rik	14.5394	6.95051	0.478047	0.663803	1	NA
A130077B15Rik	0	0	#DIV/0!	NA	NA	RIKEN cDNA A130077B15 gene
A1bg	0	0	#DIV/0!	NA	NA	alpha-1-B glycoprotein
A1cf	0	0	#DIV/0!	NA	NA	APOBEC1 complementation factor
A230001M10Rik	14.4958	3.28368	0.226527	0.412399	0.988623	RIKEN cDNA A230001M10 gene
A230020J21Rik	2.04335	0	0	0.764153	1	RIKEN cDNA A230020J21 gene
A230028O05Rik	0	0	#DIV/0!	NA	NA	RIKEN cDNA A230028O05 gene
A230046K03Rik	2409.91	2351.52	0.975772	0.989562	1	NA
A230050P20Rik	45.1882	29.8277	0.660076	0.563692	1	RIKEN cDNA A230050P20 gene
A230051G13Rik	62.7858	110.804	1.76479	0.290267	0.965249	NA
A230056P14Rik	26.9925	16.3498	0.605718	0.697019	1	RIKEN cDNA A230056P14 gene
A230057D06Rik	101.288	72.9267	0.719993	0.499532	1	RIKEN cDNA A230057D06 gene
A230065H16Rik	12.7325	0	0	0.0835157	0.79552	NA
A230072C01Rik	119.98	109.614	0.913603	0.782847	1	RIKEN cDNA A230072C01 gene
A230072E10Rik	0	12.5404	#DIV/0!	0.19501	0.908019	RIKEN cDNA A230072E10 gene
A230073K19Rik	14.6962	5.37329	0.365624	0.552151	1	NA
A230077H06Rik	28.8293	6.26884	0.217447	0.220296	0.918193	RIKEN cDNA A230077H06 gene
A230108P19Rik	0	0	#DIV/0!	NA	NA	RIKEN cDNA A230108P19 gene
A2ld1	596.65	256.16	0.429331	0.00475505	0.421175	NA
A2m	413.591	700.723	1.69424	0.0567649	0.740762	alpha-2-macroglobulin
A330021E22Rik	157.608	130.467	0.827792	0.66428	1	NA
A330023F24Rik	912.127	720.081	0.789453	0.359695	0.982428	RIKEN cDNA A330023F24 gene
A330035P11Rik	10.2413	4.71488	0.460379	0.68595	1	RIKEN cDNA A330035P11 gene
A330040F15Rik	3.21098	0.597032	0.185935	0.768632	1	RIKEN cDNA A330040F15 gene
A330049M08Rik	81.7259	149.368	1.82767	0.285394	0.962307	NA
A330049N07Rik	9.58837	2.68665	0.280198	0.59209	1	RIKEN cDNA A330049N07 gene
A330050B17Rik	34.518	4.77626	0.13837	0.0862607	0.802659	NA
A330050F15Rik	96.9497	54.6224	0.56341	0.255652	0.945874	NA
A330069E16Rik	21.1035	31.9652	1.51469	0.656991	1	RIKEN cDNA A330069E16 gene
A330076H08Rik	123.047	72.6231	0.590208	0.340959	0.98027	RIKEN cDNA A330076H08 gene
A330093E20Rik	2.2956	0	0	0.740521	1	RIKEN cDNA A330093E20 gene
A3galt2	755.661	789.793	1.04517	0.875877	1	alpha 1,3-galactosyltransferase 2 (isoglobotriaosylceramide synthase)
A430005L14Rik	97.8786	41.0299	0.419192	0.128279	0.854251	RIKEN cDNA A430005L14 gene
A430033K04Rik	67.8132	60.4138	0.890886	0.953342	1	RIKEN cDNA A430033K04 gene
A430035B10Rik	0	17.6987	#DIV/0!	0.0227289	0.607778	RIKEN cDNA A430035B10 gene
A430075N02	0	0	#DIV/0!	NA	NA	NA
A430078G23Rik	9.37706	0.597032	0.0636694	0.31039	0.974123	RIKEN cDNA A430078G23 gene
A430084P05Rik	0	9.6739	#DIV/0!	0.188084	0.906012	NA
A430089I19Rik	0	0	#DIV/0!	NA	NA	RIKEN cDNA A430089I19 gene
A430092G05Rik	0.655885	1.19406	1.82054	0.9499	1	NA
A430093F15Rik	0	5.80434	#DIV/0!	0.335675	0.97965	RIKEN cDNA A430093F15 gene
A430105I19Rik	85.7868	120.282	1.40211	0.46125	0.997036	RIKEN cDNA A430105I19 gene
A430107O13Rik	251.44	485.553	1.93109	0.0256541	0.62227	NA
A430107P09Rik	0	0	#DIV/0!	NA	NA	NA
A430110N23Rik	0.875721	28.7852	32.8702	0.0962432	0.81711	NA
A4galt	1220.95	853.699	0.699209	0.164318	0.889697	alpha 1,4-galactosyltransferase
A4gnt	0	0	#DIV/0!	NA	NA	alpha-1,4-N-acetylglucosaminyltransferase
A530013C23Rik	2.04335	14.8672	7.2759	0.437418	0.992249	RIKEN cDNA A530013C23 gene
A530016L24Rik	0	0	#DIV/0!	NA	NA	RIKEN cDNA A530016L24 gene
A530032D15Rik	1.65447	0	0	0.832173	1	RIKEN cDNA A530032D15Rik gene
A530053G22Rik	0	0	#DIV/0!	NA	NA	RIKEN cDNA A530053G22 gene
A530054K11Rik	162.171	164.178	1.01238	0.887709	1	NA
A530058N18Rik	6.25158	3.86956	0.618973	0.889603	1	RIKEN cDNA A530058N18 gene
A530064D06Rik	0	0	#DIV/0!	NA	NA	RIKEN cDNA A530064D06 gene
A530088E08Rik	6.01409	0	0	0.347641	0.982428	RIKEN cDNA A530088E08 gene
A530098C11Rik	0	0	#DIV/0!	NA	NA	NA
A530099J19Rik	1.31177	14.9593	11.4039	0.207366	0.915239	RIKEN cDNA A530099J19 gene
A630001G21Rik	21.2974	9.51742	0.446882	0.564475	1	RIKEN cDNA A630001G21 gene
A630007B06Rik	392.966	409.115	1.0411	0.867364	1	NA
A630010A05Rik	0	0	#DIV/0!	NA	NA	RIKEN cDNA A630010A05 gene
A630033H20Rik	8.77949	5.15941	0.587666	0.811642	1	NA
A630055G03Rik	1.16763	0	0	0.893872	1	NA
A630066F11Rik	47.2807	26.0523	0.551012	0.356399	0.982428	RIKEN cDNA A630066F11 gene
A630072M18Rik	49.4138	36.9711	0.748194	0.627937	1	RIKEN cDNA A630072M18 gene
A630073D07Rik	0	0	#DIV/0!	NA	NA	RIKEN cDNA A630073D07 gene
A630075F10Rik	0	0	#DIV/0!	NA	NA	RIKEN cDNA A630075F10 gene
A630077J23Rik	2.96624	0	0	0.652552	1	RIKEN cDNA A630077J23 gene
A630089N07Rik	9.98839	13.2082	1.32236	0.780064	1	RIKEN cDNA A630089N07 gene
A630095E13Rik	0	0	#DIV/0!	NA	NA	RIKEN cDNA A630095E13 gene
A630095N17Rik	0	0	#DIV/0!	NA	NA	RIKEN cDNA A630095N17 gene
A730008H23Rik	0	0	#DIV/0!	NA	NA	RIKEN cDNA A730008H23 gene
A730011L01Rik	98.1539	146.388	1.49141	0.42683	0.990462	NA
A730015I17	0	0	#DIV/0!	NA	NA	NA
A730017C20Rik	591.301	308.093	0.521043	0.0315851	0.644518	RIKEN cDNA A730017C20 gene
A730017L22Rik	29.3205	38.8855	1.32622	0.723389	1	RIKEN cDNA A730017L22 gene
A730018C14Rik	1.63971	0	0	0.833514	1	RIKEN cDNA A730018C14 gene
A730020E08Rik	18.3908	7.12929	0.387655	0.52684	1	RIKEN cDNA A730020E08 gene
A730020M07Rik	12.5533	1.49258	0.118899	0.326341	0.97728	RIKEN cDNA A730020M07 gene
A730037C10Rik	0	0	#DIV/0!	NA	NA	NA
A730043L09	1.96766	4.47774	2.27567	0.758631	1	NA
A730046J19Rik	0	2.38813	#DIV/0!	0.685255	1	RIKEN cDNA A730046J19 gene
A730056A06Rik	8.4941	2.08961	0.246008	0.586263	1	RIKEN cDNA A730056A06 gene
A730069N07Rik	38.2571	86.9722	2.27336	0.271844	0.958303	NA
A730082K24Rik	6.49403	0	0	0.305969	0.972672	RIKEN cDNA A730082K24 gene
A730085A09Rik	5.24708	0.895549	0.170676	0.65857	1	NA
A730090H04Rik	0	0	#DIV/0!	NA	NA	NA
A730090N16Rik	0	1.7911	#DIV/0!	0.772264	1	RIKEN cDNA A730090N16 gene
A730098P11Rik	204.512	175.953	0.860351	0.680501	1	NA
A830007P12Rik	49.1268	33.1809	0.675412	0.548739	1	NA
A830010M20Rik	371.902	323.236	0.869143	0.838918	1	RIKEN cDNA A830010M20 gene
A830018L16Rik	883.451	865.515	0.979697	0.990495	1	RIKEN cDNA A830018L16 gene
A830019L24Rik	0	6.50831	#DIV/0!	0.282305	0.962272	RIKEN cDNA A830019L24 gene
A830080D01Rik	76.9432	144.721	1.88088	0.140489	0.873927	NA
A830082N09Rik	41.1598	13.1347	0.319115	0.24438	0.940625	RIKEN cDNA A830082N09 gene
A830093I24Rik	25.1986	9.31469	0.369651	0.412099	0.988623	NA
A930001A20Rik	8.26647	0.322463	0.0390086	0.320171	0.977046	RIKEN cDNA A930001A20 gene
A930001N09Rik	2306.82	1913.89	0.829663	0.506319	1	NA
A930003A15Rik	4.99483	2.08961	0.418355	0.820967	1	RIKEN cDNA A930003A15 gene
A930003O13Rik	2.6632	0	0	0.679415	1	RIKEN cDNA A930003O13 gene
A930004D18Rik	38.8442	35.2633	0.907813	1	1	RIKEN cDNA A930004D18 gene
A930005H10Rik	93.1516	64.1547	0.688713	0.418321	0.990046	RIKEN cDNA A930005H10 gene
A930005I04Rik	28.602	46.3793	1.62154	0.51097	1	NA
A930006I01Rik	0	0	#DIV/0!	NA	NA	RIKEN cDNA A930006I01 gene
A930007I19Rik	3.96779	22.8579	5.76087	0.173999	0.89236	RIKEN cDNA A930007I19 gene
A930011G23Rik	10.9404	11.0228	1.00753	0.964281	1	RIKEN cDNA A930011G23 gene
A930011O12Rik	654.376	538.72	0.823258	0.428548	0.990462	NA
A930012L18Rik	12.5448	51.8218	4.13095	0.118062	0.842682	RIKEN cDNA A930012L18 gene
A930013F10Rik	30.3819	74.4874	2.45171	0.152194	0.879858	RIKEN cDNA A930013F10 gene
A930015D03Rik	8.0977	2.68665	0.331779	0.657869	1	RIKEN cDNA A930015D03 gene
A930017M01Rik	31.2255	44.5019	1.42518	0.670299	1	Smg-5 homolog, nonsense mediated mRNA decay factor pseudogene
A930018P22Rik	2.95148	0	0	0.65382	1	RIKEN cDNA A930018P22 gene
A930019D19Rik	0	0	#DIV/0!	NA	NA	RIKEN cDNA A930019D19 gene
A930038C07Rik	289.073	346.611	1.19904	0.598119	1	NA
AA387883	0	8.05994	#DIV/0!	0.196153	0.908019	expressed sequence AA387883
AA388235	94.5306	62.514	0.66131	0.448763	0.994094	expressed sequence AA388235
AA415398	8.38961	1.61232	0.19218	0.503528	1	NA
AA465934	1.49557	12.9729	8.6742	0.443142	0.993613	expressed sequence AA465934
AA467197	1.16763	1.7911	1.53396	0.94971	1	expressed sequence AA467197
AA474331	29.2555	41.5532	1.42036	0.769134	1	NA
AA543186	11.117	3.28368	0.295374	0.5664	1	expressed sequence AA543186
AA545190	0	0	#DIV/0!	NA	NA	EST AA545190
AA619741	0	0	#DIV/0!	NA	NA	PHD finger protein 19 pseudogene
AA792892	0	0	#DIV/0!	NA	NA	expressed sequence AA792892
AA960436	103.864	88.0354	0.847602	0.906593	1	NA
AA986860	17.8712	36.234	2.02751	0.528333	1	expressed sequence AA986860
AA987161	114.381	115.497	1.00976	0.879091	1	NA
Aaas	172.332	190.909	1.1078	0.887304	1	achalasia, adrenocortical insufficiency, alacrimia
Aacs	1507.63	1634.77	1.08433	0.665519	1	acetoacetyl-CoA synthetase
Aadac	0	0	#DIV/0!	NA	NA	arylacetamide deacetylase
Aadacl2	0	0	#DIV/0!	NA	NA	arylacetamide deacetylase like 2
Aadacl3	0	0	#DIV/0!	NA	NA	arylacetamide deacetylase like 3
Aadat	14.3929	0	0	0.0587877	0.745562	aminoadipate aminotransferase
Aagab	699.191	541.86	0.774981	0.395527	0.988623	alpha- and gamma-adaptin binding protein
Aak1	3509.23	4166.82	1.18739	0.406569	0.988623	AP2 associated kinase 1
Aamp	1316.54	981.359	0.745406	0.199034	0.909606	angio-associated migratory protein
Aanat	0	0	#DIV/0!	NA	NA	arylalkylamine N-acetyltransferase
Aard	39.8142	36.8484	0.925509	0.901282	1	alanine and arginine rich domain containing protein
Aars	1786.47	1785.89	0.999672	0.96229	1	alanyl-tRNA synthetase
Aars2	83.0592	115.437	1.38982	0.526983	1	alanyl-tRNA synthetase 2, mitochondrial
Aarsd1	292.958	294.783	1.00623	0.961322	1	alanyl-tRNA synthetase domain containing 1
Aasdh	271.96	206.907	0.760802	0.42246	0.990239	aminoadipate-semialdehyde dehydrogenase
Aasdhppt	824.498	524.728	0.636422	0.095173	0.81711	aminoadipate-semialdehyde dehydrogenase-phosphopantetheinyl transferase
Aass	29.4367	60.2115	2.04546	0.28129	0.962272	aminoadipate-semialdehyde synthase
Aatf	170.938	212.941	1.24572	0.477751	1	apoptosis antagonizing transcription factor
Aatk	1012.88	1627	1.60632	0.368901	0.986566	apoptosis-associated tyrosine kinase
AB099516	13.6774	0.597032	0.0436512	0.164886	0.889697	NA
AB124611	17.8315	12.3777	0.694151	0.779813	1	cDNA sequence AB124611
Abat	1089.89	1171.46	1.07484	0.65905	1	4-aminobutyrate aminotransferase
Abca1	3147.93	3748	1.19062	0.459882	0.996535	ATP-binding cassette, sub-family A (ABC1), member 1
Abca12	13.4277	4.77626	0.355701	0.619575	1	ATP-binding cassette, sub-family A (ABC1), member 12
Abca13	16.2154	19.6096	1.20932	0.82506	1	ATP-binding cassette, sub-family A (ABC1), member 13
Abca14	0.655885	0	0	0.972878	1	ATP-binding cassette, sub-family A (ABC1), member 14
Abca15	0	0	#DIV/0!	NA	NA	ATP-binding cassette, sub-family A (ABC1), member 15
Abca16	0	0	#DIV/0!	NA	NA	ATP-binding cassette, sub-family A (ABC1), member 16
Abca17	8.53375	5.36214	0.628345	0.838416	1	ATP-binding cassette, sub-family A (ABC1), member 17
Abca2	1337.19	2282.78	1.70715	0.179191	0.897575	ATP-binding cassette, sub-family A (ABC1), member 2
Abca3	1512.43	2003.6	1.32476	0.256632	0.945897	ATP-binding cassette, sub-family A (ABC1), member 3
Abca4	1.63971	7.52359	4.58836	0.515249	1	ATP-binding cassette, sub-family A (ABC1), member 4
Abca5	4564.52	3754.43	0.822525	0.638179	1	ATP-binding cassette, sub-family A (ABC1), member 5
Abca6	3376.33	3680.64	1.09013	0.621805	1	ATP-binding cassette, sub-family A (ABC1), member 6
Abca7	966.667	1431.88	1.48126	0.125382	0.848172	ATP-binding cassette, sub-family A (ABC1), member 7
Abca8a	10193.2	11737.4	1.1515	0.548322	1	ATP-binding cassette, sub-family A (ABC1), member 8a
Abca8b	1976.68	2686.35	1.35902	0.191962	0.907961	ATP-binding cassette, sub-family A (ABC1), member 8b
Abca9	1287.74	2315.82	1.79835	0.0515593	0.730732	ATP-binding cassette, sub-family A (ABC1), member 9
Abcb10	303.347	235.992	0.777962	0.420276	0.990092	ATP-binding cassette, sub-family B (MDR/TAP), member 10
Abcb11	0	0	#DIV/0!	NA	NA	ATP-binding cassette, sub-family B (MDR/TAP), member 11
Abcb1a	735.073	1726.5	2.34874	0.0205417	0.589551	ATP-binding cassette, sub-family B (MDR/TAP), member 1A
Abcb1b	40.385	47.5524	1.17748	0.750096	1	ATP-binding cassette, sub-family B (MDR/TAP), member 1B
Abcb4	95.1993	95.7417	1.0057	0.939521	1	ATP-binding cassette, sub-family B (MDR/TAP), member 4
Abcb5	0	0	#DIV/0!	NA	NA	ATP-binding cassette, sub-family B (MDR/TAP), member 5
Abcb6	294.875	295.133	1.00087	0.956656	1	ATP-binding cassette, sub-family B (MDR/TAP), member 6
Abcb7	909.389	705.428	0.775717	0.436483	0.992249	ATP-binding cassette, sub-family B (MDR/TAP), member 7
Abcb8	249.7	219.79	0.880217	0.705859	1	ATP-binding cassette, sub-family B (MDR/TAP), member 8
Abcb9	131.12	224.228	1.7101	0.214648	0.918193	ATP-binding cassette, sub-family B (MDR/TAP), member 9
Abcc1	420.926	552.91	1.31356	0.304542	0.971698	ATP-binding cassette, sub-family C (CFTR/MRP), member 1
Abcc10	29.2171	48.8808	1.67302	0.539922	1	ATP-binding cassette, sub-family C (CFTR/MRP), member 10
Abcc12	36.6541	10.1974	0.278207	0.316488	0.976576	ATP-binding cassette, sub-family C (CFTR/MRP), member 12
Abcc2	0	0	#DIV/0!	NA	NA	ATP-binding cassette, sub-family C (CFTR/MRP), member 2
Abcc3	43.0558	105.323	2.44621	0.08647	0.802659	ATP-binding cassette, sub-family C (CFTR/MRP), member 3
Abcc4	272.518	576.261	2.11458	0.0107736	0.515726	ATP-binding cassette, sub-family C (CFTR/MRP), member 4
Abcc5	3256.99	3400.13	1.04395	0.814899	1	ATP-binding cassette, sub-family C (CFTR/MRP), member 5
Abcc6	0.327943	13.8531	42.2425	0.0962757	0.81711	ATP-binding cassette, sub-family C (CFTR/MRP), member 6
Abcc8	86.7566	56.1701	0.647444	0.388755	0.988623	ATP-binding cassette, sub-family C (CFTR/MRP), member 8
Abcc9	99.0569	199.187	2.01084	0.214637	0.918193	ATP-binding cassette, sub-family C (CFTR/MRP), member 9
Abcd1	115.067	120.607	1.04815	0.879743	1	ATP-binding cassette, sub-family D (ALD), member 1
Abcd2	321.206	369.912	1.15164	0.572929	1	ATP-binding cassette, sub-family D (ALD), member 2
Abcd3	1389.31	1208.2	0.869634	0.540713	1	ATP-binding cassette, sub-family D (ALD), member 3
Abcd4	67.6348	120.538	1.78219	0.216272	0.918193	ATP-binding cassette, sub-family D (ALD), member 4
Abce1	2449.68	1815.95	0.741301	0.425307	0.990239	ATP-binding cassette, sub-family E (OABP), member 1
Abcf1	170.983	319.107	1.86631	0.0527308	0.73417	ATP-binding cassette, sub-family F (GCN20), member 1
Abcf2	730.149	719.877	0.985932	0.954256	1	ATP-binding cassette, sub-family F (GCN20), member 2
Abcf3	1076.54	797.828	0.741105	0.225575	0.920872	ATP-binding cassette, sub-family F (GCN20), member 3
Abcg1	927.015	1175.43	1.26797	0.311247	0.974123	ATP binding cassette subfamily G member 1
Abcg2	3381.37	2377.68	0.70317	0.121611	0.845675	ATP binding cassette subfamily G member 2 (Junior blood group)
Abcg3	20.1245	15.9906	0.794584	0.915744	1	ATP binding cassette subfamily G member 3
Abcg4	198.73	330.319	1.66215	0.181755	0.900676	ATP binding cassette subfamily G member 4
Abcg5	0	0	#DIV/0!	NA	NA	ATP binding cassette subfamily G member 5
Abcg8	6.60609	1.49258	0.22594	0.648203	1	ATP binding cassette subfamily G member 8
Abhd1	9.69414	50.9121	5.25185	0.053136	0.73417	abhydrolase domain containing 1
Abhd10	1037.16	574.769	0.554178	0.0228237	0.607778	abhydrolase domain containing 10
Abhd11	403.037	271.708	0.674153	0.196019	0.908019	abhydrolase domain containing 11
Abhd12	1802.35	1414.49	0.784801	0.33624	0.97965	abhydrolase domain containing 12
Abhd12b	0	5.80434	#DIV/0!	0.335675	0.97965	abhydrolase domain containing 12B
Abhd13	614.355	485.48	0.790226	0.401397	0.988623	abhydrolase domain containing 13
Abhd14a	304.052	151.767	0.499149	0.0493614	0.717669	abhydrolase domain containing 14A
Abhd14b	128.542	171.51	1.33427	0.441701	0.992947	abhydrolase domain containing 14b
Abhd15	38.8116	18.9279	0.487687	0.454482	0.994476	abhydrolase domain containing 15
Abhd16a	400.366	419.314	1.04733	0.849017	1	abhydrolase domain containing 16A
Abhd16b	0	0	#DIV/0!	NA	NA	abhydrolase domain containing 16B
Abhd2	2862.21	2895.17	1.01152	0.978349	1	abhydrolase domain containing 2
Abhd3	545.335	312.852	0.573688	0.0514767	0.730732	abhydrolase domain containing 3
Abhd4	1887	2012.47	1.06649	0.84982	1	abhydrolase domain containing 4
Abhd5	711.913	647.991	0.910211	0.725133	1	abhydrolase domain containing 5
Abhd6	375.557	239.905	0.638796	0.196134	0.908019	abhydrolase domain containing 6
Abhd8	198.435	186.596	0.940338	0.91385	1	abhydrolase domain containing 8
Abi1	1111.23	1161.48	1.04523	0.796453	1	abl-interactor 1
Abi2	1395.95	1492.45	1.06913	0.731241	1	abl-interactor 2
Abi3	11.1714	0.298516	0.0267214	0.185839	0.905721	ABI gene family, member 3
Abi3bp	223.305	464.657	2.08082	0.0229593	0.608329	ABI gene family, member 3 (NESH) binding protein
Abl1	319.956	374.887	1.17168	0.600322	1	c-abl oncogene 1, non-receptor tyrosine kinase
Abl2	671.888	908.979	1.35287	0.290384	0.965249	v-abl Abelson murine leukemia viral oncogene 2 (arg, Abelson-related gene)
Ablim1	2375.95	3001.96	1.26348	0.268132	0.955333	actin-binding LIM protein 1
Ablim2	128.745	180.733	1.40381	0.402054	0.988623	actin-binding LIM protein 2
Ablim3	203.205	372.393	1.83259	0.0812996	0.795138	actin binding LIM protein family, member 3
Abo	2.33526	1.49258	0.639151	0.96543	1	ABO blood group (transferase A, alpha 1-3-N-acetylgalactosaminyltransferase, transferase B, alpha 1-3-galactosyltransferase)
Abp1	0	0	#DIV/0!	NA	NA	NA
Abpa	0	0	#DIV/0!	NA	NA	NA
Abpb	0	0	#DIV/0!	NA	NA	NA
Abpd	0	0	#DIV/0!	NA	NA	NA
Abpe	0	0	#DIV/0!	NA	NA	NA
Abpg	0	0	#DIV/0!	NA	NA	NA
Abpz	0	0	#DIV/0!	NA	NA	NA
Abr	1551.49	1972.99	1.27167	0.292464	0.965249	active BCR-related gene
Abra	0	0	#DIV/0!	NA	NA	actin-binding Rho activating protein
Abt1	233.902	105.734	0.452044	0.0469851	0.714485	activator of basal transcription 1
Abtb1	395.69	261.634	0.66121	0.195685	0.908019	ankyrin repeat and BTB (POZ) domain containing 1
Abtb2	281.776	422.425	1.49916	0.292543	0.965249	ankyrin repeat and BTB (POZ) domain containing 2
Acaa1a	100.239	135.332	1.35009	0.498085	1	acetyl-Coenzyme A acyltransferase 1A
Acaa1b	0	0	#DIV/0!	NA	NA	acetyl-Coenzyme A acyltransferase 1B
Acaa2	1126.13	688.006	0.610947	0.04778	0.717486	acetyl-Coenzyme A acyltransferase 2 (mitochondrial 3-oxoacyl-Coenzyme A thiolase)
Acaca	950.233	1234.18	1.29882	0.283157	0.962272	acetyl-Coenzyme A carboxylase alpha
Acacb	114.998	270.195	2.34957	0.170386	0.889997	acetyl-Coenzyme A carboxylase beta
Acad10	68.1599	74.2201	1.08891	0.997531	1	acyl-Coenzyme A dehydrogenase family, member 10
Acad11	455.915	255.363	0.56011	0.0470895	0.715415	acyl-Coenzyme A dehydrogenase family, member 11
Acad12	26.3765	28.9115	1.09611	0.794944	1	acyl-Coenzyme A dehydrogenase family, member 12
Acad8	768.257	349.206	0.454544	0.00301369	0.3858	acyl-Coenzyme A dehydrogenase family, member 8
Acad9	645.855	410.978	0.636332	0.123316	0.845675	acyl-Coenzyme A dehydrogenase family, member 9
Acadl	1220.67	1311.64	1.07452	0.680343	1	acyl-Coenzyme A dehydrogenase, long-chain
Acadm	1109.33	735.618	0.66312	0.0786147	0.790794	acyl-Coenzyme A dehydrogenase, medium chain
Acads	56.9192	76.5322	1.34457	0.658191	1	acyl-Coenzyme A dehydrogenase, short chain
Acadsb	550.595	555.892	1.00962	0.997928	1	acyl-Coenzyme A dehydrogenase, short/branched chain
Acadvl	1186	845.197	0.712642	0.22806	0.922662	acyl-Coenzyme A dehydrogenase, very long chain
Acan	9.29775	2.68665	0.288957	0.598021	1	aggrecan
Acap1	1.93162	7.73912	4.00654	0.545233	1	ArfGAP with coiled-coil, ankyrin repeat and PH domains 1
Acap2	917.854	1152.5	1.25564	0.36361	0.984074	ArfGAP with coiled-coil, ankyrin repeat and PH domains 2
Acap3	262.075	275.774	1.05227	0.966727	1	ArfGAP with coiled-coil, ankyrin repeat and PH domains 3
Acat1	1563.64	1044.31	0.667867	0.0931303	0.811062	acetyl-Coenzyme A acetyltransferase 1
Acat2	2041.19	1244.04	0.609465	0.0346685	0.662014	acetyl-Coenzyme A acetyltransferase 2
Acat3	6.79284	7.18021	1.05703	0.959109	1	acetyl-Coenzyme A acetyltransferase 3
Acbd3	803.679	878.196	1.09272	0.636119	1	acyl-Coenzyme A binding domain containing 3
Acbd4	177.591	222.519	1.25299	0.447419	0.994094	acyl-Coenzyme A binding domain containing 4
Acbd5	1445.96	1312.42	0.907644	0.872099	1	acyl-Coenzyme A binding domain containing 5
Acbd6	83.7081	82.8701	0.989989	0.96988	1	acyl-Coenzyme A binding domain containing 6
Acbd7	34.5617	7.64333	0.221151	0.157603	0.888983	acyl-Coenzyme A binding domain containing 7
Accn1	437.547	556.546	1.27197	0.419322	0.990046	NA
Accn2	333.184	318.845	0.956964	0.850998	1	NA
Accn3	636.315	526.398	0.827261	0.482676	1	NA
Accn4	0	0	#DIV/0!	NA	NA	NA
Accn5	0	0	#DIV/0!	NA	NA	NA
Accs	91.7777	35.2282	0.383843	0.136667	0.868573	1-aminocyclopropane-1-carboxylate synthase (non-functional)
Accsl	17.1086	20.3865	1.1916	0.936424	1	1-aminocyclopropane-1-carboxylate synthase (non-functional)-like
Acd	46.8683	49.6827	1.06005	0.972189	1	adrenocortical dysplasia
Ace	120.781	182.855	1.51394	0.391119	0.988623	angiotensin I converting enzyme (peptidyl-dipeptidase A) 1
Ace2	25.1331	8.35845	0.332567	0.380022	0.988623	angiotensin I converting enzyme (peptidyl-dipeptidase A) 2
Acer1	0	0	#DIV/0!	NA	NA	alkaline ceramidase 1
Acer2	157.924	353.63	2.23924	0.0271166	0.633358	alkaline ceramidase 2
Acer3	748.54	767.193	1.02492	0.986026	1	alkaline ceramidase 3
Ache	358.133	451.342	1.26026	0.565648	1	acetylcholinesterase
Acin1	255.143	471.694	1.84874	0.0554187	0.736618	apoptotic chromatin condensation inducer 1
Acly	9161.46	8662.35	0.94552	0.889069	1	ATP citrate lyase
Acmsd	0	0	#DIV/0!	NA	NA	amino carboxymuconate semialdehyde decarboxylase
Acn9	129.811	68.7691	0.529765	0.139851	0.87317	NA
Acnat1	0	1.61232	#DIV/0!	0.80672	1	acyl-coenzyme A amino acid N-acyltransferase 1
Acnat2	0	0	#DIV/0!	NA	NA	acyl-coenzyme A amino acid N-acyltransferase 2
Aco1	681.439	620.151	0.910061	0.776288	1	aconitase 1
Aco2	1648.32	2107.97	1.27885	0.256506	0.945897	aconitase 2, mitochondrial
Acot1	31.5967	56.8067	1.79787	0.358204	0.982428	acyl-CoA thioesterase 1
Acot10	556.37	268.844	0.483211	0.012901	0.531187	acyl-CoA thioesterase 10
Acot11	405.12	388.9	0.959963	0.816971	1	acyl-CoA thioesterase 11
Acot12	10.5886	34.2073	3.23057	0.224858	0.920784	acyl-CoA thioesterase 12
Acot13	571.271	267.44	0.468148	0.0130206	0.531187	acyl-CoA thioesterase 13
Acot2	51.6174	86.3001	1.67192	0.334319	0.97965	acyl-CoA thioesterase 2
Acot3	0	0	#DIV/0!	NA	NA	acyl-CoA thioesterase 3
Acot4	4.94343	3.58219	0.724638	0.961808	1	acyl-CoA thioesterase 4
Acot5	0	9.99636	#DIV/0!	0.185246	0.905721	acyl-CoA thioesterase 5
Acot6	57.5231	58.0616	1.00936	0.97466	1	acyl-CoA thioesterase 6
Acot7	4461.32	3128.12	0.701166	0.179694	0.898244	acyl-CoA thioesterase 7
Acot8	58.1969	27.569	0.47372	0.328838	0.978403	acyl-CoA thioesterase 8
Acot9	763.964	464.374	0.607849	0.0573053	0.743129	acyl-CoA thioesterase 9
Acox1	3125.91	2821.33	0.902564	0.656826	1	acyl-Coenzyme A oxidase 1, palmitoyl
Acox2	0	2.08961	#DIV/0!	0.728006	1	acyl-Coenzyme A oxidase 2, branched chain
Acox3	597.133	789.913	1.32284	0.276855	0.959626	acyl-Coenzyme A oxidase 3, pristanoyl
Acoxl	0	0	#DIV/0!	NA	NA	acyl-Coenzyme A oxidase-like
Acp1	493.822	294.161	0.595681	0.207427	0.915264	acid phosphatase 1, soluble
Acp2	1194.4	1164.91	0.975313	0.970651	1	acid phosphatase 2, lysosomal
Acp5	12.7214	24.5246	1.92782	0.617026	1	acid phosphatase 5, tartrate resistant
Acp6	75.9193	67.5828	0.890192	0.817841	1	acid phosphatase 6, lysophosphatidic
Acpl2	65.9168	108.78	1.65026	0.340653	0.980058	NA
Acpp	10178.4	8630.05	0.847875	0.741279	1	acid phosphatase, prostate
Acpt	0	0	#DIV/0!	NA	NA	NA
Acr	5.24708	6.25769	1.1926	0.895468	1	acrosin prepropeptide
Acrbp	11.6576	30.249	2.59478	0.337678	0.97965	proacrosin binding protein
Acrv1	0	0	#DIV/0!	NA	NA	acrosomal vesicle protein 1
Acsbg1	1540.5	1370.88	0.889895	0.711558	1	acyl-CoA synthetase bubblegum family member 1
Acsbg2	0	0	#DIV/0!	NA	NA	acyl-CoA synthetase bubblegum family member 2
Acsf2	45.967	61.6234	1.3406	0.600777	1	acyl-CoA synthetase family member 2
Acsf3	89.8206	138.305	1.53979	0.46837	1	acyl-CoA synthetase family member 3
Acsl1	376.296	480.594	1.27717	0.438637	0.992249	acyl-CoA synthetase long-chain family member 1
Acsl3	1459.39	1147.31	0.786158	0.572509	1	acyl-CoA synthetase long-chain family member 3
Acsl4	2500.32	2080.69	0.832168	0.689796	1	acyl-CoA synthetase long-chain family member 4
Acsl5	1029.97	1003.19	0.974005	0.92606	1	acyl-CoA synthetase long-chain family member 5
Acsl6	833.396	812.163	0.974523	0.917028	1	acyl-CoA synthetase long-chain family member 6
Acsm1	0	0	#DIV/0!	NA	NA	acyl-CoA synthetase medium-chain family member 1
Acsm2	0	0	#DIV/0!	NA	NA	acyl-CoA synthetase medium-chain family member 2
Acsm3	0	0	#DIV/0!	NA	NA	acyl-CoA synthetase medium-chain family member 3
Acsm4	0	0	#DIV/0!	NA	NA	acyl-CoA synthetase medium-chain family member 4
Acsm5	0	0	#DIV/0!	NA	NA	acyl-CoA synthetase medium-chain family member 5
Acss1	233.532	263.865	1.12989	0.750395	1	acyl-CoA synthetase short-chain family member 1
Acss2	1536.78	1198.34	0.779773	0.285501	0.962307	acyl-CoA synthetase short-chain family member 2
Acss3	62.7367	107.985	1.72124	0.319589	0.977046	acyl-CoA synthetase short-chain family member 3
Acta1	9.92685	2.90217	0.292356	0.588946	1	actin, alpha 1, skeletal muscle
Acta2	442.232	753.348	1.70351	0.452672	0.994476	actin, alpha 2, smooth muscle, aorta
Actb	23206.1	20657.6	0.890183	0.554324	1	actin, beta
Actbl2	0	0	#DIV/0!	NA	NA	actin, beta-like 2
Actc1	0	0	#DIV/0!	NA	NA	actin, alpha, cardiac muscle 1
Actg1	173.99	96.586	0.555124	0.197266	0.908649	actin, gamma, cytoplasmic 1
Actg2	14.7421	25.1521	1.70614	0.671992	1	actin, gamma 2, smooth muscle, enteric
Actl6a	355.394	226.279	0.636701	0.160642	0.889697	actin-like 6A
Actl6b	165.237	115.45	0.698695	0.433089	0.991696	actin-like 6B
Actl7a	0	0	#DIV/0!	NA	NA	actin-like 7a
Actl7b	0	0	#DIV/0!	NA	NA	actin-like 7b
Actl9	2.62354	3.58219	1.3654	0.892207	1	actin-like 9
Actn1	147.279	246.892	1.67636	0.139382	0.873012	actinin, alpha 1
Actn2	9.42357	12.2648	1.3015	0.81184	1	actinin alpha 2
Actn3	7.47423	0	0	0.253712	0.94585	actinin alpha 3
Actn4	708.703	1331.32	1.87853	0.0417054	0.693264	actinin alpha 4
Actr10	4322.72	2517.66	0.582425	0.0132226	0.531187	ARP10 actin-related protein 10
Actr1a	7992.9	5680.04	0.710636	0.123328	0.845675	ARP1 actin-related protein 1A, centractin alpha
Actr1b	1288.27	1538.14	1.19395	0.391265	0.988623	ARP1 actin-related protein 1B, centractin beta
Actr2	11759.8	7709.64	0.655593	0.0532502	0.73417	ARP2 actin-related protein 2
Actr3	2139.74	1355.12	0.633309	0.0616606	0.748808	ARP3 actin-related protein 3
Actr3b	1327.7	654.031	0.492603	0.00534066	0.444429	ARP3 actin-related protein 3B
Actr5	41.1333	31.7067	0.770828	0.815543	1	ARP5 actin-related protein 5
Actr6	425.673	202.172	0.474947	0.0431443	0.696513	ARP6 actin-related protein 6
Actr8	505.54	535.407	1.05908	0.785763	1	ARP8 actin-related protein 8
Actrt1	0	0	#DIV/0!	NA	NA	actin-related protein T1
Actrt2	0	0	#DIV/0!	NA	NA	actin-related protein T2
Acvr1	265.594	275.101	1.0358	0.995142	1	activin A receptor, type 1
Acvr1b	341.555	631.352	1.84846	0.0549683	0.736469	activin A receptor, type 1B
Acvr1c	3.60737	7.953	2.20465	0.655306	1	activin A receptor, type IC
Acvr2a	779.149	683.82	0.877649	0.712577	1	activin receptor IIA
Acvr2b	18.9815	14.5699	0.767585	0.844539	1	activin receptor IIB
Acvrl1	93.2371	227.251	2.43735	0.0294872	0.638579	activin A receptor, type II-like 1
Acy1	77.2004	48.0929	0.622962	0.344804	0.982272	aminoacylase 1
Acy3	7.88538	37.1301	4.70873	0.136703	0.868573	aspartoacylase (aminoacylase) 3
Acyp1	538.878	332.802	0.617583	0.162605	0.889697	acylphosphatase 1, erythrocyte (common) type
Acyp2	665.756	305.901	0.45948	0.00379339	0.389819	acylphosphatase 2, muscle type
Ada	14.3221	1.49258	0.104215	0.249633	0.944705	adenosine deaminase
Adad1	0	0	#DIV/0!	NA	NA	adenosine deaminase domain containing 1 (testis specific)
Adad2	0	0	#DIV/0!	NA	NA	adenosine deaminase domain containing 2
Adal	366.012	316.739	0.865378	0.723679	1	adenosine deaminase-like
Adam10	2067.01	1929.78	0.933609	0.808123	1	a disintegrin and metallopeptidase domain 10
Adam11	339.333	539.248	1.58914	0.135251	0.867619	a disintegrin and metallopeptidase domain 11
Adam12	16.9106	51.7435	3.05982	0.152716	0.879858	a disintegrin and metallopeptidase domain 12 (meltrin alpha)
Adam15	246.127	499.174	2.02812	0.0222553	0.60382	a disintegrin and metallopeptidase domain 15 (metargidin)
Adam17	559.558	651.142	1.16367	0.711279	1	a disintegrin and metallopeptidase domain 17
Adam18	0	0	#DIV/0!	NA	NA	a disintegrin and metallopeptidase domain 18
Adam19	730.699	975.653	1.33523	0.322571	0.977046	a disintegrin and metallopeptidase domain 19 (meltrin beta)
Adam1a	35.3093	42.1285	1.19313	0.781594	1	a disintegrin and metallopeptidase domain 1a
Adam1b	0	0	#DIV/0!	NA	NA	a disintegrin and metallopeptidase domain 1b
Adam2	0	0	#DIV/0!	NA	NA	a disintegrin and metallopeptidase domain 2
Adam21	6.71386	25.0675	3.73369	0.343464	0.981294	a disintegrin and metallopeptidase domain 21
Adam22	5393.34	5262.21	0.975687	0.992278	1	a disintegrin and metallopeptidase domain 22
Adam23	3269.51	2988.78	0.914138	0.703945	1	a disintegrin and metallopeptidase domain 23
Adam24	0	0	#DIV/0!	NA	NA	a disintegrin and metallopeptidase domain 24 (testase 1)
Adam25	0	0	#DIV/0!	NA	NA	a disintegrin and metallopeptidase domain 25 (testase 2)
Adam26a	0	0	#DIV/0!	NA	NA	a disintegrin and metallopeptidase domain 26A (testase 3)
Adam26b	0	0	#DIV/0!	NA	NA	a disintegrin and metallopeptidase domain 26B
Adam28	0	0	#DIV/0!	NA	NA	a disintegrin and metallopeptidase domain 28
Adam29	0	0	#DIV/0!	NA	NA	a disintegrin and metallopeptidase domain 29
Adam3	0	0	#DIV/0!	NA	NA	a disintegrin and metallopeptidase domain 3 (cyritestin)
Adam30	0	2.59458	#DIV/0!	0.703108	1	a disintegrin and metallopeptidase domain 30
Adam32	16.3694	8.69371	0.531095	0.698178	1	a disintegrin and metallopeptidase domain 32
Adam33	14.2962	9.92452	0.694207	0.812701	1	a disintegrin and metallopeptidase domain 33
Adam34	0	0	#DIV/0!	NA	NA	a disintegrin and metallopeptidase domain 34
Adam39	0	0	#DIV/0!	NA	NA	a disintegrin and metallopeptidase domain 39
Adam4	58.3712	69.4903	1.19049	0.875934	1	a disintegrin and metallopeptidase domain 4
Adam5	32.7043	30.2859	0.926055	1	1	a disintegrin and metallopeptidase domain 5
Adam6a	0	0	#DIV/0!	NA	NA	a disintegrin and metallopeptidase domain 6A
Adam6b	0	0	#DIV/0!	NA	NA	a disintegrin and metallopeptidase domain 6B
Adam7	0	0	#DIV/0!	NA	NA	a disintegrin and metallopeptidase domain 7
Adam8	47.2083	33.4131	0.707781	0.722024	1	a disintegrin and metallopeptidase domain 8
Adam9	1325.5	1420.65	1.07179	0.767459	1	a disintegrin and metallopeptidase domain 9 (meltrin gamma)
Adamdec1	7.58958	0	0	0.240486	0.933472	ADAM-like, decysin 1
Adamts1	380.965	826.124	2.16851	0.00359836	0.389819	a disintegrin-like and metallopeptidase (reprolysin type) with thrombospondin type 1 motif, 1
Adamts10	62.1761	90.5095	1.4557	0.492803	1	a disintegrin-like and metallopeptidase (reprolysin type) with thrombospondin type 1 motif, 10
Adamts12	138.191	158.855	1.14953	0.643085	1	a disintegrin-like and metallopeptidase (reprolysin type) with thrombospondin type 1 motif, 12
Adamts13	2.04335	5.07477	2.48356	0.745297	1	a disintegrin-like and metallopeptidase (reprolysin type) with thrombospondin type 1 motif, 13
Adamts14	7.67803	19.5284	2.54341	0.484622	1	a disintegrin-like and metallopeptidase (reprolysin type) with thrombospondin type 1 motif, 14
Adamts15	622.169	955.308	1.53545	0.253484	0.945427	a disintegrin-like and metallopeptidase (reprolysin type) with thrombospondin type 1 motif, 15
Adamts16	17.8633	22.2404	1.24503	0.934081	1	a disintegrin-like and metallopeptidase (reprolysin type) with thrombospondin type 1 motif, 16
Adamts17	133.922	125.921	0.940258	0.83813	1	a disintegrin-like and metallopeptidase (reprolysin type) with thrombospondin type 1 motif, 17
Adamts18	14.3083	24.486	1.71131	0.563119	1	a disintegrin-like and metallopeptidase (reprolysin type) with thrombospondin type 1 motif, 18
Adamts19	16.4952	5.37329	0.325748	0.503218	1	a disintegrin-like and metallopeptidase (reprolysin type) with thrombospondin type 1 motif, 19
Adamts2	72.9755	156.037	2.13821	0.103523	0.832596	a disintegrin-like and metallopeptidase (reprolysin type) with thrombospondin type 1 motif, 2
Adamts20	280.511	533.44	1.90167	0.311444	0.974123	a disintegrin-like and metallopeptidase (reprolysin type) with thrombospondin type 1 motif, 20
Adamts3	137.058	142.199	1.03751	0.845104	1	a disintegrin-like and metallopeptidase (reprolysin type) with thrombospondin type 1 motif, 3
Adamts4	27.8582	79.0105	2.83617	0.111329	0.832992	a disintegrin-like and metallopeptidase (reprolysin type) with thrombospondin type 1 motif, 4
Adamts5	1269.49	1276.34	1.00539	0.927228	1	a disintegrin-like and metallopeptidase (reprolysin type) with thrombospondin type 1 motif, 5 (aggrecanase-2)
Adamts6	80.3313	69.3866	0.863756	0.778111	1	a disintegrin-like and metallopeptidase (reprolysin type) with thrombospondin type 1 motif, 6
Adamts7	69.2522	100.065	1.44494	0.570454	1	a disintegrin-like and metallopeptidase (reprolysin type) with thrombospondin type 1 motif, 7
Adamts8	24.1876	34.6579	1.43288	0.686082	1	a disintegrin-like and metallopeptidase (reprolysin type) with thrombospondin type 1 motif, 8
Adamts9	243.189	434.4	1.78626	0.0666053	0.765313	a disintegrin-like and metallopeptidase (reprolysin type) with thrombospondin type 1 motif, 9
Adamtsl1	79.6951	181.988	2.28356	0.0635766	0.755978	ADAMTS-like 1
Adamtsl2	9.8472	19.1323	1.94291	0.53275	1	ADAMTS-like 2
Adamtsl3	98.9376	247.992	2.50655	0.0202222	0.589538	ADAMTS-like 3
Adamtsl4	44.1094	41.862	0.949051	0.948578	1	ADAMTS-like 4
Adamtsl5	14.7755	23.5377	1.59302	0.792186	1	ADAMTS-like 5
Adap1	501.768	524.208	1.04472	0.836718	1	ArfGAP with dual PH domains 1
Adap2	34.215	21.5332	0.62935	0.641167	1	ArfGAP with dual PH domains 2
Adar	525.827	704.896	1.34055	0.274753	0.958303	adenosine deaminase, RNA-specific
Adarb1	337.021	438.942	1.30242	0.321329	0.977046	adenosine deaminase, RNA-specific, B1
Adarb2	3.21098	7.76142	2.41715	0.664186	1	adenosine deaminase, RNA-specific, B2
Adat1	115.946	102.886	0.887363	0.936603	1	adenosine deaminase, tRNA-specific 1
Adat2	52.6199	28.8636	0.54853	0.485085	1	adenosine deaminase, tRNA-specific 2
Adat3	1.31177	3.28368	2.50324	0.799707	1	adenosine deaminase, tRNA-specific 3
Adc	792.557	402.687	0.508086	0.016648	0.569246	NA
Adck1	263.749	277.417	1.05182	0.90105	1	aarF domain containing kinase 1
Adck2	108.021	124.07	1.14857	0.696954	1	aarF domain containing kinase 2
Adck3	100.921	198.81	1.96995	0.0661797	0.763718	NA
Adck4	70.0069	53.3103	0.7615	0.629452	1	NA
Adck5	54.4127	67.1242	1.23361	0.865698	1	aarF domain containing kinase 5
Adcy1	569.734	710.898	1.24777	0.43843	0.992249	adenylate cyclase 1
Adcy10	0	1.19406	#DIV/0!	0.863566	1	adenylate cyclase 10
Adcy2	514.469	502.193	0.976138	0.918528	1	adenylate cyclase 2
Adcy3	127.074	133.857	1.05338	0.874066	1	adenylate cyclase 3
Adcy4	54.5492	132.495	2.42891	0.0899915	0.805531	adenylate cyclase 4
Adcy5	299.38	379.225	1.2667	0.428689	0.990462	adenylate cyclase 5
Adcy6	215.531	404.64	1.87741	0.173733	0.892092	adenylate cyclase 6
Adcy7	131.629	223.612	1.69881	0.166523	0.889697	adenylate cyclase 7
Adcy8	70.7541	127.309	1.79931	0.212347	0.918193	adenylate cyclase 8
Adcy9	297.379	317.9	1.06901	0.869835	1	adenylate cyclase 9
Adcyap1	1658.46	1759.71	1.06105	0.805601	1	adenylate cyclase activating polypeptide 1
Adcyap1r1	129.785	270.406	2.08349	0.18157	0.900534	adenylate cyclase activating polypeptide 1 receptor 1
Add1	2651.79	3534.4	1.33284	0.23639	0.929356	adducin 1 (alpha)
[truncated: 20,610 more rows]
