# Supplementary material for: Transcriptomic sex differences in sensory neuronal populations of mice
Source: Sci Rep. 2020 Sep 17;10:15278. doi: 10.1038/s41598-020-72285-z (PMC7499251; doi:10.1038/s41598-020-72285-z)
Supplement: Supplementary file 4 — Supplementary Excel File 4. [file 41598_2020_72285_MOESM4_ESM.xlsx]

## Sheet: DEseq_all_Wt_F_TG_vs_Wt_M_TG_rp
id	Male (total read; TG)	Female (total read; TG)	FC (female/male)	pval	padj	geneName
0610005C13Rik	0	0	#DIV/0!	NA	NA	RIKEN cDNA 0610005C13 gene
0610007C21Rik	741.765	495.135	0.667509	0.0499005	0.361331	NA
0610007L01Rik	619.103	768.393	1.24114	0.289043	0.690696	NA
0610007P08Rik	364.033	336.947	0.925596	0.798372	0.979145	NA
0610007P14Rik	812.896	638.464	0.785419	0.245458	0.645635	NA
0610007P22Rik	330.068	265.662	0.804871	0.592114	0.898871	NA
0610008F07Rik	0	0	#DIV/0!	NA	NA	NA
0610009B14Rik	10.4608	0.697579	0.0666853	0.16541	0.560431	NA
0610009B22Rik	747.759	365.754	0.489134	0.0018091	0.126783	RIKEN cDNA 0610009B22 gene
0610009D07Rik	1464.45	599.311	0.409239	0.00037186	0.0772096	NA
0610009L18Rik	9.93912	16.7663	1.6869	0.560899	0.883205	RIKEN cDNA 0610009L18 gene
0610009O20Rik	226.716	318.468	1.4047	0.178088	0.574007	RIKEN cDNA 0610009O20 gene
0610010B08Rik	0	0.34879	#DIV/0!	1	1	RIKEN cDNA 0610010B08 gene
0610010F05Rik	1976.22	1197.06	0.605732	0.0218725	0.267316	RIKEN cDNA 0610010F05 gene
0610010K14Rik	80.5203	87.4341	1.08586	0.894238	1	RIKEN cDNA 0610010K14 gene
0610010O12Rik	822.194	739.661	0.899618	0.632131	0.917245	NA
0610011F06Rik	107.695	108.721	1.00953	0.941033	1	NA
0610011L14Rik	676.798	625.566	0.924302	0.654523	0.928102	NA
0610012G03Rik	112.23	138.469	1.2338	0.591764	0.898681	RIKEN cDNA 0610012G03 gene
0610012H03Rik	7.74412	2.44153	0.315275	0.480958	0.837962	NA
0610030E20Rik	155.497	225.193	1.44821	0.158069	0.551247	RIKEN cDNA 0610030E20 gene
0610031J06Rik	817.69	740.167	0.905192	0.604594	0.90557	NA
0610037L13Rik	586.687	409.645	0.698235	0.180922	0.57673	RIKEN cDNA 0610037L13 gene
0610037P05Rik	1466.77	810.163	0.552346	0.0373029	0.325787	NA
0610038B21Rik	0	0.34879	#DIV/0!	1	1	RIKEN cDNA 0610038B21 gene
0610039K10Rik	1.15889	4.18548	3.61163	0.697594	0.943488	RIKEN cDNA 0610039K10 gene
0610040B10Rik	12.2298	4.18548	0.342235	0.355933	0.745587	RIKEN cDNA 0610040B10 gene
0610040F04Rik	6.43997	4.45317	0.691489	0.922663	1	RIKEN cDNA 0610040F04 gene
0610040J01Rik	163.04	158.843	0.974255	0.862937	1	RIKEN cDNA 0610040J01 gene
0610043K17Rik	6.70777	1.04637	0.155994	0.397235	0.778301	RIKEN cDNA 0610043K17 gene
0910001L09Rik	951.456	693.715	0.729109	0.220536	0.622469	NA
100043387	0	0	#DIV/0!	NA	NA	NA
1100001G20Rik	2.13299	1.04637	0.490565	0.883899	1	NA
1110001A16Rik	466.461	292.236	0.626495	0.0473755	0.355295	NA
1110001J03Rik	244.827	190.373	0.777583	0.320161	0.718248	NA
1110002B05Rik	921.33	483.081	0.52433	0.00638044	0.173196	NA
1110002L01Rik	39.5367	61.8968	1.56555	0.398945	0.779396	RIKEN cDNA 1110002L01 gene
1110002N22Rik	123.596	73.7159	0.596429	0.14696	0.53765	NA
1110003E01Rik	2733.5	1903.08	0.696208	0.0489213	0.358422	NA
1110004E09Rik	150.832	92.2026	0.611293	0.119585	0.495394	RIKEN cDNA 1110004E09 gene
1110004F10Rik	1215.4	716.138	0.589219	0.0188814	0.253631	RIKEN cDNA 1110004F10 gene
1110005A03Rik	140.317	60.2684	0.429517	0.0159321	0.240336	NA
1110006O24Rik	2.48849	2.09274	0.840968	0.991608	1	RIKEN cDNA 1110006O24 gene
1110007C09Rik	453.508	403.742	0.890265	0.519493	0.860566	NA
1110008F13Rik	608.319	501.924	0.825099	0.365078	0.754266	RIKEN cDNA 1110008F13 gene
1110008J03Rik	79.4031	78.9909	0.994808	0.93862	1	NA
1110008L16Rik	202.097	151.99	0.752065	0.535849	0.869082	RIKEN cDNA 1110008L16 gene
1110008P14Rik	1064.56	914.919	0.85943	0.36152	0.750169	RIKEN cDNA 1110008P14 gene
1110012D08Rik	140.76	191.787	1.36251	0.386667	0.76997	NA
1110012J17Rik	526.857	1015.91	1.92824	0.0128762	0.222078	NA
1110012L19Rik	275.833	137.272	0.497662	0.0120627	0.217002	RIKEN cDNA 1110012L19 gene
1110014N23Rik	254.03	390.47	1.5371	0.0941397	0.452175	NA
1110017D15Rik	7.40122	24.1212	3.25908	0.496598	0.845488	RIKEN cDNA 1110017D15 gene
1110017F19Rik	5.92859	1.39516	0.235327	0.499455	0.847116	NA
1110018G07Rik	3181.16	2539.22	0.798205	0.228191	0.629867	NA
1110018J18Rik	240.246	245.745	1.02289	0.946404	1	NA
1110020A21Rik	14.9239	6.987	0.468176	0.494731	0.845149	RIKEN cDNA 1110020A21 gene
1110020G09Rik	194.338	197.49	1.01622	0.876845	1	NA
1110021J02Rik	199.931	170.738	0.853983	0.579774	0.894963	NA
1110021L09Rik	295.991	244.186	0.824977	0.417149	0.792245	NA
1110028C15Rik	642.781	490.537	0.763148	0.275646	0.679855	NA
1110031I02Rik	195.424	198.03	1.01334	0.91531	1	NA
1110032A03Rik	731.523	288.816	0.394815	4.6413e-05	0.0345958	RIKEN cDNA 1110032A03 gene
1110032A04Rik	72.0453	49.4571	0.686473	0.401064	0.779542	NA
1110032F04Rik	412.587	407.196	0.986935	0.888518	1	RIKEN cDNA 1110032F04 gene
1110034A24Rik	55.2182	62.5658	1.13306	0.826762	0.991328	NA
1110034B05Rik	181.862	79.447	0.436853	0.0138885	0.228726	NA
1110034G24Rik	284.837	171.053	0.600529	0.0925552	0.450612	RIKEN cDNA 1110034G24 gene
1110036E04Rik	0	0	#DIV/0!	NA	NA	RIKEN cDNA 1110036E04 gene
1110037F02Rik	1041.78	1000.53	0.960408	0.859898	1	NA
1110038B12Rik	118.814	63.1254	0.531296	0.081793	0.434002	RIKEN cDNA 1110038B12 gene
1110038D17Rik	281.172	334.092	1.18822	0.496996	0.845624	NA
1110038F14Rik	101.004	133.047	1.31724	0.457018	0.819433	RIKEN cDNA 1110038F14 gene
1110046J04Rik	180.657	81.9225	0.45347	0.0175576	0.247734	RIKEN cDNA 1110046J04 gene
1110049F12Rik	557.322	421.747	0.756739	0.189648	0.588582	NA
1110051M20Rik	1676.87	1235.66	0.736882	0.182643	0.579537	RIKEN cDNA 1110051M20 gene
1110054M08Rik	13.9337	3.83669	0.275353	0.234532	0.63585	NA
1110054O05Rik	182.724	213.538	1.16863	0.556632	0.879672	NA
1110057K04Rik	854.023	602.03	0.704935	0.116555	0.491042	NA
1110058L19Rik	723.163	305.232	0.422079	0.000114698	0.0491594	NA
1110059E24Rik	574.244	293.009	0.510251	0.013471	0.225938	RIKEN cDNA 1110059E24 gene
1110059G10Rik	158.909	74.7745	0.470548	0.0360681	0.322226	RIKEN cDNA 1110059G10 gene
1110059M19Rik	9.69702	3.87418	0.399523	0.544449	0.873241	NA
1110065P20Rik	248.251	192.199	0.774212	0.350607	0.741242	RIKEN cDNA 1110065P20 gene
1110067D22Rik	624.376	477.204	0.764289	0.225723	0.627054	NA
1190002F15Rik	4.09058	2.98346	0.729349	0.913299	1	NA
1190002H23Rik	372.377	429.92	1.15453	0.621402	0.914293	NA
1190002N15Rik	506.424	382.831	0.755951	0.243708	0.643979	RIKEN cDNA 1190002N15 gene
1190003J15Rik	1.07119	0	0	0.813152	0.984581	NA
1190003K10Rik	0.535594	0	0	0.935605	1	NA
1190005F20Rik	302.593	272.026	0.898981	0.73475	0.961623	NA
1190005I06Rik	13.7201	8.35656	0.609072	0.603848	0.905244	RIKEN cDNA 1190005I06 gene
1190007F08Rik	42.7454	60.4299	1.41372	0.490475	0.843201	NA
1190007I07Rik	26.7691	37.9616	1.41811	0.645639	0.924493	RIKEN cDNA 1190007I07 gene
1200009I06Rik	25.9678	41.1801	1.58582	0.411546	0.787271	NA
1200011I18Rik	739.203	617.741	0.835685	0.421203	0.795364	NA
1200011M11Rik	338.291	385.737	1.14025	0.633323	0.918431	NA
1200014J11Rik	457.948	555.114	1.21218	0.388508	0.771295	NA
1200016B10Rik	115.303	129.134	1.11995	0.744796	0.964437	NA
1300001I01Rik	642.996	979.098	1.52271	0.217312	0.620216	NA
1300002E11Rik	211.016	276.866	1.31206	0.327121	0.723176	RIKEN cDNA 1300002E11 gene
1300002K09Rik	5.42956	8.75001	1.61155	0.731475	0.959701	NA
1300010F03Rik	1374	1452.76	1.05732	0.771024	0.973863	NA
1300014I06Rik	106.462	153.598	1.44274	0.33247	0.727082	NA
1300015D01Rik	9.54558	18.6657	1.95542	0.38002	0.764859	NA
1300017J02Rik	0	0.697579	#DIV/0!	0.942923	1	RIKEN cDNA 1300017J02 gene
1300018I17Rik	79.2776	219.042	2.76297	0.00460844	0.160258	NA
1300018J18Rik	181.808	311.558	1.71366	0.0571674	0.379379	NA
1500001M20Rik	124.213	102.701	0.826811	0.567804	0.885754	NA
1500002O10Rik	0	1.04637	#DIV/0!	0.867483	1	NA
1500002O20Rik	68.743	140.293	2.04083	0.0423854	0.341956	NA
1500003O03Rik	5273.97	3544.94	0.672158	0.0283014	0.291975	NA
1500004A13Rik	194.742	219.754	1.12844	0.606404	0.906461	RIKEN cDNA 1500004A13 gene
1500009C09Rik	0	0.697579	#DIV/0!	0.942923	1	RIKEN cDNA 1500009C09 gene
1500009L16Rik	46.3275	29.1432	0.629068	0.40086	0.779542	RIKEN cDNA 1500009L16 gene
1500010J02Rik	258.282	425.564	1.64767	0.0432467	0.343736	NA
1500011B03Rik	1273.69	877.932	0.689284	0.113598	0.48734	RIKEN cDNA 1500011B03 gene
1500011H22Rik	332.859	255.26	0.766874	0.322053	0.72036	NA
1500011K16Rik	510.02	287.317	0.563345	0.102254	0.465266	RIKEN cDNA 1500011K16 gene
1500012F01Rik	308.574	213.458	0.691757	0.29468	0.696051	NA
1500015A07Rik	42.7387	39.7475	0.930013	0.802718	0.981373	RIKEN cDNA 1500015A07 gene
1500015O10Rik	9.97568	6.77981	0.679634	0.777976	0.976297	RIKEN cDNA 1500015O10 gene
1500016L03Rik	0	0	#DIV/0!	NA	NA	NA
1500017E21Rik	0	0	#DIV/0!	NA	NA	NA
1500031L02Rik	648.249	506.377	0.781145	0.629958	0.916361	NA
1500032L24Rik	1722.32	1214.19	0.704978	0.141534	0.529565	NA
1520402A15Rik	204.452	172.154	0.842027	0.690927	0.943067	NA
1600002D24Rik	0	1.39516	#DIV/0!	0.792074	0.976533	RIKEN cDNA 1600002D24 gene
1600002H07Rik	60.807	52.4945	0.863297	0.71034	0.949881	NA
1600002K03Rik	65.9153	53.1422	0.80622	0.704681	0.947907	RIKEN cDNA 1600002K03 gene
1600010M07Rik	0	0	#DIV/0!	NA	NA	RIKEN cDNA 1600010M07 gene
1600012F09Rik	197.669	99.7899	0.504833	0.0360532	0.322226	NA
1600012H06Rik	509.733	344.832	0.676495	0.0987523	0.461436	RIKEN cDNA 1600012H06 gene
1600014C10Rik	1228.15	1007.61	0.82043	0.304003	0.705136	RIKEN cDNA 1600014C10 gene
1600014C23Rik	0	0	#DIV/0!	NA	NA	RIKEN cDNA 1600014C23 gene
1600014K23Rik	0	0	#DIV/0!	NA	NA	NA
1600015I10Rik	0	0	#DIV/0!	NA	NA	RIKEN cDNA 1600015I10 gene
1600016N20Rik	3.91048	1.93709	0.495358	0.818688	0.987796	NA
1600019K03Rik	0	0	#DIV/0!	NA	NA	RIKEN cDNA 1600019K03 gene
1600020E01Rik	43.8017	50.4976	1.15287	0.799857	0.980051	RIKEN cDNA 1600020E01 gene
1600021P15Rik	214.78	260.421	1.2125	0.441832	0.808235	NA
1600025M17Rik	0	0	#DIV/0!	NA	NA	RIKEN cDNA 1600025M17 gene
1600027N09Rik	19.8607	42.5369	2.14176	0.230046	0.63145	NA
1600029D21Rik	3.11647	1.54854	0.49689	0.822031	0.989254	NA
1600029I14Rik	0	0	#DIV/0!	NA	NA	RIKEN cDNA 1600029I14 gene
1600029O15Rik	17.9255	8.78909	0.490313	0.495627	0.845372	ribosomal protein L17 pseudogene
1700001C02Rik	0	0	#DIV/0!	NA	NA	RIKEN cDNA 1700001C02 gene
1700001C19Rik	1.60678	0	0	0.693691	0.943067	RIKEN cDNA 1700001C19 gene
1700001F09Rik	0	0	#DIV/0!	NA	NA	RIKEN cDNA 1700001F09 gene
1700001G11Rik	3.65355	0.34879	0.095466	0.513276	0.855969	RIKEN cDNA 1700001G11 gene
1700001G17Rik	0.710996	0.697579	0.981129	1	1	RIKEN cDNA 1700001G17 gene
1700001J03Rik	0	6.56073	#DIV/0!	0.159196	0.552894	RIKEN cDNA 1700001J03 gene
1700001J11Rik	0	1.04637	#DIV/0!	0.867483	1	ring finger protein 19A pseudogene
1700001K19Rik	0	0	#DIV/0!	NA	NA	RIKEN cDNA 1700001K19 gene
1700001K23Rik	0	0	#DIV/0!	NA	NA	RIKEN cDNA 1700001K23 gene
1700001L05Rik	1111.78	906.63	0.815477	0.365289	0.754415	RIKEN cDNA 1700001L05 gene
1700001L19Rik	62.1336	26.2743	0.422869	0.0825709	0.434498	RIKEN cDNA 1700001L19 gene
1700001O22Rik	4.87457	0.34879	0.0715529	0.361397	0.750004	RIKEN cDNA 1700001O22 gene
1700001P01Rik	0	2.09274	#DIV/0!	0.651877	0.92622	RIKEN cDNA 1700001P01 gene
1700003E16Rik	6.63118	13.058	1.96918	0.649827	0.92622	RIKEN cDNA 1700003E16 gene
1700003F12Rik	3.47185	0	0	0.435075	0.80462	RIKEN cDNA 1700003F12 gene
1700003G13Rik	0	0	#DIV/0!	NA	NA	RIKEN cDNA 1700003G13 gene
1700003G18Rik	0	0	#DIV/0!	NA	NA	RIKEN cDNA 1700003G18 gene
1700003H04Rik	0	0	#DIV/0!	NA	NA	RIKEN cDNA 1700003H04 gene
1700003L19Rik	0	0	#DIV/0!	NA	NA	RIKEN cDNA 1700003L19 gene
1700003M02Rik	81.206	65.0818	0.801441	0.642348	0.923086	NA
1700003M07Rik	0	0	#DIV/0!	NA	NA	RIKEN cDNA 1700003M07 gene
1700006A11Rik	0	0	#DIV/0!	NA	NA	RIKEN cDNA 1700006A11 gene
1700006E09Rik	0	0	#DIV/0!	NA	NA	RIKEN cDNA 1700006E09 gene
1700007B14Rik	0	0.34879	#DIV/0!	1	1	NA
1700007E06Rik	0	0	#DIV/0!	NA	NA	NA
1700007F19Rik	3.55498	5.69595	1.60224	0.79045	0.976533	RIKEN cDNA 1700007F19 gene
1700007G11Rik	6.77163	13.4962	1.99305	0.582954	0.89645	RIKEN cDNA 1700007G11 gene
1700007I08Rik	0	0	#DIV/0!	NA	NA	NA
1700007K09Rik	3.08609	0	0	0.48774	0.841405	RIKEN cDNA 1700007K09 gene
1700007K13Rik	1.54304	0.34879	0.22604	0.858559	1	RIKEN cDNA 1700007K13 gene
1700007P06Rik	0	0	#DIV/0!	NA	NA	RIKEN cDNA 1700007P06 gene
1700008A04Rik	0	0	#DIV/0!	NA	NA	NA
1700008F21Rik	0	0	#DIV/0!	NA	NA	NA
1700008I05Rik	2.84399	0	0	0.510218	0.854289	NA
1700008J07Rik	5.93316	2.44153	0.411505	0.672089	0.936972	RIKEN cDNA 1700008J07 gene
1700008K24Rik	0	0	#DIV/0!	NA	NA	RIKEN cDNA 1700008K24 gene
1700008O03Rik	0	8.4403	#DIV/0!	0.146465	0.536884	RIKEN cDNA 1700008O03 gene
1700008P02Rik	0	0	#DIV/0!	NA	NA	RIKEN cDNA 1700008P02 gene
1700008P20Rik	0	0	#DIV/0!	NA	NA	NA
1700009J07Rik	0	0	#DIV/0!	NA	NA	RIKEN cDNA 1700009J07 gene
1700009N14Rik	0	0	#DIV/0!	NA	NA	RIKEN cDNA 1700009N14 gene
1700009P17Rik	4.69287	2.79032	0.594587	0.796765	0.978551	NA
1700010B08Rik	0	0.34879	#DIV/0!	1	1	RIKEN cDNA 1700010B08 gene
1700010D01Rik	0	0	#DIV/0!	NA	NA	RIKEN cDNA 1700010D01 gene
1700010I02Rik	0	0	#DIV/0!	NA	NA	RIKEN cDNA 1700010I02 gene
1700010I14Rik	6.85303	12.2826	1.79229	0.602503	0.904651	RIKEN cDNA 1700010I14 gene
1700010J16Rik	0	0	#DIV/0!	NA	NA	RIKEN cDNA 1700010J16 gene
1700010K23Rik	0	0	#DIV/0!	NA	NA	RIKEN cDNA 1700010K23 gene
1700010M22Rik	1.33898	0	0	0.75222	0.965852	NA
1700011A15Rik	0	0	#DIV/0!	NA	NA	NA
1700011E24Rik	0.355498	5.86315	16.4928	0.300598	0.701577	NA
1700011F03Rik	5.42956	0	0	0.215448	0.618584	NA
1700011F14Rik	92.5756	60.9454	0.658331	0.354959	0.744983	NA
1700011H14Rik	0	0	#DIV/0!	NA	NA	RIKEN cDNA 1700011H14 gene
1700011I03Rik	35.221	24.7984	0.704081	0.564264	0.884663	RIKEN cDNA 1700011I03 gene
1700011L22Rik	18.3286	31.3378	1.70977	0.504058	0.849869	RIKEN cDNA 1700011L22 gene
1700011M02Rik	0	0	#DIV/0!	NA	NA	RIKEN cDNA 1700011M02 gene
1700012A03Rik	3.08609	0	0	0.48774	0.841405	RIKEN cDNA 1700012A03 gene
1700012A16Rik	0	3.97794	#DIV/0!	0.362598	0.751861	NA
1700012B07Rik	0	0	#DIV/0!	NA	NA	RIKEN cDNA 1700012B07 gene
1700012B09Rik	0	0	#DIV/0!	NA	NA	RIKEN cDNA 1700012B09 gene
1700012B15Rik	47.9692	51.817	1.08021	0.947681	1	NA
1700012D14Rik	10.3901	12.5536	1.20823	0.840873	0.995488	RIKEN cDNA 1700012D14 gene
1700012L04Rik	0	0	#DIV/0!	NA	NA	NA
1700012P22Rik	0	0	#DIV/0!	NA	NA	RIKEN cDNA 1700012P22 gene
1700013D24Rik	0	0	#DIV/0!	NA	NA	RIKEN cDNA 1700013D24 gene
1700013F07Rik	1.60678	1.39516	0.868294	0.945488	1	RIKEN cDNA 1700013F07 gene
1700013G24Rik	0	0	#DIV/0!	NA	NA	RIKEN cDNA 1700013G24 gene
1700013H16Rik	1.15728	0	0	0.835101	0.993053	RIKEN cDNA 1700013H16 gene
1700013N18Rik	0	0	#DIV/0!	NA	NA	NA
1700014N06Rik	0	0	#DIV/0!	NA	NA	NA
1700015E13Rik	0	0	#DIV/0!	NA	NA	NA
1700015F17Rik	3.21356	0	0	0.412494	0.788031	RIKEN cDNA 1700015F17 gene
1700015G11Rik	0	0	#DIV/0!	NA	NA	RIKEN cDNA 1700015G11 gene
1700016C15Rik	0	0	#DIV/0!	NA	NA	RIKEN cDNA 1700016C15 gene
1700016D06Rik	0	0	#DIV/0!	NA	NA	RIKEN cDNA 1700016D06 gene
1700016H13Rik	2.13299	0	0	0.629756	0.916361	RIKEN cDNA 1700016H13 gene
1700016K19Rik	1.60678	0	0	0.693691	0.943067	RIKEN cDNA 1700016K19 gene
1700016L21Rik	0	0	#DIV/0!	NA	NA	RIKEN cDNA 1700016L21 gene
1700016M24Rik	0	0	#DIV/0!	NA	NA	NA
1700016P04Rik	0	0	#DIV/0!	NA	NA	RIKEN cDNA 1700016P04 gene
1700017B05Rik	46.0015	82.9392	1.80297	0.241836	0.642517	RIKEN cDNA 1700017B05 gene
1700017D01Rik	0	0	#DIV/0!	NA	NA	RIKEN cDNA 1700017D01 gene
1700017G19Rik	0	0	#DIV/0!	NA	NA	RIKEN cDNA 1700017G19 gene
1700017J07Rik	0	0.697579	#DIV/0!	0.942923	1	RIKEN cDNA 1700017J07 gene
1700017N19Rik	6.75446	0.34879	0.0516384	0.332654	0.727082	RIKEN cDNA 1700017N19 gene
1700018A04Rik	0	12.5056	#DIV/0!	0.11605	0.490763	RIKEN cDNA 1700018A04 gene
1700018A14Rik	1.06649	8.05243	7.55037	0.393618	0.775565	RIKEN cDNA 1700018A14 gene
1700018B08Rik	0	0	#DIV/0!	NA	NA	RIKEN cDNA 1700018B08 gene
1700018B24Rik	0	0	#DIV/0!	NA	NA	enhancer of rudimentary homolog pseudogene
1700018C11Rik	0	0	#DIV/0!	NA	NA	NA
1700018F24Rik	0	0	#DIV/0!	NA	NA	RIKEN cDNA 1700018F24 gene
1700018L02Rik	0	1.04637	#DIV/0!	0.867483	1	RIKEN cDNA 1700018L02 gene
1700018L24Rik	0	1.39516	#DIV/0!	0.792074	0.976533	NA
1700019A02Rik	0.267797	2.28588	8.53587	0.727966	0.957294	RIKEN cDNA 1700019A02 gene
1700019B03Rik	0	0.34879	#DIV/0!	1	1	NA
1700019D03Rik	57.7628	52.6482	0.911454	0.882218	1	RIKEN cDNA 1700019D03 gene
1700019E08Rik	0	0	#DIV/0!	NA	NA	RIKEN cDNA 1700019E08 gene
1700019E19Rik	125.419	65.3506	0.52106	0.127541	0.508502	NA
1700019G17Rik	107.077	41.3902	0.386548	0.0210601	0.264543	NA
1700019G24Rik	0	0	#DIV/0!	NA	NA	RIKEN cDNA 1700019G24 gene
1700019L03Rik	0	0.34879	#DIV/0!	1	1	NA
1700019M22Rik	0	0	#DIV/0!	NA	NA	NFX-like protein
1700019N12Rik	49.179	38.1018	0.774756	0.586193	0.896986	NA
1700019N19Rik	0	0	#DIV/0!	NA	NA	RIKEN cDNA 1700019N19 gene
1700019O17Rik	0	0	#DIV/0!	NA	NA	NA
1700020A23Rik	0	0	#DIV/0!	NA	NA	RIKEN cDNA 1700020A23 gene
1700020C07Rik	0.267797	0	0	0.988792	1	NA
1700020D05Rik	5.07863	11.5541	2.27505	0.489161	0.842324	RIKEN cDNA 1700020D05 gene
1700020I14Rik	2592	1866.91	0.720259	0.0838325	0.436679	RIKEN cDNA 1700020I14 gene
1700020L24Rik	0	0	#DIV/0!	NA	NA	RIKEN cDNA 1700020L24 gene
1700020M21Rik	0	0	#DIV/0!	NA	NA	RIKEN cDNA 1700020M21 gene
1700020N01Rik	0	0	#DIV/0!	NA	NA	RIKEN cDNA 1700020N01 gene
1700020N18Rik	2.94576	0.34879	0.118404	0.564445	0.884663	RIKEN cDNA 1700020N18 gene
1700020O03Rik	611.81	579.067	0.946483	0.762292	0.97048	NA
1700021C14Rik	27.3816	27.4649	1.00304	0.899925	1	NA
1700021F05Rik	237.313	172.684	0.727664	0.401018	0.779542	RIKEN cDNA 1700021F05 gene
1700021F07Rik	0	0	#DIV/0!	NA	NA	RIKEN cDNA 1700021F07 gene
1700021K19Rik	790.573	1084.38	1.37164	0.144636	0.534626	NA
1700022A21Rik	0	0	#DIV/0!	NA	NA	glycerol-3-phosphate dehydrogenase 1-like pseudogene
1700022E09Rik	0	0	#DIV/0!	NA	NA	RIKEN cDNA 1700022E09 gene
1700022I11Rik	0	0	#DIV/0!	NA	NA	RIKEN cDNA 1700022I11 gene
1700022P22Rik	0	0	#DIV/0!	NA	NA	NA
1700023A16Rik	0	0	#DIV/0!	NA	NA	NA
1700023E05Rik	3.48136	0	0	0.377103	0.761849	NA
1700023F02Rik	0	0	#DIV/0!	NA	NA	RIKEN cDNA 1700023F02 gene
1700023I07Rik	0	0	#DIV/0!	NA	NA	NA
1700023L04Rik	5.08345	0.34879	0.0686128	0.327735	0.723686	NA
1700024G13Rik	0	0	#DIV/0!	NA	NA	RIKEN cDNA 1700024G13 gene
1700024P03Rik	0	0	#DIV/0!	NA	NA	NA
1700024P04Rik	0	0	#DIV/0!	NA	NA	RIKEN cDNA 1700024P04 gene
1700024P16Rik	6.40983	4.18548	0.652977	0.787721	0.976533	NA
1700025B11Rik	0	0	#DIV/0!	NA	NA	RIKEN cDNA 1700025B11 gene
1700025C18Rik	0	0	#DIV/0!	NA	NA	RIKEN cDNA 1700025C18 gene
1700025E21Rik	9.31756	10.3376	1.10948	0.934364	1	NA
1700025F22Rik	0	0	#DIV/0!	NA	NA	RIKEN cDNA 1700025F22 gene
1700025F24Rik	0	0	#DIV/0!	NA	NA	RIKEN cDNA 1700025F24 gene
1700025G04Rik	1140.38	1044.4	0.915833	0.722456	0.954089	RIKEN cDNA 1700025G04 gene
1700025K23Rik	119.579	111.976	0.93642	0.818403	0.987521	NA
1700025M24Rik	0	0	#DIV/0!	NA	NA	RIKEN cDNA 1700025M24 gene
1700025N23Rik	0	0.697579	#DIV/0!	0.942923	1	RIKEN cDNA 1700025N23 gene
1700026D08Rik	1.60678	0	0	0.693691	0.943067	NA
1700026D11Rik	0	0	#DIV/0!	NA	NA	RIKEN cDNA 1700026D11 gene
1700026J04Rik	4.62913	0	0	0.307146	0.707852	NA
1700026L06Rik	0	3.87418	#DIV/0!	0.370292	0.756041	NA
1700027A15Rik	0	0	#DIV/0!	NA	NA	RIKEN cDNA 1700027A15 gene
1700027A23Rik	6.94864	0.697579	0.100391	0.269164	0.674888	NA
1700027D21Rik	0	0	#DIV/0!	NA	NA	NA
1700027F09Rik	0	0	#DIV/0!	NA	NA	RIKEN cDNA 1700027F09 gene
1700027H10Rik	0	0	#DIV/0!	NA	NA	RIKEN cDNA 1700027H10 gene
1700027I24Rik	0	0	#DIV/0!	NA	NA	RIKEN cDNA 1700027I24 gene
1700027J07Rik	0	0	#DIV/0!	NA	NA	RIKEN cDNA 1700027J07 gene
1700027L20Rik	0	0	#DIV/0!	NA	NA	NA
1700028B04Rik	0	0	#DIV/0!	NA	NA	NADH dehydrogenase (ubiquinone) 1 beta subcomplex 8 pseudogene
1700028I16Rik	0	4.19702	#DIV/0!	0.334487	0.728038	RIKEN cDNA 1700028I16 gene
1700028J19Rik	9.35881	1.04637	0.111806	0.183921	0.582081	RIKEN cDNA 1700028J19 gene
1700028K03Rik	5.34642	5.07619	0.949456	0.992423	1	RIKEN cDNA 1700028K03 gene
1700028M03Rik	0	0	#DIV/0!	NA	NA	RIKEN cDNA 1700028M03 gene
1700028P14Rik	0	0	#DIV/0!	NA	NA	RIKEN cDNA 1700028P14 gene
1700028P15Rik	0	0	#DIV/0!	NA	NA	RIKEN cDNA 1700028P15 gene
1700029B22Rik	0	0	#DIV/0!	NA	NA	RIKEN cDNA 1700029B22 gene
1700029F09Rik	119.072	42.6085	0.357837	0.0598001	0.385991	NA
1700029F12Rik	0	0	#DIV/0!	NA	NA	RIKEN cDNA 1700029F12 gene
1700029G01Rik	5.16794	22.7224	4.39681	0.119189	0.495201	NA
1700029H14Rik	0	3.22848	#DIV/0!	0.453025	0.816457	RIKEN cDNA 1700029H14 gene
1700029I01Rik	8.99997	1.04637	0.116264	0.226377	0.627691	NA
1700029I15Rik	0	0.697579	#DIV/0!	0.942923	1	RIKEN cDNA 1700029I15 gene
1700029J03Rik	0	0	#DIV/0!	NA	NA	RIKEN cDNA 1700029J03 gene
1700029J07Rik	17.8712	45.1538	2.52662	0.132139	0.515095	RIKEN cDNA 1700029J07 gene
1700029J11Rik	0	1.39516	#DIV/0!	0.792074	0.976533	NA
1700029M20Rik	0	0	#DIV/0!	NA	NA	RIKEN cDNA 1700029M20 gene
1700029P11Rik	0	0	#DIV/0!	NA	NA	RIKEN cDNA 1700029P11 gene
1700030C10Rik	20.6609	6.627	0.320751	0.201923	0.602991	RIKEN cDNA 1700030C10 gene
1700030F18Rik	0	0	#DIV/0!	NA	NA	RIKEN cDNA 1700030F18 gene
1700030J22Rik	23.4605	27.0846	1.15448	0.81545	0.985692	RIKEN cDNA 1700030J22 gene
1700030K09Rik	80.6762	110.884	1.37443	0.407554	0.784769	RIKEN cDNA 1700030K09 gene
1700030L20Rik	0	0	#DIV/0!	NA	NA	RIKEN cDNA 1700030L20 gene
1700031F05Rik	0	0	#DIV/0!	NA	NA	RIKEN cDNA 1700031F05 gene
1700031M16Rik	0	0	#DIV/0!	NA	NA	RIKEN cDNA 1700031M16 gene
1700034E13Rik	0	0	#DIV/0!	NA	NA	RIKEN cDNA 1700034E13 gene
1700034F02Rik	3.08609	0.697579	0.22604	0.707637	0.948403	NA
1700034H14Rik	151.685	91.621	0.604021	0.111801	0.483921	NA
1700034H15Rik	2.31456	14.3685	6.20785	0.128781	0.510716	RIKEN cDNA 1700034H15 gene
1700034I23Rik	0	0	#DIV/0!	NA	NA	FUN14 domain containing 2 pseudogene
1700034J05Rik	0	0	#DIV/0!	NA	NA	RIKEN cDNA 1700034J05 gene
1700034K08Rik	0	0	#DIV/0!	NA	NA	RIKEN cDNA 1700034K08 gene
1700034O15Rik	0	0	#DIV/0!	NA	NA	NA
1700034P13Rik	1.69448	1.04637	0.617515	0.894853	1	RIKEN cDNA 1700034P13 gene
1700036G14Rik	0	0	#DIV/0!	NA	NA	RIKEN cDNA 1700036G14 gene
1700037C18Rik	4.00287	5.12808	1.2811	0.935768	1	RIKEN cDNA 1700037C18 gene
1700037H04Rik	548.626	761.438	1.3879	0.116503	0.491042	RIKEN cDNA 1700037H04 gene
1700039E15Rik	0	0	#DIV/0!	NA	NA	NA
1700040I03Rik	67.6628	53.2194	0.786538	0.537288	0.869607	NA
1700040L02Rik	3.47197	8.51846	2.45349	0.562576	0.883967	NA
1700040N02Rik	0	1.04637	#DIV/0!	0.867483	1	NA
1700041C23Rik	0	0	#DIV/0!	NA	NA	RIKEN cDNA 1700041C23 gene
1700041M19Rik	0	0	#DIV/0!	NA	NA	RIKEN cDNA 1700041M19 gene
1700042B14Rik	0	0	#DIV/0!	NA	NA	NA
1700042G07Rik	0	0	#DIV/0!	NA	NA	RIKEN cDNA 1700042G07 gene
1700042G15Rik	0	0	#DIV/0!	NA	NA	RIKEN cDNA 1700042G15 gene
1700044K03Rik	0	0	#DIV/0!	NA	NA	RIKEN cDNA 1700044K03 gene
1700045H11Rik	0	0	#DIV/0!	NA	NA	RIKEN cDNA 1700045H11 gene
1700045I19Rik	3.55498	13.0639	3.67483	0.269841	0.674888	NA
1700047G03Rik	0	0	#DIV/0!	NA	NA	RIKEN cDNA 1700047G03 gene
1700047I17Rik2	0	0	#DIV/0!	NA	NA	RIKEN cDNA 1700047I17 gene 2
1700047L14Rik	0	0	#DIV/0!	NA	NA	RIKEN cDNA 1700047L14 gene
1700047M11Rik	7.53364	10.9393	1.45207	0.68459	0.941886	RIKEN cDNA 1700047M11 gene
1700048O20Rik	42.9593	35.3564	0.823022	0.663127	0.932928	RIKEN cDNA 1700048O20 gene
1700049E15Rik	0	0	#DIV/0!	NA	NA	RIKEN cDNA 1700049E15 gene
1700049E22Rik	0	0	#DIV/0!	NA	NA	RIKEN cDNA 1700049E22 gene
1700049G17Rik	114.083	101.597	0.890553	0.740805	0.963573	NA
1700049L16Rik	0	0	#DIV/0!	NA	NA	hematological and neurological expressed 1-like pseudogene
1700052I22Rik	0	0	#DIV/0!	NA	NA	RIKEN cDNA 1700052I22 gene
1700052K11Rik	15.7606	34.6923	2.2012	0.218992	0.621147	RIKEN cDNA 1700052K11 gene
1700052N19Rik	512.99	326.926	0.637295	0.0504532	0.362367	NA
1700054K19Rik	0	0	#DIV/0!	NA	NA	RIKEN cDNA 1700054K19 gene
1700054N08Rik	39.4836	26.7733	0.678086	0.50936	0.854289	NA
1700054O13Rik	0	0	#DIV/0!	NA	NA	NA
1700055C04Rik	0	0	#DIV/0!	NA	NA	RIKEN cDNA 1700055C04 gene
1700055N04Rik	0	0	#DIV/0!	NA	NA	NA
1700056E22Rik	0.267797	1.74395	6.51221	0.830424	0.992248	RIKEN cDNA 1700056E22 gene
1700057G04Rik	0	0	#DIV/0!	NA	NA	RIKEN cDNA 1700057G04 gene
1700057H15Rik	0	0	#DIV/0!	NA	NA	RIKEN cDNA 1700057H15 gene
1700057K13Rik	0.267797	0	0	0.988792	1	NA
1700058G18Rik	0.355498	1.02043	2.87042	0.948168	1	NA
1700060C20Rik	0	0	#DIV/0!	NA	NA	RIKEN cDNA 1700060C20 gene
1700061F12Rik	0	0	#DIV/0!	NA	NA	RIKEN cDNA 1700061F12 gene
1700061G19Rik	0	0.697579	#DIV/0!	0.942923	1	RIKEN cDNA 1700061G19 gene
1700061I17Rik	0	0	#DIV/0!	NA	NA	RIKEN cDNA 1700061I17 gene
1700061J05Rik	0	0	#DIV/0!	NA	NA	NA
1700063A18Rik	0	0	#DIV/0!	NA	NA	RIKEN cDNA 1700063A18 gene
1700063D05Rik	0	0	#DIV/0!	NA	NA	RIKEN cDNA 1700063D05 gene
1700065D16Rik	0	0.34879	#DIV/0!	1	1	RIKEN cDNA 1700065D16 gene
1700065I16Rik	0	0	#DIV/0!	NA	NA	gasdermin pseudogene
1700065I17Rik	0	0	#DIV/0!	NA	NA	NA
1700065J11Rik	0	0	#DIV/0!	NA	NA	RIKEN cDNA 1700065J11 gene
1700065J18Rik	0	0	#DIV/0!	NA	NA	RIKEN cDNA 1700065J18 gene
1700066B17Rik	0	0	#DIV/0!	NA	NA	RIKEN cDNA 1700066B17 gene
1700066B19Rik	6.23591	8.90633	1.42823	0.754358	0.966962	RIKEN cDNA 1700066B19 gene
1700066M21Rik	531.095	368.04	0.692982	0.133101	0.515941	RIKEN cDNA 1700066M21 gene
1700066O22Rik	0	0	#DIV/0!	NA	NA	RIKEN cDNA 1700066O22 gene
1700067G17Rik	0	0	#DIV/0!	NA	NA	RIKEN cDNA 1700067G17 gene
1700067K01Rik	2.14237	0	0	0.586204	0.896986	RIKEN cDNA 1700067K01 gene
1700067P10Rik	0	0	#DIV/0!	NA	NA	RIKEN cDNA 1700067P10 gene
1700069L16Rik	0	0	#DIV/0!	NA	NA	RIKEN cDNA 1700069L16 gene
1700069P05Rik	0	0	#DIV/0!	NA	NA	RIKEN cDNA 1700069P05 gene
1700071K01Rik	1.06649	0.697579	0.654086	0.990356	1	RIKEN cDNA 1700071K01 gene
1700072B07Rik	0	0	#DIV/0!	NA	NA	RIKEN cDNA 1700072B07 gene
1700072E05Rik	0	0	#DIV/0!	NA	NA	NA
1700073E17Rik	10.6121	11.4592	1.07983	0.874981	1	ribosomal protein L7 pseudogene
1700074P13Rik	0	0	#DIV/0!	NA	NA	RIKEN cDNA 1700074P13 gene
1700080E11Rik	0	0	#DIV/0!	NA	NA	RIKEN cDNA 1700080E11 gene
1700080N15Rik	0	0	#DIV/0!	NA	NA	RIKEN cDNA 1700080N15 gene
1700080O16Rik	0	0	#DIV/0!	NA	NA	RIKEN cDNA 1700080O16 gene
1700081H04Rik	0	0	#DIV/0!	NA	NA	RIKEN cDNA 1700081H04 gene
1700081L11Rik	998.397	1122.13	1.12393	0.590903	0.898327	NA
1700084C01Rik	13.7667	16.3578	1.18821	0.846706	0.99641	NA
1700084E18Rik	1.60678	0.697579	0.434147	0.845223	0.996068	RIKEN cDNA 1700084E18 gene
1700084J12Rik	0.385761	0	0	0.988792	1	ribosomal protein L7-like 1 pseudogene
1700085B03Rik	0	0	#DIV/0!	NA	NA	NA
1700086L19Rik	130.871	73.7641	0.563639	0.0816931	0.433803	RIKEN cDNA 1700086L19 gene
1700086O06Rik	29.2821	50.3824	1.72058	0.302889	0.703733	RIKEN cDNA 1700086O06 gene
1700088E04Rik	17.7083	7.06517	0.398975	0.308283	0.708554	RIKEN cDNA 1700088E04 gene
1700090G07Rik	0	0	#DIV/0!	NA	NA	NA
1700092M07Rik	0	1.04637	#DIV/0!	0.867483	1	RIKEN cDNA 1700092M07 gene
1700093K21Rik	2.52814	2.44153	0.965742	0.951116	1	RIKEN cDNA 1700093K21 gene
1700094D03Rik	41.1145	70.4248	1.7129	0.245503	0.645635	RIKEN cDNA 1700094D03 gene
1700094J05Rik	2.70033	0	0	0.546035	0.873241	RIKEN cDNA 1700094J05 gene
1700095B10Rik	0	0	#DIV/0!	NA	NA	RIKEN cDNA 1700095B10 gene
1700095B22Rik	3.20418	2.09274	0.653128	0.862748	1	NA
1700096J18Rik	0	0	#DIV/0!	NA	NA	RIKEN cDNA 1700096J18 gene
1700096K18Rik	27.0118	25.3909	0.939993	0.960754	1	RIKEN cDNA 1700096K18 gene
1700101E01Rik	0	0	#DIV/0!	NA	NA	NA
1700102P08Rik	5.44203	11.0172	2.02446	0.670445	0.936154	RIKEN cDNA 1700102P08 gene
1700106J16Rik	2.14237	0	0	0.586204	0.896986	NA
1700106N22Rik	185.308	101.794	0.549322	0.0507811	0.36313	NA
1700108F19Rik	2.94576	1.74395	0.592019	0.791145	0.976533	RIKEN cDNA 1700108F19 gene
1700108J01Rik	0	0	#DIV/0!	NA	NA	RIKEN cDNA 1700108J01 gene
1700108M19Rik	2.41017	0.697579	0.289431	0.715444	0.952912	NA
1700109F18Rik	0	7.27963	#DIV/0!	0.123008	0.50015	NA
1700109G14Rik	0	0	#DIV/0!	NA	NA	RIKEN cDNA 1700109G14 gene
1700109H08Rik	19.7138	6.93546	0.351807	0.274332	0.678479	RIKEN cDNA 1700109H08 gene
1700110I01Rik	0	0	#DIV/0!	NA	NA	RIKEN cDNA 1700110I01 gene
1700110K17Rik	0.267797	1.39516	5.20977	0.890074	1	RIKEN cDNA 1700110K17 gene
1700110M21Rik	0	0	#DIV/0!	NA	NA	NA
1700111N16Rik	0	0	#DIV/0!	NA	NA	RIKEN cDNA 1700111N16 gene
1700112E06Rik	24.566	37.4193	1.52321	0.534706	0.86812	NA
1700112H15Rik	0	0	#DIV/0!	NA	NA	RIKEN cDNA 1700112H15 gene
1700113H08Rik	1.9288	1.39516	0.723328	0.991055	1	RIKEN cDNA 1700113H08 gene
1700113I22Rik	5.16176	5.39904	1.04597	1	1	NA
1700119H24Rik	0	0	#DIV/0!	NA	NA	RIKEN cDNA 1700119H24 gene
1700120K04Rik	0	0.697579	#DIV/0!	0.942923	1	RIKEN cDNA 1700120K04 gene
1700121N20Rik	0	0	#DIV/0!	NA	NA	RIKEN cDNA 1700121N20 gene
1700123I01Rik	0	0.34879	#DIV/0!	1	1	NA
1700123K08Rik	0	0	#DIV/0!	NA	NA	RIKEN cDNA 1700123K08 gene
1700123L14Rik	0	0	#DIV/0!	NA	NA	nucleoporin 50 pseudogene
1700123M08Rik	15.0101	25.5597	1.70284	0.482384	0.838937	RIKEN cDNA 1700123M08 gene
1700123O20Rik	699.154	509.703	0.729027	0.171178	0.567869	RIKEN cDNA 1700123O20 gene
1700125D06Rik	0	1.04637	#DIV/0!	0.867483	1	NA
1700125G02Rik	0	0	#DIV/0!	NA	NA	RIKEN cDNA 1700125G02 gene
1700125G22Rik	3.55498	0	0	0.411049	0.786922	RIKEN cDNA 1700125G22 gene
1700125H03Rik	0	0	#DIV/0!	NA	NA	RIKEN cDNA 1700125H03 gene
1700125H20Rik	0	0	#DIV/0!	NA	NA	RIKEN cDNA 1700125H20 gene
1700126H18Rik	0	0	#DIV/0!	NA	NA	RIKEN cDNA 1700126H18 gene
1700128F08Rik	6.79238	1.04637	0.15405	0.394342	0.776318	U1-snRNP binding protein homolog pseudogene
1700129C05Rik	0	0	#DIV/0!	NA	NA	RIKEN cDNA 1700129C05 gene
1810006J02Rik	7.58132	27.98	3.69065	0.192231	0.592309	RIKEN cDNA 1810006J02 gene
1810006K21Rik	534.772	477.114	0.892182	0.575837	0.891471	NA
1810007D17Rik	3.20418	0.34879	0.108855	0.564465	0.884663	RIKEN cDNA 1810007D17 gene
1810007I06Rik	0	0	#DIV/0!	NA	NA	NA
1810008A18Rik	141.949	187.989	1.32435	0.323488	0.721374	NA
1810009A15Rik	167.227	75.2891	0.450222	0.121788	0.498443	RIKEN cDNA 1810009A15 gene
1810009J06Rik	0	0	#DIV/0!	NA	NA	RIKEN cDNA 1810009J06 gene
1810010D01Rik	1.60678	0.34879	0.217074	0.784724	0.976533	RIKEN cDNA 1810010D01 gene
1810010H24Rik	12.6031	22.9033	1.81727	0.429487	0.801473	RIKEN cDNA 1810010H24 gene
1810011H11Rik	8.01192	28.6385	3.57448	0.110056	0.481472	RIKEN cDNA 1810011H11 gene
1810011O10Rik	270.2	174.925	0.647391	0.122173	0.498943	NA
1810012P15Rik	537.527	457.18	0.850525	0.472867	0.831384	NA
1810013D10Rik	639.197	430.092	0.672863	0.0629542	0.39462	NA
1810013L24Rik	1270.19	1122.2	0.883486	0.558475	0.880905	RIKEN cDNA 1810013L24 gene
1810014B01Rik	10.575	14.6204	1.38254	0.81086	0.984581	RIKEN cDNA 1810014B01 gene
1810014F10Rik	175.539	126.936	0.723123	0.263278	0.669032	NA
1810018F18Rik	0	0	#DIV/0!	NA	NA	RIKEN cDNA 1810018F18 gene
1810019D21Rik	5.52504	4.30079	0.778418	0.861896	1	RIKEN cDNA 1810019D21 gene
1810019J16Rik	0	0	#DIV/0!	NA	NA	NA
1810020D17Rik	541.192	356.292	0.658347	0.128612	0.5104	NA
1810021B22Rik	3.91517	0.34879	0.0890867	0.477623	0.835292	RIKEN cDNA 1810021B22 gene
1810022K09Rik	285.092	128.859	0.45199	0.0181127	0.249875	RIKEN cDNA 1810022K09 gene
1810024B03Rik	1.07119	0	0	0.813152	0.984581	RIKEN cDNA 1810024B03 gene
1810026B05Rik	274.053	318.968	1.16389	0.645042	0.92434	RIKEN cDNA 1810026B05 gene
1810026J23Rik	580.864	808.654	1.39216	0.139605	0.527361	NA
1810027O10Rik	789.375	571.634	0.724161	0.150868	0.544108	NA
1810029B16Rik	19.9421	2.79032	0.139921	0.0661123	0.402353	NA
1810030J14Rik	0	0	#DIV/0!	NA	NA	NA
1810030N24Rik	247.988	88.6455	0.357459	0.000695583	0.0957438	NA
1810030O07Rik	422.33	276.603	0.654946	0.0882548	0.443577	RIKEN cDNA 1810030O07 gene
1810031K17Rik	245.224	438.303	1.78736	0.0203689	0.260803	NA
1810032O08Rik	29.3663	52.5636	1.78993	0.603513	0.90482	RIKEN cDNA 1810032O08 gene
1810033B17Rik	0.267797	0.34879	1.30244	1	1	NA
1810035I16Rik	0	0	#DIV/0!	NA	NA	NA
1810035L17Rik	1018.4	563.573	0.553393	0.0658959	0.402175	NA
1810037I17Rik	789.45	622.344	0.788327	0.217489	0.620229	RIKEN cDNA 1810037I17 gene
1810041L15Rik	477.868	670.582	1.40328	0.113397	0.487143	RIKEN cDNA 1810041L15 gene
1810043G02Rik	94.0031	155.408	1.65322	0.172405	0.56961	RIKEN cDNA 1810043G02 gene
1810043H04Rik	174.652	182.427	1.04452	0.98431	1	NA
1810044D09Rik	12.2454	4.53426	0.370283	0.360176	0.749284	RIKEN cDNA 1810044D09 gene
1810046J19Rik	1586.86	1090.83	0.687413	0.134345	0.51781	NA
1810046K07Rik	0	0.34879	#DIV/0!	1	1	RIKEN cDNA 1810046K07 gene
1810048J11Rik	754.735	647.544	0.857976	0.46557	0.825241	NA
1810049H13Rik	60.657	73.07	1.20464	0.640129	0.921519	NA
1810053B23Rik	0	0	#DIV/0!	NA	NA	RIKEN cDNA 1810053B23 gene
1810055G02Rik	53.8051	71.3161	1.32545	0.477576	0.835292	RIKEN cDNA 1810055G02 gene
1810058I24Rik	653.717	435.95	0.666879	0.0908808	0.44799	RIKEN cDNA 1810058I24 gene
1810062G17Rik	19.3268	6.63855	0.343489	0.231913	0.632912	RIKEN cDNA 1810062G17 gene
1810062O18Rik	3.48136	8.71093	2.50216	0.677796	0.939471	RIKEN cDNA 1810062O18 gene
1810063B05Rik	312.982	109.965	0.351347	0.0290994	0.294151	NA
1810063B07Rik	117.24	91.2633	0.778431	0.435922	0.80462	NA
1810064F22Rik	0	0	#DIV/0!	NA	NA	RIKEN cDNA 1810064F22 gene
1810065E05Rik	0	0.34879	#DIV/0!	1	1	RIKEN cDNA 1810065E05 gene
1810074P20Rik	397.315	444.315	1.11829	0.594399	0.900648	NA
2010001E11Rik	0	0	#DIV/0!	NA	NA	NA
2010001M06Rik	13.8575	11.3449	0.818685	0.882673	1	NA
2010001M09Rik	2.84399	0	0	0.510218	0.854289	NA
2010002M12Rik	32.5645	14.7908	0.4542	0.358812	0.747991	NA
2010002N04Rik	212.387	148.718	0.700224	0.225148	0.626816	NA
2010003K11Rik	2.84399	0	0	0.510218	0.854289	RIKEN cDNA 2010003K11 gene
2010003K15Rik	0	0	#DIV/0!	NA	NA	NA
2010005H15Rik	3.82735	0	0	0.389933	0.772478	RIKEN cDNA 2010005H15 gene
2010007H12Rik	116.729	122.607	1.05035	0.943735	1	NA
2010009K17Rik	0	0	#DIV/0!	NA	NA	RIKEN cDNA 2010009K17 gene
2010011I20Rik	165.053	218.021	1.32091	0.315224	0.71575	NA
2010012O05Rik	130.348	87.9994	0.675109	0.243444	0.643979	NA
2010015L04Rik	40.252	21.4603	0.533147	0.316481	0.716011	NA
2010016I18Rik	1.60678	3.57727	2.22636	0.846422	0.99641	RIKEN cDNA 2010016I18 gene
2010106E10Rik	0	0	#DIV/0!	NA	NA	RIKEN cDNA 2010106E10 gene
2010106G01Rik	1065.8	930.643	0.873188	0.514817	0.857144	NA
2010107E04Rik	3464.81	2091.25	0.60357	0.0150366	0.235725	RIKEN cDNA 2010107E04 gene
2010107G12Rik	0	0.34879	#DIV/0!	1	1	NA
2010107G23Rik	560.794	377.685	0.673482	0.117347	0.492075	NA
2010107H07Rik	50.6488	35.3094	0.697141	0.462984	0.823516	NA
2010109I03Rik	0	0	#DIV/0!	NA	NA	RIKEN cDNA 2010109I03 gene
2010109K11Rik	150.567	221.789	1.47303	0.15251	0.54604	NA
2010110P09Rik	513.564	320.225	0.623533	0.0379614	0.32657	NA
2010111I01Rik	2164.07	1742.75	0.805313	0.235016	0.636114	RIKEN cDNA 2010111I01 gene
2010204K13Rik	9.70171	3.13911	0.323562	0.420845	0.795037	RIKEN cDNA 2010204K13 gene
2010300C02Rik	12.2856	23.7835	1.93589	0.368701	0.756041	RIKEN cDNA 2010300C02 gene
2010305A19Rik	192.711	119.269	0.618901	0.122227	0.498943	NA
2010315B03Rik	0	0	#DIV/0!	NA	NA	RIKEN cDNA 2010315B03 gene
2010317E24Rik	0	0	#DIV/0!	NA	NA	NA
2010320M18Rik	110.362	80.5761	0.730106	0.32378	0.721738	RIKEN cDNA 2010320M18 gene
2010321M09Rik	263.989	265.069	1.00409	0.986476	1	NA
2200002D01Rik	0.80339	5.0335	6.26533	0.518749	0.860048	RIKEN cDNA 2200002D01 gene
2200002J24Rik	0	0	#DIV/0!	NA	NA	RIKEN cDNA 2200002J24 gene
2200002K05Rik	358.55	458.93	1.27996	0.367719	0.755928	NA
2210009G21Rik	102.753	90.258	0.878396	0.767246	0.972472	NA
2210010C04Rik	0	0	#DIV/0!	NA	NA	RIKEN cDNA 2210010C04 gene
2210010C17Rik	0	0	#DIV/0!	NA	NA	NA
2210012G02Rik	287.325	307.117	1.06888	0.808224	0.984227	NA
2210013O21Rik	1185.15	738.094	0.622786	0.0209676	0.264262	NA
2210015D19Rik	256.345	166.103	0.647966	0.0951942	0.454979	NA
2210016F16Rik	233.098	151.376	0.649407	0.127321	0.508218	RIKEN cDNA 2210016F16 gene
2210016L21Rik	233.338	283.114	1.21332	0.565328	0.885137	RIKEN cDNA 2210016L21 gene
2210018M11Rik	312.687	328.077	1.04922	0.787217	0.976533	NA
2210019I11Rik	0	0	#DIV/0!	NA	NA	NA
2210020M01Rik	73.8327	35.0056	0.474121	0.232861	0.63398	NA
2210021J22Rik	166.899	138.502	0.829857	0.512144	0.855796	NA
2210039B01Rik	4.09206	0.697579	0.170472	0.573836	0.889658	RIKEN cDNA 2210039B01 gene
2210403K04Rik	252.297	139.303	0.552137	0.0386739	0.329371	NA
2210404J11Rik	128.474	81.7441	0.636267	0.216859	0.619949	NA
2210404O07Rik	0	1.74395	#DIV/0!	0.719749	0.953147	NA
2210407C18Rik	0	0.34879	#DIV/0!	1	1	RIKEN cDNA 2210407C18 gene
2210408F21Rik	196.74	124.832	0.634506	0.140699	0.527861	RIKEN cDNA 2210408F21 gene
2210408I21Rik	244.232	140.178	0.573955	0.0532044	0.369585	RIKEN cDNA 2210408I21 gene
2210409E12Rik	0	0	#DIV/0!	NA	NA	transcription elongation factor B (SIII), polypeptide 2 pseudogene
2210411K11Rik	15.2842	9.59607	0.627843	0.621617	0.914293	NA
2210414B05Rik	0	0	#DIV/0!	NA	NA	RIKEN cDNA 2210414B05 gene
2210415F13Rik	0	0	#DIV/0!	NA	NA	NA
2210417A02Rik	0	0	#DIV/0!	NA	NA	RIKEN cDNA 2210417A02 gene
2210417K05Rik	0.535594	2.44153	4.55854	0.796728	0.978551	NA
2300002M23Rik	1.9288	0	0	0.680206	0.940394	RIKEN cDNA 2300002M23 gene
2300003K06Rik	0	0	#DIV/0!	NA	NA	RIKEN cDNA 2300003K06 gene
2300005B03Rik	10.9117	2.79032	0.255717	0.337284	0.730795	NA
2300009A05Rik	21.8073	8.88694	0.407521	0.293662	0.695571	RIKEN cDNA 2300009A05 gene
2310001A20Rik	2169.66	1231.13	0.567432	0.01724	0.24737	NA
2310001H17Rik	19.5977	15.4333	0.787504	0.708677	0.948888	RIKEN cDNA 2310001H17 gene
2310001K24Rik	1.06649	0	0	0.844882	0.996068	RIKEN cDNA 2310001K24 gene
2310002J15Rik	0	0	#DIV/0!	NA	NA	NA
2310002L09Rik	1.06649	0	0	0.844882	0.996068	RIKEN cDNA 2310002L09 gene
2310002L13Rik	0	0.697579	#DIV/0!	0.942923	1	NA
2310003C23Rik	584.626	422.454	0.722605	0.146905	0.53765	NA
2310003F16Rik	481.952	322.804	0.669784	0.0804387	0.431082	NA
2310003H01Rik	46.0819	158.122	3.43132	0.000674792	0.0957438	NA
2310003L22Rik	924.896	455.908	0.492929	0.0181527	0.249875	NA
2310004I24Rik	565.508	357.384	0.631969	0.0439038	0.345433	NA
2310004N24Rik	308.31	243.702	0.790445	0.337434	0.730795	NA
2310005A03Rik	0	0	#DIV/0!	NA	NA	RIKEN cDNA 2310005A03 gene
2310005G13Rik	0	0	#DIV/0!	NA	NA	NA
2310007B03Rik	0	0	#DIV/0!	NA	NA	RIKEN cDNA 2310007B03 gene
2310007L24Rik	0	0	#DIV/0!	NA	NA	NA
2310008H04Rik	157.975	181.725	1.15034	0.589729	0.897934	NA
2310008H09Rik	255.088	208.614	0.817813	0.552236	0.877099	NA
2310009A05Rik	153.888	76.6977	0.4984	0.0344282	0.315803	RIKEN cDNA 2310009A05 gene
2310009B15Rik	66.3317	30.3863	0.458096	0.110428	0.481502	RIKEN cDNA 2310009B15 gene
2310010M20Rik	0	0	#DIV/0!	NA	NA	NA
2310011J03Rik	316.863	267.66	0.844719	0.454407	0.81698	RIKEN cDNA 2310011J03 gene
2310014F07Rik	0	0	#DIV/0!	NA	NA	NA
2310014H01Rik	82.6686	180.68	2.18559	0.174158	0.571439	NA
2310014L17Rik	6.16761	1.74395	0.282759	0.544883	0.873241	NA
2310015A10Rik	143.936	192.676	1.33862	0.37942	0.764198	RIKEN cDNA 2310015A10 gene
2310015B20Rik	7.18913	0.697579	0.0970324	0.270085	0.674888	NA
2310015D24Rik	0	0	#DIV/0!	NA	NA	RIKEN cDNA 2310015D24 gene
2310016C08Rik	198.5	180.849	0.911078	0.702363	0.946462	NA
2310016M24Rik	1202.12	974.872	0.810958	0.346738	0.737986	NA
2310021P13Rik	541.655	1097.03	2.02533	0.0874377	0.441932	NA
2310022A10Rik	26.8807	64.0782	2.3838	0.115394	0.490047	RIKEN cDNA 2310022A10 gene
2310022B05Rik	715.215	1143.1	1.59826	0.231164	0.632453	RIKEN cDNA 2310022B05 gene
2310028H24Rik	388.96	786.147	2.02115	0.0083521	0.191659	NA
2310028O11Rik	2378.21	1707.23	0.717863	0.173726	0.571026	NA
2310030A07Rik	0	0	#DIV/0!	NA	NA	RIKEN cDNA 2310030A07 gene
2310030G06Rik	26.9815	3.33225	0.123501	0.0250477	0.281654	RIKEN cDNA 2310030G06 gene
2310030N02Rik	110.85	65.1985	0.588166	0.132278	0.515255	NA
2310033E01Rik	0	0	#DIV/0!	NA	NA	NA
2310033P09Rik	29.1067	52.2531	1.79522	0.266472	0.673089	RIKEN cDNA 2310033P09 gene
2310034C09Rik	0	0	#DIV/0!	NA	NA	RIKEN cDNA 2310034C09 gene
2310034G01Rik	16.5694	15.4923	0.934994	1	1	RIKEN cDNA 2310034G01 gene
2310034O05Rik	2.14237	0	0	0.586204	0.896986	RIKEN cDNA 2310034O05 gene
2310035C23Rik	1755.04	1332.84	0.759433	0.168051	0.563479	RIKEN cDNA 2310035C23 gene
2310035K24Rik	64.5215	107.206	1.66155	0.436517	0.805069	NA
2310036O22Rik	300.57	319.356	1.0625	0.85455	0.999413	NA
2310037I24Rik	91.0744	122.897	1.34941	0.384545	0.768235	NA
2310039H08Rik	15.2539	23.0548	1.5114	0.635067	0.919794	RIKEN cDNA 2310039H08 gene
2310040G24Rik	31.0605	13.7753	0.4435	0.253461	0.657455	RIKEN cDNA 2310040G24 gene
2310042D19Rik	23.256	28.6469	1.23181	0.876219	1	NA
2310042E22Rik	0	0	#DIV/0!	NA	NA	NA
2310043J07Rik	0	0	#DIV/0!	NA	NA	NA
2310043L19Rik	0	0.34879	#DIV/0!	1	1	RIKEN cDNA 2310043L19 gene
2310044G17Rik	973.413	1132.34	1.16326	0.44996	0.8152	NA
2310044H10Rik	851.336	1301.91	1.52925	0.046131	0.350874	NA
2310045N01Rik	163.542	149.353	0.913235	0.681614	0.941247	NA
2310046A06Rik	158.917	116.11	0.730633	0.322911	0.721037	NA
2310046K01Rik	93.2206	170.804	1.83226	0.0792084	0.430002	NA
2310046O06Rik	298.853	394.44	1.31985	0.290208	0.69161	NA
2310047B19Rik	133.393	104.473	0.783199	0.402675	0.780677	NA
2310047M10Rik	169.286	215.178	1.27109	0.431432	0.802516	NA
2310050B05Rik	0	0.34879	#DIV/0!	1	1	NA
2310050C09Rik	0	0	#DIV/0!	NA	NA	RIKEN cDNA 2310050C09 gene
2310057J16Rik	78.5266	187.337	2.38565	0.00623355	0.171813	NA
2310057J18Rik	9.11176	0.34879	0.038279	0.125406	0.503637	RIKEN cDNA 2310057J18 gene
2310057M21Rik	378.96	336.323	0.887488	0.714315	0.952322	RIKEN cDNA 2310057M21 gene
2310057N15Rik	0	0	#DIV/0!	NA	NA	RIKEN cDNA 2310057N15 gene
2310061C15Rik	324.044	257.188	0.793683	0.32293	0.721037	NA
2310061I04Rik	57.7375	126.683	2.19412	0.154909	0.548998	RIKEN cDNA 2310061I04 gene
2310061J03Rik	18.5652	6.76826	0.364567	0.326053	0.723043	NA
2310061N02Rik	0	0	#DIV/0!	NA	NA	RIKEN cDNA 2310061N02 gene
2310065F04Rik	8.70031	12.4304	1.42873	0.695168	0.943488	RIKEN cDNA 2310065F04 gene
2310067B10Rik	239.805	448.243	1.8692	0.0618305	0.391338	NA
2310068J16Rik	0.80339	0.34879	0.434147	0.936757	1	RIKEN cDNA 2310068J16 gene
2310069B03Rik	10.1209	16.7929	1.65922	0.601984	0.904525	RIKEN cDNA 2310069B03 gene
2310069G16Rik	82.8083	91.0846	1.09995	0.811375	0.984581	RIKEN cDNA 2310069G16 gene
2310079F23Rik	63.5558	120.491	1.89583	0.149286	0.540429	NA
2310079G19Rik	0	0	#DIV/0!	NA	NA	RIKEN cDNA 2310079G19 gene
2400001E08Rik	528.165	487.102	0.922253	0.714909	0.952842	NA
2400003C14Rik	2749.17	1764.2	0.641722	0.0179331	0.249875	NA
2410001C21Rik	1203.73	1037.14	0.861608	0.51048	0.854322	NA
2410002F23Rik	160.748	184.972	1.1507	0.656929	0.929546	RIKEN cDNA 2410002F23 gene
2410002I01Rik	24.3619	92.354	3.79093	0.00584109	0.16802	NA
2410002O22Rik	1686.05	1132.59	0.671742	0.0455094	0.349242	NA
2410003K15Rik	277.173	162.465	0.586149	0.0502863	0.361623	NA
2410004A20Rik	0	0	#DIV/0!	NA	NA	NA
2410004B18Rik	268.682	181.177	0.674318	0.144828	0.535116	RIKEN cDNA 2410004B18 gene
2410004I01Rik	2.84399	0	0	0.510218	0.854289	RIKEN cDNA 2410004I01 gene
2410004N09Rik	67.0539	50.1348	0.747679	0.502786	0.849106	NA
2410004P03Rik	0	0.34879	#DIV/0!	1	1	RIKEN cDNA 2410004P03 gene
2410006H16Rik	323.263	259.032	0.801303	0.38688	0.769994	RIKEN cDNA 2410006H16 gene
2410007B07Rik	0	0	#DIV/0!	NA	NA	NA
2410012M07Rik	0	0.34879	#DIV/0!	1	1	NA
2410015M20Rik	689.399	445.99	0.646926	0.1322	0.515111	RIKEN cDNA 2410015M20 gene
2410016O06Rik	40.4544	72.8942	1.80189	0.265716	0.672289	NA
2410017I17Rik	0	0	#DIV/0!	NA	NA	RIKEN cDNA 2410017I17 gene
2410017P09Rik	406.844	289.454	0.711461	0.143587	0.533289	NA
2410018L13Rik	0	1.04637	#DIV/0!	0.867483	1	RIKEN cDNA 2410018L13 gene
2410018M08Rik	50.612	54.335	1.07356	0.843393	0.996068	NA
2410022L05Rik	648.403	417.399	0.643734	0.0909073	0.44799	NA
2410042D21Rik	229.121	134.764	0.588178	0.0687743	0.408504	NA
2410057H14Rik	3.80338	0	0	0.362986	0.752414	NA
2410066E13Rik	2316.7	1826.76	0.788521	0.175305	0.572706	NA
2410075B13Rik	23.4025	27.1999	1.16227	0.88373	1	NA
2410076I21Rik	15.2235	6.71638	0.441184	0.439179	0.806474	NA
2410088K16Rik	0	0	#DIV/0!	NA	NA	NA
2410089E03Rik	919.815	944.549	1.02689	0.807143	0.983626	RIKEN cDNA 2410089E03 gene
2410091C18Rik	600.421	356.921	0.594452	0.0238503	0.276463	NA
2410114N07Rik	0	0	#DIV/0!	NA	NA	NA
2410127L17Rik	6.55793	1.04637	0.159558	0.473706	0.832433	NA
2410131K14Rik	293.397	378.535	1.29018	0.331987	0.726709	RIKEN cDNA 2410131K14 gene
2410137F16Rik	2.48849	0	0	0.567359	0.885301	NA
2410137M14Rik	0	0.697579	#DIV/0!	0.942923	1	RIKEN cDNA 2410137M14 gene
2410141K09Rik	0	0	#DIV/0!	NA	NA	RIKEN cDNA 2410141K09 gene
2500003M10Rik	1857.16	1372.09	0.738811	0.130384	0.512705	NA
2500004C02Rik	23.7361	20.4953	0.863466	0.870366	1	RIKEN cDNA 2500004C02 gene
2510002D24Rik	48.577	65.3361	1.345	0.495968	0.845372	RIKEN cDNA 2510002D24 gene
2510003D18Rik	1.07119	0	0	0.813152	0.984581	NA
2510003E04Rik	1012.77	1041.44	1.02831	0.839186	0.994768	NA
2510006D16Rik	166.77	161.107	0.966046	0.834548	0.993053	NA
2510009E07Rik	1408.42	1696.75	1.20472	0.316378	0.716011	RIKEN cDNA 2510009E07 gene
2510012J08Rik	54.1555	85.2962	1.57502	0.389301	0.771897	NA
2510039O18Rik	153.177	253.374	1.65412	0.107979	0.477851	RIKEN cDNA 2510039O18 gene
2510049J12Rik	0	0.968544	#DIV/0!	0.876177	1	NA
2600006L11Rik	0	1.04637	#DIV/0!	0.867483	1	NA
2610001J05Rik	1246.92	620.92	0.497964	0.000662853	0.0957438	RIKEN cDNA 2610001J05 gene
2610002D18Rik	0.267797	2.09274	7.81465	0.772382	0.974086	NA
2610002I17Rik	225.308	170.889	0.758472	0.481851	0.838601	NA
2610002J02Rik	437.431	384.335	0.878617	0.526613	0.864278	NA
2610002M06Rik	698.271	559.742	0.80161	0.378006	0.762913	RIKEN cDNA 2610002M06 gene
2610005L07Rik	62.2439	61.0303	0.980503	0.997155	1	cadherin 11 pseudogene
2610008E11Rik	328.623	244.724	0.744696	0.257693	0.66156	RIKEN cDNA 2610008E11 gene
2610015P09Rik	32.6231	61.0689	1.87196	0.221178	0.622914	NA
2610017I09Rik	0	0	#DIV/0!	NA	NA	NA
2610018G03Rik	49.6878	34.6394	0.697141	0.482945	0.839499	NA
2610019F03Rik	591.827	479.993	0.811036	0.330442	0.725671	NA
2610020C07Rik	1.06649	5.64407	5.29217	0.465182	0.825241	RIKEN cDNA 2610020C07 gene
2610020H08Rik	11.7067	13.8853	1.1861	0.963888	1	NA
2610021K21Rik	17.1796	19.9981	1.16406	0.843924	0.996068	NA
2610024G14Rik	71.9902	136.582	1.89724	0.0785603	0.427996	NA
2610027L16Rik	167.794	245.948	1.46577	0.188508	0.586658	NA
2610028E06Rik	6.40366	0	0	0.162755	0.557674	RIKEN cDNA 2610028E06 gene
2610028H24Rik	0	0.968544	#DIV/0!	0.876177	1	RIKEN cDNA 2610028H24 gene
2610029G23Rik	263.407	292.816	1.11165	0.720827	0.953833	NA
2610029I01Rik	615.085	416.653	0.677391	0.187607	0.586128	NA
2610034B18Rik	365.2	383.841	1.05104	0.899452	1	NA
2610034M16Rik	28.0927	15.4043	0.548338	0.461173	0.822353	NA
2610035D17Rik	321.326	370.102	1.1518	0.69487	0.943331	RIKEN cDNA 2610035D17 gene
2610037D02Rik	24.2727	18.3178	0.754667	0.668182	0.935829	RIKEN cDNA 2610037D02 gene
2610039C10Rik	145.325	88.9896	0.612349	0.123786	0.500989	NA
2610044O15Rik	126.511	127.166	1.00518	0.935782	1	NA
2610100L16Rik	31.0052	9.41732	0.303734	0.112428	0.485385	NA
2610101N10Rik	905.315	786.565	0.868831	0.605851	0.906132	NA
2610109H07Rik	1.87458	31.7349	16.9291	0.00527922	0.163765	NA
2610203C20Rik	188.128	141.851	0.754013	0.364536	0.753509	NA
2610203C22Rik	15.9742	31.8206	1.992	0.310851	0.711606	RIKEN cDNA 2610203C22 gene
2610204G22Rik	16.4688	17.211	1.04507	1	1	NA
2610206C17Rik	0	1.04637	#DIV/0!	0.867483	1	RIKEN cDNA 2610206C17 gene
2610301B20Rik	408.977	257.258	0.629029	0.250166	0.652593	RIKEN cDNA 2610301B20 gene
2610301G19Rik	404.508	591.818	1.46306	0.14274	0.531508	NA
2610305D13Rik	32.6166	1.74395	0.0534681	0.00203126	0.133514	NA
2610306M01Rik	66.9545	64.3954	0.961779	0.897415	1	RIKEN cDNA 2610306M01 gene
2610318N02Rik	0	0.309709	#DIV/0!	1	1	RIKEN cDNA 2610318N02 gene
2610507B11Rik	5387.74	5180.1	0.96146	0.81476	0.985275	RIKEN cDNA 2610507B11 gene
2610507I01Rik	126.327	131.135	1.03806	0.893449	1	RIKEN cDNA 2610507I01 gene
2610524H06Rik	230.491	161.437	0.700406	0.218569	0.620642	RIKEN cDNA 2610524H06 gene
2610528A11Rik	2.70033	2.90563	1.07603	0.963651	1	RIKEN cDNA 2610528A11 gene
2610528E23Rik	110.562	73.692	0.666524	0.471789	0.830341	NA
2610528J11Rik	0	0	#DIV/0!	NA	NA	RIKEN cDNA 2610528J11 gene
2700007P21Rik	548.324	496.049	0.904665	0.646157	0.924619	NA
2700023E23Rik	10.7789	7.33613	0.680598	0.776983	0.975995	NA
2700029M09Rik	526.908	360.249	0.683704	0.329066	0.725037	NA
2700046A07Rik	17.2463	21.9325	1.27172	0.728547	0.957724	RIKEN cDNA 2700046A07 gene
2700046G09Rik	34.542	17.3144	0.501258	0.257371	0.661327	RIKEN cDNA 2700046G09 gene
2700049A03Rik	180.86	246.652	1.36377	0.252104	0.655754	RIKEN cDNA 2700049A03 gene
2700050L05Rik	357.558	330.322	0.923827	0.774764	0.974938	NA
2700060E02Rik	735.945	425.021	0.577517	0.0549555	0.374425	NA
2700062C07Rik	40.8131	36.7443	0.900306	0.912764	1	RIKEN cDNA 2700062C07 gene
2700078E11Rik	1065.91	1038.13	0.973937	0.953778	1	NA
2700078K21Rik	769.898	731.891	0.950633	0.7654	0.971496	NA
2700081O15Rik	201.557	317.103	1.57327	0.264274	0.670027	RIKEN cDNA 2700081O15 gene
2700086A05Rik	0	0	#DIV/0!	NA	NA	NA
2700089E24Rik	537.187	472.014	0.878677	0.625279	0.915711	NA
2700090O03Rik	80.515	18.5523	0.23042	0.00279953	0.139014	NA
2700094K13Rik	301.986	212.803	0.704679	0.226561	0.627894	NA
2700097O09Rik	93.7746	66.5979	0.710191	0.450937	0.815492	RIKEN cDNA 2700097O09 gene
2700099C18Rik	0	1.39516	#DIV/0!	0.792074	0.976533	NDC80 homolog, kinetochore complex component pseudogene
2810001G20Rik	103.85	63.5773	0.612206	0.242333	0.64302	RIKEN cDNA 2810001G20 gene
2810002D19Rik	173.45	99.5367	0.573863	0.113921	0.487707	RIKEN cDNA 2810002D19 gene
2810002N01Rik	164.527	128.036	0.77821	0.415015	0.790207	NA
2810004N23Rik	103.828	69.132	0.665834	0.426892	0.799621	RIKEN cDNA 2810004N23 gene
2810006K23Rik	87.0409	111.943	1.2861	0.527084	0.864471	RIKEN cDNA 2810006K23 gene
2810007J24Rik	0	0	#DIV/0!	NA	NA	NA
2810008D09Rik	20.5414	40.1124	1.95276	0.284049	0.687991	NA
2810008M24Rik	698.464	357.769	0.512222	0.00476463	0.161448	NA
2810021B07Rik	122.737	100.659	0.820118	0.533093	0.867383	NA
2810021J22Rik	141.438	84.4182	0.596858	0.158152	0.551274	RIKEN cDNA 2810021J22 gene
2810025M15Rik	181.949	94.6672	0.520295	0.0414833	0.339185	RIKEN cDNA 2810025M15 gene
2810030E01Rik	68.4958	122.327	1.78591	0.0861119	0.439765	NA
2810032G03Rik	121.854	46.2221	0.379325	0.0125629	0.219395	RIKEN cDNA 2810032G03 gene
2810046L04Rik	123.557	138.814	1.12348	0.789652	0.976533	NA
2810047C21Rik1	0	0	#DIV/0!	NA	NA	RIKEN cDNA 2810047C21 gene 1
2810055F11Rik	19.5466	37.415	1.91415	0.381486	0.766935	NA
2810055G20Rik	202.757	297.095	1.46527	0.144183	0.533736	NA
2810403A07Rik	349.23	389.447	1.11516	0.692573	0.943067	RIKEN cDNA 2810403A07 gene
2810403D21Rik	8.31159	3.57727	0.430396	0.569721	0.886796	RIKEN cDNA 2810403D21 gene
2810405F15Rik	0	5.16557	#DIV/0!	0.27055	0.674888	RIKEN cDNA 2810405F15 gene
2810405K02Rik	427.763	270.106	0.631439	0.0549545	0.374425	NA
2810407C02Rik	4810.03	2719.57	0.565396	0.00271847	0.139014	NA
2810408A11Rik	3.65207	14.5944	3.99621	0.280737	0.684485	RIKEN cDNA 2810408A11 gene
2810408I11Rik	5.07863	0.34879	0.0686779	0.363392	0.752414	RIKEN cDNA 2810408I11 gene
2810408M09Rik	70.4355	78.9443	1.1208	0.838789	0.994768	NA
2810410L24Rik	0	9.87815	#DIV/0!	0.0552967	0.374964	RIKEN cDNA 2810410L24 gene
2810417H13Rik	13.2552	6.73837	0.508356	0.567245	0.885301	NA
2810422J05Rik	397.15	264.526	0.666062	0.220992	0.622914	NA
2810422O20Rik	133.722	17.8892	0.133779	2.79602e-06	0.00487536	NA
2810428I15Rik	353.091	270.569	0.766287	0.358576	0.747991	NA
2810429I04Rik	0.80339	8.51846	10.6031	0.254492	0.658171	RIKEN cDNA 2810429I04 gene
2810432D09Rik	120.784	120.225	0.995372	0.910012	1	NA
2810432L12Rik	1506.46	1238.45	0.822093	0.294951	0.696272	NA
2810433D01Rik	1.33898	4.18548	3.12586	0.754165	0.966901	RIKEN cDNA 2810433D01 gene
2810442I21Rik	0.535594	0	0	0.935605	1	NA
2810442N19Rik	0	5.21745	#DIV/0!	0.243317	0.643937	RIKEN cDNA 2810442N19 gene
2810453I06Rik	264.328	239.975	0.907867	0.696823	0.943488	NA
2810454H06Rik	44.4009	26.7473	0.602405	0.520596	0.86161	RIKEN cDNA 2810454H06 gene
2810459M11Rik	0	0.697579	#DIV/0!	0.942923	1	RIKEN cDNA 2810459M11 gene
2810474O19Rik	258.182	232.32	0.899827	0.830166	0.992248	RIKEN cDNA 2810474O19 gene
2900002K06Rik	8.51256	2.09274	0.245841	0.390153	0.772502	NA
2900005J15Rik	18.1073	23.0548	1.27323	0.817709	0.986962	RIKEN cDNA 2900005J15 gene
2900006K08Rik	31.7475	5.10214	0.16071	0.176566	0.573193	NA
2900010M23Rik	707.726	468.616	0.662143	0.0805725	0.431256	NA
2900011O08Rik	626.544	655.362	1.04599	0.931845	1	RIKEN cDNA 2900011O08 gene
2900026A02Rik	291.971	477.227	1.6345	0.342278	0.734972	RIKEN cDNA 2900026A02 gene
2900041M22Rik	64.3901	34.4509	0.535034	0.171441	0.568298	RIKEN cDNA 2900041M22 gene
2900052N01Rik	263.578	224.963	0.853497	0.625332	0.915711	RIKEN cDNA 2900052N01 gene
2900053A13Rik	591.307	369.754	0.625317	0.0655677	0.40098	NA
2900056M20Rik	556.148	473.631	0.851628	0.400303	0.779542	NA
2900060B14Rik	3.21356	21.95	6.83042	0.0907206	0.447959	RIKEN cDNA 2900060B14 gene
2900064A13Rik	2111.66	1202.53	0.569472	0.00295757	0.140916	NA
2900073G15Rik	541.089	473.062	0.874279	0.51883	0.860048	NA
2900079G21Rik	8.53196	16.2402	1.90346	0.45309	0.816457	RIKEN cDNA 2900079G21 gene
2900092C05Rik	0	2.09274	#DIV/0!	0.651877	0.92622	RIKEN cDNA 2900092C05 gene
2900092D14Rik	1.60678	2.90563	1.80836	0.924931	1	RIKEN cDNA 2900092D14 gene
2900092E17Rik	165.168	208.528	1.26252	0.426994	0.799621	NA
2900093L17Rik	0	0	#DIV/0!	NA	NA	NA
2900097C17Rik	3123.31	3161.82	1.01233	0.9007	1	RIKEN cDNA 2900097C17 gene
3000002C10Rik	10.169	14.9173	1.46694	0.694252	0.943258	glyceraldehyde-3-phosphate dehydrogenase pseudogene
3010026O09Rik	102.238	43.2462	0.422996	0.0284352	0.292151	NA
3110001D03Rik	293.892	267.4	0.909859	0.640303	0.921615	NA
3110001I22Rik	34.9959	20.5915	0.588398	0.378829	0.763627	NA
3110002H16Rik	821.225	658.286	0.801591	0.376894	0.761696	RIKEN cDNA 3110002H16 gene
3110003A17Rik	170.682	104.106	0.609946	0.185666	0.584721	NA
3110007F17Rik	2.61423	3.03534	1.16108	1	1	NA
3110009E18Rik	11.7277	7.03922	0.600221	0.604999	0.905957	RIKEN cDNA 3110009E18 gene
3110021A11Rik	0	1.39516	#DIV/0!	0.792074	0.976533	RIKEN cDNA 3110021A11 gene
3110035E14Rik	0	0.697579	#DIV/0!	0.942923	1	RIKEN cDNA 3110035E14 gene
3110039I08Rik	80.454	111.167	1.38175	0.474851	0.833164	RIKEN cDNA 3110039I08 gene
3110039M20Rik	0	0	#DIV/0!	NA	NA	RIKEN cDNA 3110039M20 gene
3110040N11Rik	120.892	85.8705	0.71031	0.361365	0.750004	RIKEN cDNA 3110040N11 gene
3110043O21Rik	3773.64	2074.06	0.549617	0.00790299	0.186685	RIKEN cDNA 3110043O21 gene
3110045C21Rik	12.8865	11.2881	0.875966	0.879191	1	RIKEN cDNA 3110045C21 gene
3110047P20Rik	777.656	876.264	1.1268	0.555704	0.878874	NA
3110052M02Rik	248.748	185.715	0.7466	0.342599	0.735005	NA
3110056O03Rik	119.227	242.04	2.03007	0.0125796	0.219395	NA
3110057O12Rik	51.9906	56.0091	1.07729	0.917611	1	NA
3110062M04Rik	17.6588	78.1445	4.42525	0.0114402	0.212263	RIKEN cDNA 3110062M04 gene
3110070M22Rik	7.48423	8.89849	1.18896	0.98077	1	RIKEN cDNA 3110070M22 gene
3110079O15Rik	0	0	#DIV/0!	NA	NA	RIKEN cDNA 3110079O15 gene
3110082D06Rik	113.387	56.2451	0.496044	0.0617593	0.391338	NA
3110082I17Rik	25.4229	34.5048	1.35723	0.667152	0.93505	RIKEN cDNA 3110082I17 gene
3110099E03Rik	1.33898	0	0	0.75222	0.965852	RIKEN cDNA 3110099E03 gene
3200002M19Rik	54.5574	93.434	1.71258	0.291933	0.692692	NA
3230401D17Rik	45.7729	14.9432	0.326465	0.0888722	0.444906	NA
3300002I08Rik	13.6342	1.39516	0.102328	0.0882455	0.443577	RIKEN cDNA 3300002I08 gene
3425401B19Rik	24.8499	39.4906	1.58917	0.437653	0.805316	RIKEN cDNA 3425401B19 gene
3632451O06Rik	3031.15	2214.07	0.730439	0.166764	0.562216	RIKEN cDNA 3632451O06 gene
3632454L22Rik	0	0	#DIV/0!	NA	NA	RIKEN cDNA 3632454L22 gene
3830403N18Rik	0.535594	0.34879	0.651221	0.989767	1	RIKEN cDNA 3830403N18 gene
3830406C13Rik	661.868	364.27	0.550366	0.0114741	0.212662	RIKEN cDNA 3830406C13 gene
3830408C21Rik	26.2114	7.32458	0.279443	0.121422	0.498243	RIKEN cDNA 3830408C21 gene
3830417A13Rik	1.33898	0	0	0.75222	0.965852	RIKEN cDNA 3830417A13 gene
3830431G21Rik	216.071	482.944	2.23512	0.000721974	0.0957438	NA
3930402G23Rik	0	1.39516	#DIV/0!	0.792074	0.976533	RIKEN cDNA 3930402G23 gene
4430402I18Rik	2.93638	26.8954	9.15939	0.0225172	0.270069	RIKEN cDNA 4430402I18 gene
4632411B12Rik	621.153	930.215	1.49756	0.0498754	0.361331	NA
4632415K11Rik	88.3048	124.081	1.40514	0.451612	0.816369	NA
4632415L05Rik	246.431	276.257	1.12103	0.683538	0.941563	RRS1 ribosome biogenesis regulator homolog pseudogene
4632427E13Rik	85.7637	116.214	1.35505	0.472143	0.830879	RIKEN cDNA 4632427E13 gene
4632428C04Rik	156.375	102.82	0.65752	0.226734	0.628171	RIKEN cDNA 4632428C04 gene
4632428N05Rik	96.7714	269.881	2.78885	0.051951	0.36622	NA
4632434I11Rik	36.8165	5.92942	0.161053	0.0160946	0.241194	NA
4732415M23Rik	5.0244	2.75124	0.547575	0.709677	0.949412	NA
4732416N19Rik	2.41017	5.44765	2.26028	0.766832	0.972364	RIKEN cDNA 4732416N19 gene
4732418C07Rik	970.586	1125.15	1.15925	0.454738	0.817153	NA
4732456N10Rik	0	0	#DIV/0!	NA	NA	NA
4732471D19Rik	145.296	106.92	0.735873	0.517565	0.859384	NA
4732471J01Rik	73.8525	47.2656	0.639999	0.360428	0.749536	RIKEN cDNA 4732471J01 gene
4732490B19Rik	1.77749	2.58278	1.45305	0.915333	1	RIKEN cDNA 4732490B19 gene
4831426I19Rik	86.9777	173.79	1.9981	0.139547	0.527361	NA
4831440E17Rik	39.6	28.953	0.731138	0.60906	0.907486	RIKEN cDNA 4831440E17 gene
4832428D23Rik	2.70033	0	0	0.546035	0.873241	NA
4833403I15Rik	9.94369	21.2382	2.13585	0.312244	0.712704	NA
4833418N02Rik	7.72473	7.63135	0.987912	0.99264	1	RIKEN cDNA 4833418N02 gene
4833419F23Rik	9.44947	6.09662	0.645181	0.693505	0.943067	RIKEN cDNA 4833419F23 gene
4833420G17Rik	497.846	335.972	0.674852	0.104033	0.469107	RIKEN cDNA 4833420G17 gene
4833422C13Rik	12.1166	1.66612	0.137508	0.159854	0.553346	RIKEN cDNA 4833422C13 gene
4833422F24Rik	0	0	#DIV/0!	NA	NA	NA
4833423E24Rik	0	0	#DIV/0!	NA	NA	RIKEN cDNA 4833423E24 gene
4833424O15Rik	65.7615	72.8545	1.10786	0.914384	1	NA
4833427G06Rik	0	0	#DIV/0!	NA	NA	RIKEN cDNA 4833427G06 gene
4833428L15Rik	0	0	#DIV/0!	NA	NA	RIKEN cDNA 4833428L15 gene
4833439L19Rik	1120.11	1138.98	1.01684	0.943775	1	RIKEN cDNA 4833439L19 gene
4833442J19Rik	82.3776	32.3004	0.392101	0.0349741	0.317873	NA
4921501E09Rik	2.14237	0.322848	0.150696	0.69278	0.943067	RIKEN cDNA 4921501E09 gene
4921504E06Rik	0	0	#DIV/0!	NA	NA	RIKEN cDNA 4921504E06 gene
4921506M07Rik	0	0	#DIV/0!	NA	NA	NA
4921507P07Rik	3.21356	1.04637	0.32561	0.658628	0.930658	RIKEN cDNA 4921507P07 gene
4921509C19Rik	0	0	#DIV/0!	NA	NA	RIKEN cDNA 4921509C19 gene
4921510H08Rik	0	0	#DIV/0!	NA	NA	NA
4921511C20Rik	0	0	#DIV/0!	NA	NA	high density lipoprotein (HDL) binding protein pseudogene
4921511H03Rik	0	0	#DIV/0!	NA	NA	NA
4921511M17Rik	0	0	#DIV/0!	NA	NA	RIKEN cDNA 4921511M17 gene
4921513D23Rik	3675.87	3640.18	0.99029	0.96336	1	NA
4921513I03Rik	0	0	#DIV/0!	NA	NA	RIKEN cDNA 4921513I03 gene
4921515J06Rik	0	0.34879	#DIV/0!	1	1	NA
4921517D21Rik	0	0	#DIV/0!	NA	NA	NA
4921517D22Rik	0	0	#DIV/0!	NA	NA	RIKEN cDNA 4921517D22 gene
4921517L17Rik	20.7518	34.2401	1.64998	0.458303	0.819433	NA
4921523A10Rik	0	0	#DIV/0!	NA	NA	NA
4921524J17Rik	141.366	84.8642	0.600313	0.175877	0.572876	RIKEN cDNA 4921524J17 gene
4921524L21Rik	0	0	#DIV/0!	NA	NA	RIKEN cDNA 4921524L21 gene
4921528I01Rik	4.42507	1.04637	0.236464	0.581062	0.895437	NA
4921528O07Rik	0	0	#DIV/0!	NA	NA	NA
4921530D09Rik	0	0	#DIV/0!	NA	NA	NA
4921530L18Rik	2.67328	0.697579	0.260946	0.700097	0.945151	NA
4921530L21Rik	0	0	#DIV/0!	NA	NA	RIKEN cDNA 4921530L21 gene
4921531C22Rik	36.5408	23.126	0.632883	0.514087	0.856802	RIKEN cDNA 4921531C22 gene
4921533I20Rik	17.7309	28.4962	1.60714	0.718909	0.953147	PRP18 pre-mRNA processing factor 18 homolog pseudogene
4921536K21Rik	6.41761	24.2191	3.77385	0.138673	0.526315	RIKEN cDNA 4921536K21 gene
4921539E11Rik	0	0	#DIV/0!	NA	NA	RIKEN cDNA 4921539E11 gene
4922501C03Rik	176.346	118.02	0.669251	0.236117	0.636478	NA
4922501L14Rik	52.1106	64.4957	1.23767	0.567246	0.885301	NA
4922502D21Rik	0	0	#DIV/0!	NA	NA	RIKEN cDNA 4922502D21 gene
4922505E12Rik	0	0	#DIV/0!	NA	NA	NA
4922505G16Rik	8.51713	10.3376	1.21375	0.803703	0.982088	NA
4930402F06Rik	0	0	#DIV/0!	NA	NA	RIKEN cDNA 4930402F06 gene
4930402H24Rik	731.435	948.989	1.29743	0.256647	0.660299	RIKEN cDNA 4930402H24 gene
4930403L05Rik	0	0	#DIV/0!	NA	NA	NA
4930403N07Rik	1.54304	0	0	0.755623	0.966962	NA
4930404A05Rik	0	0	#DIV/0!	NA	NA	RIKEN cDNA 4930404A05 gene
4930404A10Rik	0	0	#DIV/0!	NA	NA	NA
4930404H21Rik	0	0	#DIV/0!	NA	NA	NA
4930404I05Rik	0	0	#DIV/0!	NA	NA	RIKEN cDNA 4930404I05 gene
4930404N11Rik	1.15889	0	0	0.801705	0.980651	RIKEN cDNA 4930404N11 gene
4930405A21Rik	13.0939	4.88305	0.372926	0.341399	0.734617	RIKEN cDNA 4930405A21 gene
4930406D18Rik	0	0	#DIV/0!	NA	NA	RIKEN cDNA 4930406D18 gene
4930407I10Rik	0	0.34879	#DIV/0!	1	1	RIKEN cDNA 4930407I10 gene
4930408F14Rik	0	0	#DIV/0!	NA	NA	NA
4930412B13Rik	0	0	#DIV/0!	NA	NA	RIKEN cDNA 4930412B13 gene
4930412C18Rik	207.984	147.582	0.709583	0.2839	0.687746	RIKEN cDNA 4930412C18 gene
4930412F15Rik	8.99689	10.4349	1.15983	0.906457	1	NA
4930412O13Rik	0	0	#DIV/0!	NA	NA	RIKEN cDNA 4930412O13 gene
4930413E15Rik	0	0	#DIV/0!	NA	NA	RIKEN cDNA 4930413E15 gene
4930414N06Rik	0	0.697579	#DIV/0!	0.942923	1	RIKEN cDNA 4930414N06 gene
4930415F15Rik	2.48849	4.27485	1.71785	0.805374	0.982938	NA
4930415L06Rik	0	0	#DIV/0!	NA	NA	RIKEN cDNA 4930415L06 gene
4930415O20Rik	1.06649	0	0	0.844882	0.996068	RIKEN cDNA 4930415O20 gene
4930417G10Rik	16.9131	7.71086	0.455911	0.49809	0.846309	NA
4930417O13Rik	0	0	#DIV/0!	NA	NA	RIKEN cDNA 4930417O13 gene
4930419G24Rik	2.26034	0	0	0.572153	0.888548	RIKEN cDNA 4930419G24 gene
4930420K17Rik	219.084	132.528	0.604919	0.107244	0.475702	NA
4930422G04Rik	99.9881	79.0789	0.790883	0.591419	0.898502	NA
4930423M02Rik	0	0	#DIV/0!	NA	NA	RIKEN cDNA 4930423M02 gene
4930425K10Rik	0	0	#DIV/0!	NA	NA	RIKEN cDNA 4930425K10 gene
4930425O10Rik	8.70204	7.23237	0.831111	0.859137	1	RIKEN cDNA 4930425O10 gene
4930426L09Rik	18.1787	9.00225	0.495209	0.409281	0.786308	RIKEN cDNA 4930426L09 gene
4930427A07Rik	45.8459	34.1238	0.744316	0.617992	0.912642	NA
4930428D18Rik	0	0	#DIV/0!	NA	NA	NA
4930428E23Rik	1.60678	3.25442	2.02543	0.884948	1	NA
4930428G15Rik	0	1.04637	#DIV/0!	0.867483	1	RIKEN cDNA 4930428G15 gene
4930429B21Rik	12.5536	12.6573	1.00826	0.970378	1	RIKEN cDNA 4930429B21 gene
4930429D17Rik	0	2.95752	#DIV/0!	0.495489	0.845372	RIKEN cDNA 4930429D17 gene
4930429F11Rik	0	0	#DIV/0!	NA	NA	RIKEN cDNA 4930429F11 gene
4930429F24Rik	1.06649	0	0	0.844882	0.996068	RIKEN cDNA 4930429F24 gene
4930430A15Rik	0	0	#DIV/0!	NA	NA	RIKEN cDNA 4930430A15 gene
4930430D24Rik	0	0	#DIV/0!	NA	NA	NA
4930430F08Rik	311.449	185.628	0.596015	0.0534569	0.370289	RIKEN cDNA 4930430F08 gene
4930430J02Rik	0	0	#DIV/0!	NA	NA	RIKEN cDNA 4930430J02 gene
4930431A04Rik	0	0	#DIV/0!	NA	NA	NA
4930432K09Rik	0	0	#DIV/0!	NA	NA	NA
4930432K21Rik	14.7866	6.41947	0.43414	0.407632	0.784777	RIKEN cDNA 4930432K21 gene
4930433B08Rik	0	0	#DIV/0!	NA	NA	RIKEN cDNA 4930433B08 gene
4930433I11Rik	0	0	#DIV/0!	NA	NA	RIKEN cDNA 4930433I11 gene
4930433N12Rik	0	0	#DIV/0!	NA	NA	RIKEN cDNA 4930433N12 gene
4930435E12Rik	0	0	#DIV/0!	NA	NA	RIKEN cDNA 4930435E12 gene
4930440C22Rik	2.67797	0	0	0.492615	0.84406	RIKEN cDNA 4930440C22 gene
4930441J16Rik	0	0	#DIV/0!	NA	NA	RIKEN cDNA 4930441J16 gene
4930441O14Rik	16.7588	18.5149	1.10478	0.854227	0.999308	NA
4930442J19Rik	0	0	#DIV/0!	NA	NA	RIKEN cDNA 4930442J19 gene
4930442L01Rik	0	0	#DIV/0!	NA	NA	RIKEN cDNA 4930442L01 gene
4930443G12Rik	0	0.34879	#DIV/0!	1	1	NA
4930443O20Rik	0	0.34879	#DIV/0!	1	1	RIKEN cDNA 4930443O20 gene
4930444A02Rik	524.877	486.396	0.926687	0.703888	0.947538	NA
4930444F02Rik	0	0	#DIV/0!	NA	NA	RIKEN cDNA 4930444F02 gene
4930444G20Rik	0	0	#DIV/0!	NA	NA	RIKEN cDNA 4930444G20 gene
4930444P10Rik	12.2135	5.34716	0.437806	0.453929	0.816938	RIKEN cDNA 4930444P10 gene
4930447C04Rik	29.0883	15.6447	0.537835	0.671772	0.936815	RIKEN cDNA 4930447C04 gene
4930448H16Rik	0	0	#DIV/0!	NA	NA	RIKEN cDNA 4930448H16 gene
4930448I06Rik	0	0	#DIV/0!	NA	NA	RIKEN cDNA 4930448I06 gene
4930448I18Rik	0	0	#DIV/0!	NA	NA	RIKEN cDNA 4930448I18 gene
4930448K20Rik	0	0	#DIV/0!	NA	NA	glyceraldehyde-3-phosphate dehydrogenase pseudogene
4930449I24Rik	0	0	#DIV/0!	NA	NA	RIKEN cDNA 4930449I24 gene
4930451C15Rik	1.07119	0	0	0.813152	0.984581	NA
4930451I11Rik	0	0	#DIV/0!	NA	NA	RIKEN cDNA 4930451I11 gene
4930452B06Rik	65.7593	43.9099	0.667737	0.430642	0.802446	RIKEN cDNA 4930452B06 gene
4930452N14Rik	0	0	#DIV/0!	NA	NA	RIKEN cDNA 4930452N14 gene
4930453N24Rik	292.395	157.597	0.538986	0.0306474	0.301199	RIKEN cDNA 4930453N24 gene
4930455C21Rik	717.923	518.662	0.722448	0.124183	0.501295	NA
4930455F16Rik	0	0	#DIV/0!	NA	NA	RIKEN cDNA 4930455F16 gene
4930455F23Rik	146.939	175.081	1.19152	0.722281	0.954089	NA
4930455H04Rik	0	0	#DIV/0!	NA	NA	RIKEN cDNA 4930455H04 gene
4930458L03Rik	0	0	#DIV/0!	NA	NA	NA
4930461G14Rik	1.33898	0	0	0.75222	0.965852	RIKEN cDNA 4930461G14 gene
4930465A12Rik	0	0	#DIV/0!	NA	NA	NA
4930465K10Rik	2.48849	1.54854	0.622284	0.944154	1	RIKEN cDNA 4930465K10 gene
4930467E23Rik	0.267797	9.11757	34.0466	0.190204	0.589239	RIKEN cDNA 4930467E23 gene
4930468A15Rik	0	0	#DIV/0!	NA	NA	NA
4930469G21Rik	0	0	#DIV/0!	NA	NA	NA
4930470P17Rik	0	9.60098	#DIV/0!	0.20081	0.602332	RIKEN cDNA 4930470P17 gene
4930471G03Rik	0	0	#DIV/0!	NA	NA	RIKEN cDNA 4930471G03 gene
4930471I20Rik	0	2.25994	#DIV/0!	0.608823	0.907486	NA
4930471M23Rik	814.208	868.205	1.06632	0.819641	0.98818	NA
4930473A02Rik	3.62168	0.645696	0.178286	0.625384	0.915711	RIKEN cDNA 4930473A02 gene
4930473A06Rik	138.761	88.1139	0.635006	0.174945	0.572393	NA
4930474M22Rik	0	0	#DIV/0!	NA	NA	RIKEN cDNA 4930474M22 gene
4930474N05Rik	0	0	#DIV/0!	NA	NA	RIKEN cDNA 4930474N05 gene
4930474N09Rik	0	0.34879	#DIV/0!	1	1	RIKEN cDNA 4930474N09 gene
4930478L05Rik	0	0	#DIV/0!	NA	NA	RIKEN cDNA 4930478L05 gene
4930479M11Rik	0	0	#DIV/0!	NA	NA	NA
4930480E11Rik	0	0	#DIV/0!	NA	NA	RIKEN cDNA 4930480E11 gene
4930480G23Rik	0	0	#DIV/0!	NA	NA	RIKEN cDNA 4930480G23 gene
4930481A15Rik	19.6536	53.7087	2.73277	0.0970682	0.458567	RIKEN cDNA 4930481A15 gene
4930483J18Rik	0	0	#DIV/0!	NA	NA	RIKEN cDNA 4930483J18 gene
4930486F22Rik	0	0	#DIV/0!	NA	NA	RIKEN cDNA 4930486F22 gene
4930486L24Rik	8.99997	7.7743	0.863813	0.938495	1	RIKEN cDNA 4930486L24 gene
4930487H11Rik	0.385761	0	0	0.988792	1	RIKEN cDNA 4930487H11 gene
4930488B22Rik	0	0	#DIV/0!	NA	NA	RIKEN cDNA 4930488B22 gene
4930488L21Rik	5.87276	1.39516	0.237564	0.483116	0.839588	RIKEN cDNA 4930488L21 gene
4930500J02Rik	5.33556	10.3774	1.94495	0.548869	0.875042	NA
4930500L23Rik	0	0	#DIV/0!	NA	NA	RIKEN cDNA 4930500L23 gene
4930502A04Rik	0	0	#DIV/0!	NA	NA	RIKEN cDNA 4930502A04 gene
4930502E18Rik	58.5349	21.0717	0.359986	0.0609515	0.389327	RIKEN cDNA 4930502E18 gene
4930503B20Rik	2.31308	0	0	0.58615	0.896986	RIKEN cDNA 4930503B20 gene
4930503E14Rik	0	0	#DIV/0!	NA	NA	RIKEN cDNA 4930503E14 gene
4930503E24Rik	165.32	68.1576	0.412278	0.00791647	0.186685	eukaryotic translation initiation factor 3, subunit I pseudogene
4930503H13Rik	0	0	#DIV/0!	NA	NA	gem (nuclear organelle) associated protein 8 pseudogene
4930503L19Rik	168.88	156.392	0.92605	0.761909	0.97048	RIKEN cDNA 4930503L19 gene
4930503O07Rik	0	0	#DIV/0!	NA	NA	RIKEN cDNA 4930503O07 gene
4930504O13Rik	0	0	#DIV/0!	NA	NA	RIKEN cDNA 4930504O13 gene
4930505A04Rik	3.65676	0	0	0.362581	0.751861	RIKEN cDNA 4930505A04 gene
4930506M07Rik	265.28	268.054	1.01046	0.852918	0.999004	NA
4930507D05Rik	4.01695	1.04637	0.260488	0.559184	0.881693	RIKEN cDNA 4930507D05 gene
4930509J09Rik	0	0	#DIV/0!	NA	NA	RIKEN cDNA 4930509J09 gene
4930509K18Rik	0	0	#DIV/0!	NA	NA	RIKEN cDNA 4930509K18 gene
4930511E03Rik	0	0	#DIV/0!	NA	NA	RIKEN cDNA 4930511E03 gene
4930511I11Rik	0	0	#DIV/0!	NA	NA	NA
4930511M06Rik	15.1311	11.9253	0.788127	0.883778	1	RIKEN cDNA 4930511M06 gene
4930511M11Rik	0	0	#DIV/0!	NA	NA	NA
4930512B01Rik	0	0	#DIV/0!	NA	NA	RIKEN cDNA 4930512B01 gene
4930513N10Rik	8.18411	5.3731	0.656528	0.8318	0.992858	RIKEN cDNA 4930513N10 gene
4930515B02Rik	0	0	#DIV/0!	NA	NA	RIKEN cDNA 4930515B02 gene
4930515G01Rik	21.0662	16.6728	0.791449	0.788316	0.976533	RIKEN cDNA 4930515G01 gene
4930515G16Rik	0	0	#DIV/0!	NA	NA	myc induced nuclear antigen pseudogene
4930515L03Rik	0	0	#DIV/0!	NA	NA	RIKEN cDNA 4930515L03 gene
4930517E11Rik	0	0	#DIV/0!	NA	NA	RIKEN cDNA 4930517E11 gene
4930519F09Rik	304.491	180.239	0.591935	0.0999446	0.462463	pyruvate dehydrogenase E1 alpha 1 pseudogene
4930519F16Rik	0	0	#DIV/0!	NA	NA	RIKEN cDNA 4930519F16 gene
4930519F24Rik	0	0	#DIV/0!	NA	NA	RIKEN cDNA 4930519F24 gene
4930519G04Rik	0	0	#DIV/0!	NA	NA	RIKEN cDNA 4930519G04 gene
4930520O04Rik	1.9288	13.6301	7.06662	0.186872	0.585656	RIKEN cDNA 4930520O04 gene
4930521A18Rik	0	0	#DIV/0!	NA	NA	NA
4930521E06Rik	0	0	#DIV/0!	NA	NA	RIKEN cDNA 4930521E06 gene
4930522H14Rik	0	0	#DIV/0!	NA	NA	RIKEN cDNA 4930522H14 gene
4930522O17Rik	0	0	#DIV/0!	NA	NA	RIKEN cDNA 4930522O17 gene
4930523C07Rik	77.8148	80.0997	1.02936	0.962843	1	RIKEN cDNA 4930523C07 gene
4930523O13Rik	0	0	#DIV/0!	NA	NA	RIKEN cDNA 4930523O13 gene
4930524B15Rik	0	0.697579	#DIV/0!	0.942923	1	RIKEN cDNA 4930524B15 gene
4930524E20Rik	0	0	#DIV/0!	NA	NA	NA
4930524L23Rik	7.36132	3.92606	0.533336	0.752802	0.966093	NA
4930524O08Rik	0	0	#DIV/0!	NA	NA	RIKEN cDNA 4930524O08 gene
4930525D18Rik	0	0	#DIV/0!	NA	NA	RIKEN cDNA 4930525D18 gene
4930525F21Rik	0.80339	0	0	0.875155	1	NA
4930526D03Rik	0	0	#DIV/0!	NA	NA	NA
4930526I15Rik	0	0	#DIV/0!	NA	NA	RIKEN cDNA 4930526I15 gene
4930528A17Rik	4.18297	23.9297	5.72074	0.196321	0.598777	RIKEN cDNA 4930528A17 gene
4930528F23Rik	0	0.34879	#DIV/0!	1	1	NA
4930528P14Rik	0	0	#DIV/0!	NA	NA	RIKEN cDNA 4930528P14 gene
4930529C04Rik	0	0	#DIV/0!	NA	NA	zinc finger, BED domain containing 4 pseudogene
4930529F22Rik	0	0	#DIV/0!	NA	NA	NA
4930529K09Rik	0	0	#DIV/0!	NA	NA	RIKEN cDNA 4930529K09 gene
4930529L06Rik	0	0	#DIV/0!	NA	NA	RIKEN cDNA 4930529L06 gene
4930529M08Rik	9.3635	2.44153	0.260749	0.314545	0.715317	NA
4930533B01Rik	0	0	#DIV/0!	NA	NA	RIKEN cDNA 4930533B01 gene
4930533P14Rik	0	0	#DIV/0!	NA	NA	RIKEN cDNA 4930533P14 gene
4930534B04Rik	97.0315	72.0002	0.742029	0.495982	0.845372	NA
4930538K18Rik	22.403	4.40456	0.196605	0.217729	0.620229	NA
4930539C22Rik	0	0	#DIV/0!	NA	NA	RIKEN cDNA 4930539C22 gene
4930539E08Rik	1.51439	12.9917	8.57888	0.323527	0.721374	RIKEN cDNA 4930539E08 gene
4930539J05Rik	5.28442	4.93234	0.933374	0.960371	1	RIKEN cDNA 4930539J05 gene
4930539M17Rik	0	0	#DIV/0!	NA	NA	RIKEN cDNA 4930539M17 gene
4930539N22Rik	0	0	#DIV/0!	NA	NA	RIKEN cDNA 4930539N22 gene
4930540M03Rik	0	0	#DIV/0!	NA	NA	RIKEN cDNA 4930540M03 gene
4930542C21Rik	0	0	#DIV/0!	NA	NA	RIKEN cDNA 4930542C21 gene
4930542D17Rik	0	0	#DIV/0!	NA	NA	RIKEN cDNA 4930542D17 gene
4930542N07Rik	0	0	#DIV/0!	NA	NA	NA
4930544D05Rik	3.08609	1.04637	0.33906	0.777027	0.975995	RIKEN cDNA 4930544D05 gene
4930544G11Rik	0	0	#DIV/0!	NA	NA	RIKEN cDNA 4930544G11 gene
4930544O15Rik	1.60678	4.05577	2.52416	0.805757	0.983014	NA
4930545L23Rik	0	0	#DIV/0!	NA	NA	RIKEN cDNA 4930545L23 gene
4930546C10Rik	0	0	#DIV/0!	NA	NA	RIKEN cDNA 4930546C10 gene
4930546K05Rik	0	0.697579	#DIV/0!	0.942923	1	RIKEN cDNA 4930546K05 gene
4930547C10Rik	0	0	#DIV/0!	NA	NA	NA
4930547E08Rik	0	0	#DIV/0!	NA	NA	RIKEN cDNA 4930547E08 gene
4930547E14Rik	0	0	#DIV/0!	NA	NA	RIKEN cDNA 4930547E14 gene
4930547N16Rik	26.8159	21.5367	0.803133	0.840337	0.995317	NA
4930548H24Rik	0	0	#DIV/0!	NA	NA	RIKEN cDNA 4930548H24 gene
4930548K13Rik	0	0	#DIV/0!	NA	NA	RIKEN cDNA 4930548K13 gene
4930549C01Rik	0	0	#DIV/0!	NA	NA	NA
4930550C14Rik	5.94576	3.30631	0.556078	0.699238	0.944596	RIKEN cDNA 4930550C14 gene
4930550L24Rik	1.33898	0	0	0.75222	0.965852	RIKEN cDNA 4930550L24 gene
4930552N02Rik	0	0	#DIV/0!	NA	NA	RIKEN cDNA 4930552N02 gene
4930553E22Rik	0	0	#DIV/0!	NA	NA	RIKEN cDNA 4930553E22 gene
4930554C24Rik	0	0	#DIV/0!	NA	NA	RIKEN cDNA 4930554C24 gene
4930555B11Rik	0	0	#DIV/0!	NA	NA	RIKEN cDNA 4930555B11 gene
4930555G01Rik	0	0	#DIV/0!	NA	NA	RIKEN cDNA 4930555G01 gene
4930555I21Rik	5.24786	11.9161	2.27065	0.467568	0.826873	NA
4930556C24Rik	0	0	#DIV/0!	NA	NA	RIKEN cDNA 4930556C24 gene
4930556G01Rik	0	0	#DIV/0!	NA	NA	RIKEN cDNA 4930556G01 gene
4930557A04Rik	0	0	#DIV/0!	NA	NA	NA
4930557J02Rik	0	0	#DIV/0!	NA	NA	RIKEN cDNA 4930557J02 gene
4930558C23Rik	0	0	#DIV/0!	NA	NA	RIKEN cDNA 4930558C23 gene
4930558J18Rik	0	0	#DIV/0!	NA	NA	RIKEN cDNA 4930558J18 gene
4930558K02Rik	0	0	#DIV/0!	NA	NA	RIKEN cDNA 4930558K02 gene
4930562C15Rik	0	0	#DIV/0!	NA	NA	RIKEN cDNA 4930562C15 gene
4930562F07Rik	0	0	#DIV/0!	NA	NA	RIKEN cDNA 4930562F07 gene
4930563D23Rik	0	0	#DIV/0!	NA	NA	RIKEN cDNA 4930563D23 gene
4930563E22Rik	26.548	13.0889	0.493027	0.372451	0.757603	RIKEN cDNA 4930563E22 gene
4930563F08Rik	0	0	#DIV/0!	NA	NA	RIKEN cDNA 4930563F08 gene
4930564K09Rik	0	0	#DIV/0!	NA	NA	NA
4930565A17	0	0	#DIV/0!	NA	NA	NA
4930565D16Rik	0	0	#DIV/0!	NA	NA	RIKEN cDNA 4930565D16 gene
4930565N06Rik	0.267797	0	0	0.988792	1	RIKEN cDNA 4930565N06 gene
4930567H12Rik	0	0	#DIV/0!	NA	NA	RIKEN cDNA 4930567H12 gene
4930567H17Rik	0	0	#DIV/0!	NA	NA	RIKEN cDNA 4930567H17 gene
4930567J20Rik	0	0	#DIV/0!	NA	NA	RIKEN cDNA 4930567J20 gene
4930568D16Rik	0	0	#DIV/0!	NA	NA	RIKEN cDNA 4930568D16 gene
4930568E12Rik	0	0	#DIV/0!	NA	NA	RIKEN cDNA 4930568E12 gene
4930568G15Rik	0	9.91069	#DIV/0!	0.197943	0.600236	RIKEN cDNA 4930568G15 gene
4930570G19Rik	16.9677	15.443	0.910145	0.951277	1	RIKEN cDNA 4930570G19 gene
4930571K23Rik	0	0	#DIV/0!	NA	NA	RIKEN cDNA 4930571K23 gene
4930572J05Rik	400.831	714.791	1.78328	0.0157344	0.239992	NA
4930573O16Rik	0	0	#DIV/0!	NA	NA	RIKEN cDNA 4930573O16 gene
4930578C19Rik	63.0714	86.1891	1.36653	0.518642	0.860048	RIKEN cDNA 4930578C19 gene
4930578I06Rik	0	0	#DIV/0!	NA	NA	RIKEN cDNA 4930578I06 gene
4930578N16Rik	17.0661	17.6485	1.03412	0.911614	1	NA
4930578N18Rik	0	0	#DIV/0!	NA	NA	RIKEN cDNA 4930578N18 gene
4930579C15Rik	11.9076	14.0571	1.18052	0.832353	0.993053	NA
4930579F01Rik	1.60678	0	0	0.693691	0.943067	RIKEN cDNA 4930579F01 gene
4930579G18Rik	0.710996	0.34879	0.490565	0.989711	1	RIKEN cDNA 4930579G18 gene
4930579G22Rik	3.47185	5.59218	1.61072	0.747883	0.965636	NA
4930579G24Rik	69.7481	62.4825	0.89583	0.80445	0.982477	RIKEN cDNA 4930579G24 gene
4930579J09Rik	0	0.697579	#DIV/0!	0.942923	1	NA
4930579K19Rik	12.3735	2.79032	0.225507	0.23573	0.63624	RIKEN cDNA 4930579K19 gene
4930581F22Rik	7.56551	21.2103	2.80355	0.217141	0.620134	RIKEN cDNA 4930581F22 gene
4930583H14Rik	7.90643	1.74395	0.220573	0.352046	0.742462	NA
4930583K01Rik	0	0	#DIV/0!	NA	NA	RIKEN cDNA 4930583K01 gene
4930583P06Rik	0	0	#DIV/0!	NA	NA	RIKEN cDNA 4930583P06 gene
4930584F24Rik	0	0	#DIV/0!	NA	NA	RIKEN cDNA 4930584F24 gene
4930588N13Rik	1.07119	0	0	0.813152	0.984581	NA
4930590J08Rik	4.62148	4.18548	0.905658	0.992038	1	RIKEN cDNA 4930590J08 gene
4930590L20Rik	0	0	#DIV/0!	NA	NA	RIKEN cDNA 4930590L20 gene
4930592I03Rik	0	0	#DIV/0!	NA	NA	RIKEN cDNA 4930592I03 gene
4930593C16Rik	0	0	#DIV/0!	NA	NA	RIKEN cDNA 4930593C16 gene
4930594C11Rik	24.4928	42.3345	1.72845	0.316558	0.716023	G1 to S phase transition pseudogene
4930595M18Rik	0	0	#DIV/0!	NA	NA	RIKEN cDNA 4930595M18 gene
4930596D02Rik	0	0	#DIV/0!	NA	NA	RIKEN cDNA 4930596D02 gene
4930596M17Rik	0	0	#DIV/0!	NA	NA	NA
4930598F16Rik	0	0	#DIV/0!	NA	NA	RIKEN cDNA 4930598F16 gene
4931402G19Rik	0	0	#DIV/0!	NA	NA	RIKEN cDNA 4931402G19 gene
4931403G20Rik	0	0	#DIV/0!	NA	NA	RIKEN cDNA 4931403G20 gene
4931406B18Rik	0	0	#DIV/0!	NA	NA	RIKEN cDNA 4931406B18 gene
4931406C07Rik	346.522	245.485	0.708424	0.167994	0.563479	RIKEN cDNA 4931406C07 gene
4931406H21Rik	39.6394	67.3569	1.69924	0.483962	0.840291	RIKEN cDNA 4931406H21 gene
4931406P16Rik	563.493	775.134	1.37559	0.359304	0.748379	RIKEN cDNA 4931406P16 gene
4931407G18Rik	0	0	#DIV/0!	NA	NA	NA
4931408A02Rik	87.932	110.567	1.25742	0.501147	0.848139	NA
4931408C20Rik	0	0	#DIV/0!	NA	NA	RIKEN cDNA 4931408C20 gene
4931408D14Rik	9.3635	17.797	1.90068	0.653177	0.926992	RIKEN cDNA 4931408D14 gene
4931409K22Rik	4.24337	0	0	0.345186	0.736581	RIKEN cDNA 4931409K22 gene
4931414P19Rik	30.319	57.6873	1.90268	0.200407	0.602311	RIKEN cDNA 4931414P19 gene
4931417E11Rik	0	0	#DIV/0!	NA	NA	RIKEN cDNA 4931417E11 gene
4931417G12Rik	0	0	#DIV/0!	NA	NA	NA
4931419H13Rik	0	0	#DIV/0!	NA	NA	RIKEN cDNA 4931419H13 gene
4931420L22Rik	0	0	#DIV/0!	NA	NA	RIKEN cDNA 4931420L22 gene
4931423N10Rik	0	12.6981	#DIV/0!	0.176808	0.573193	RIKEN cDNA 4931423N10 gene
4931428F04Rik	162.489	229.437	1.41201	0.252424	0.656255	RIKEN cDNA 4931428F04 gene
4931428L18Rik	0	0	#DIV/0!	NA	NA	RIKEN cDNA 4931428L18 gene
4931429I11Rik	101.241	73.8723	0.729671	0.569114	0.886286	NA
4931429L15Rik	0	0.697579	#DIV/0!	0.942923	1	RIKEN cDNA 4931429L15 gene
4931429P17Rik	4.8427	1.04637	0.216071	0.521588	0.861806	RIKEN cDNA 4931429P17 gene
4931431F19Rik	0	0	#DIV/0!	NA	NA	NA
4931440F15Rik	3.41762	12.7401	3.72776	0.317189	0.716591	RIKEN cDNA 4931440F15 gene
4931440L10Rik	0	0	#DIV/0!	NA	NA	NA
4931440P22Rik	0.771522	2.0668	2.67886	0.839223	0.994768	RIKEN cDNA 4931440P22 gene
4932411E22Rik	27.7813	39.8483	1.43435	0.464002	0.824246	NA
4932411G14Rik	0	0	#DIV/0!	NA	NA	NA
4932411N23Rik	0	0	#DIV/0!	NA	NA	RIKEN cDNA 4932411N23 gene
4932412D23Rik	5.96046	0.697579	0.117034	0.361283	0.750004	RIKEN cDNA 4932412D23 gene
4932412H11Rik	5.68797	1.04637	0.183962	0.479957	0.837409	NA
4932413F04Rik	0	0	#DIV/0!	NA	NA	RIKEN cDNA 4932413F04 gene
4932414J04Rik	0	0	#DIV/0!	NA	NA	RIKEN cDNA 4932414J04 gene
4932414N04Rik	3.47197	0	0	0.402853	0.780873	RIKEN cDNA 4932414N04 gene
4932415G12Rik	688.219	653.457	0.94949	0.799865	0.980051	NA
4932415M13Rik	0	0	#DIV/0!	NA	NA	RIKEN cDNA 4932415M13 gene
4932416H05Rik	26.7377	35.2792	1.31946	0.647764	0.925516	RIKEN cDNA 4932416H05 gene
4932418E24Rik	0	0	#DIV/0!	NA	NA	NA
4932425I24Rik	10.3376	0.697579	0.0674798	0.113704	0.48734	NA
4932429P05Rik	0	0	#DIV/0!	NA	NA	RIKEN cDNA 4932429P05 gene
4932435O22Rik	6.5898	20.6248	3.1298	0.370392	0.756041	RIKEN cDNA 4932435O22 gene
4932438A13Rik	4848.51	3779.26	0.779469	0.217795	0.620229	RIKEN cDNA 4932438A13 gene
4932438H23Rik	0	0	#DIV/0!	NA	NA	RIKEN cDNA 4932438H23 gene
4932441B19Rik	0	0	#DIV/0!	NA	NA	NA
4932441J04Rik	3.38575	0	0	0.425076	0.798543	RIKEN cDNA 4932441J04 gene
4932443I19Rik	1.87458	0	0	0.638246	0.920039	RIKEN cDNA 4932443I19 gene
4933400A11Rik	0	0	#DIV/0!	NA	NA	capping protein (actin filament) muscle Z-line, alpha 1 pseudogene
4933400C05Rik	0	0	#DIV/0!	NA	NA	NA
4933400C23	0	0	#DIV/0!	NA	NA	NA
4933400F21Rik	0	0	#DIV/0!	NA	NA	RIKEN cDNA 4933400F21 gene
4933401B06Rik	0	0	#DIV/0!	NA	NA	GLE1 RNA export mediator pseudogene
4933401H06Rik	0	0	#DIV/0!	NA	NA	RIKEN cDNA 4933401H06 gene
4933402E13Rik	0	0	#DIV/0!	NA	NA	RIKEN cDNA 4933402E13 gene
4933402J07Rik	0	0	#DIV/0!	NA	NA	RIKEN cDNA 4933402J07 gene
4933402J10Rik	0	0	#DIV/0!	NA	NA	RIKEN cDNA 4933402J10 gene
4933402N03Rik	0	0	#DIV/0!	NA	NA	RIKEN cDNA 4933402N03 gene
4933402N22Rik	0	0	#DIV/0!	NA	NA	RIKEN cDNA 4933402N22 gene
4933402P03Rik	0	0	#DIV/0!	NA	NA	NA
4933403F05Rik	1714.79	1137.64	0.66343	0.0427118	0.343066	NA
4933403G14Rik	55.9156	67.0836	1.19973	0.624537	0.915622	NA
4933403O03Rik	0	0	#DIV/0!	NA	NA	NA
4933403O08Rik	0	0	#DIV/0!	NA	NA	RIKEN cDNA 4933403O08 gene
4933404M02Rik	2.48849	0.697579	0.280323	0.769552	0.973165	NA
4933404O12Rik	58.0767	79.8849	1.37551	0.465248	0.825241	RIKEN cDNA 4933404O12 gene
4933405L10Rik	0	0	#DIV/0!	NA	NA	RIKEN cDNA 4933405L10 gene
4933405O20Rik	0	0	#DIV/0!	NA	NA	RIKEN cDNA 4933405O20 gene
4933406C10Rik	14.1222	4.53426	0.321073	0.303172	0.704088	RIKEN cDNA 4933406C10 gene
4933406D12Rik	0	0	#DIV/0!	NA	NA	RIKEN cDNA 4933406D12 gene
4933406F09Rik	0	0	#DIV/0!	NA	NA	RIKEN cDNA 4933406F09 gene
4933406I18Rik	21.1342	9.86703	0.466875	0.400922	0.779542	RIKEN cDNA 4933406I18 gene
4933406J08Rik	0	0	#DIV/0!	NA	NA	NA
4933406K04Rik	0	0	#DIV/0!	NA	NA	RIKEN cDNA 4933406K04 gene
4933406M09Rik	0	0	#DIV/0!	NA	NA	RIKEN cDNA 4933406M09 gene
4933407C03Rik	580.885	1188.58	2.04616	0.100711	0.462463	NA
4933407H18Rik	133.618	130.114	0.973776	0.953291	1	NA
4933407I05Rik	0	0	#DIV/0!	NA	NA	RIKEN cDNA 4933407I05 gene
4933407K13Rik	20.8471	16.6497	0.798655	0.735047	0.961696	RIKEN cDNA 4933407K13 gene
4933407L21Rik	9.16303	8.09445	0.883381	0.96549	1	RIKEN cDNA 4933407L21 gene
4933407P14Rik	0	0	#DIV/0!	NA	NA	NA
4933408B17Rik	0	15.2257	#DIV/0!	0.131919	0.51506	RIKEN cDNA 4933408B17 gene
4933409G03Rik	0	0	#DIV/0!	NA	NA	RIKEN cDNA 4933409G03 gene
4933409K07Rik	0	0	#DIV/0!	NA	NA	RIKEN cDNA 4933409K07 gene
4933411G11Rik	1.07119	0	0	0.813152	0.984581	NA
4933411K16Rik	0.80339	3.83669	4.77562	0.680736	0.940671	RIKEN cDNA 4933411K16 gene
4933411K20Rik	474.187	378.597	0.798412	0.384575	0.768235	NA
4933412E12Rik	11.0996	17.8714	1.6101	0.598076	0.902721	RIKEN cDNA 4933412E12 gene
4933412E24Rik	0	0	#DIV/0!	NA	NA	RIKEN cDNA 4933412E24 gene
4933413G19Rik	0	0	#DIV/0!	NA	NA	NA
4933413J09Rik	0	1.04637	#DIV/0!	0.867483	1	RIKEN cDNA 4933413J09 gene
4933415F23Rik	0	0	#DIV/0!	NA	NA	RIKEN cDNA 4933415F23 gene
4933416C03Rik	2.40548	0	0	0.55562	0.878821	RIKEN cDNA 4933416C03 gene
4933416E03Rik	0	0	#DIV/0!	NA	NA	RIKEN cDNA 4933416E03 gene
4933416I08Rik	0	1.04637	#DIV/0!	0.867483	1	RIKEN cDNA 4933416I08 gene
4933417A18Rik	0	0	#DIV/0!	NA	NA	RIKEN cDNA 4933417A18 gene
4933417E11Rik	2.13299	0	0	0.629756	0.916361	RIKEN cDNA 4933417E11 gene
4933417G07Rik	21.5631	8.01629	0.37176	0.240997	0.641896	SEC13 homolog pseudogene
4933421E11Rik	101.403	132.358	1.30527	0.350646	0.741242	NA
4933421I07Rik	0	0	#DIV/0!	NA	NA	RIKEN cDNA 4933421I07 gene
4933421O10Rik	84.5192	93.0796	1.10128	0.838931	0.994768	RIKEN cDNA 4933421O10 gene
4933422A05Rik	0	0.34879	#DIV/0!	1	1	RIKEN cDNA 4933422A05 gene
4933422H20Rik	3.85761	0.34879	0.090416	0.521147	0.861611	NA
4933424B01Rik	352.998	297.468	0.84269	0.600914	0.904347	NA
4933424G06Rik	3.55967	0.34879	0.0979836	0.519591	0.860566	RIKEN cDNA 4933424G06 gene
4933425H06Rik	0	0	#DIV/0!	NA	NA	NA
4933425L06Rik	0.355498	7.43301	20.9087	0.307434	0.708101	RIKEN cDNA 4933425L06 gene
4933425O20Rik	0	0	#DIV/0!	NA	NA	NA
4933426D04Rik	0	0	#DIV/0!	NA	NA	NA
4933426M11Rik	1571.75	2158.31	1.37319	0.0982059	0.460505	NA
4933427D06Rik	0	0	#DIV/0!	NA	NA	RIKEN cDNA 4933427D06 gene
4933427D14Rik	110.83	162.23	1.46377	0.208011	0.610537	RIKEN cDNA 4933427D14 gene
4933427E11Rik	2.94576	0.34879	0.118404	0.564445	0.884663	RIKEN cDNA 4933427E11 gene
4933427G17Rik	8.96823	2.93157	0.326884	0.454266	0.81698	NA
4933428C19Rik	0	0	#DIV/0!	NA	NA	RIKEN cDNA 4933428C19 gene
4933429O19Rik	0	0	#DIV/0!	NA	NA	RIKEN cDNA 4933429O19 gene
4933430H15Rik	7.51116	6.63855	0.883825	0.99212	1	NA
4933430I17Rik	8.26032	27.8025	3.36579	0.287124	0.68943	RIKEN cDNA 4933430I17 gene
4933431E20Rik	614.976	679.72	1.10528	0.585215	0.896986	RIKEN cDNA 4933431E20 gene
4933432B09Rik	22.7923	27.0527	1.18692	0.801727	0.980651	NA
4933432G23Rik	0	0	#DIV/0!	NA	NA	RIKEN cDNA 4933432G23 gene
4933432I09Rik	4.82034	11.7147	2.43027	0.602181	0.904563	RIKEN cDNA 4933432I09 gene
4933433C11Rik	0	0	#DIV/0!	NA	NA	NA
4933433G15Rik	10.5974	6.36759	0.600865	0.691631	0.943067	RIKEN cDNA 4933433G15 gene
4933433P14Rik	1466.45	799.71	0.545338	0.015543	0.239846	NA
4933434E20Rik	943.988	454.681	0.48166	0.00059709	0.0947826	RIKEN cDNA 4933434E20 gene
4933434I20Rik	0	0	#DIV/0!	NA	NA	NA
4933436C20Rik	1.07119	0.697579	0.651221	0.939797	1	NA
4933436E23Rik	0	0	#DIV/0!	NA	NA	RIKEN cDNA 4933436E23 gene
4933436I01Rik	0	0	#DIV/0!	NA	NA	RIKEN cDNA 4933436I01 gene
4933437F05Rik	29.9069	28.9965	0.969557	0.994985	1	NA
4933438B17Rik	0	0	#DIV/0!	NA	NA	RIKEN cDNA 4933438B17 gene
4933439C10Rik	40.4767	26.4273	0.652902	0.386138	0.769673	RIKEN cDNA 4933439C10 gene
4933439F18Rik	548.127	572.512	1.04449	0.801379	0.980607	NA
4933439K11Rik	6.40662	0	0	0.175589	0.572876	RIKEN cDNA 4933439K11 gene
5031410I06Rik	0	0	#DIV/0!	NA	NA	RIKEN cDNA 5031410I06 gene
5031414D18Rik	11.8773	33.4571	2.81689	0.142319	0.530991	NA
5031425E22Rik	222.493	289.164	1.29966	0.325348	0.72256	RIKEN cDNA 5031425E22 gene
5031425F14Rik	2.13299	0	0	0.629756	0.916361	RIKEN cDNA 5031425F14 gene
5031426D15Rik	107.951	47.5837	0.440789	0.0453778	0.348547	RIKEN cDNA 5031426D15 gene
5031434O11Rik	6.29965	6.34165	1.00667	0.992762	1	RIKEN cDNA 5031434O11 gene
5031439G07Rik	499.552	649.284	1.29973	0.392172	0.774318	RIKEN cDNA 5031439G07 gene
5033403H07Rik	0	0	#DIV/0!	NA	NA	RIKEN cDNA 5033403H07 gene
5033404E19Rik	0	0	#DIV/0!	NA	NA	NSA2 ribosome biogenesis homolog pseudogene
5033406O09Rik	10.8205	3.13911	0.290109	0.297897	0.698689	RIKEN cDNA 5033406O09 gene
5033411D12Rik	31.939	40.8954	1.28042	0.654329	0.928102	NA
5033414D02Rik	144.772	86.0146	0.594138	0.1402	0.527503	NA
5133401N09Rik	409.251	290.368	0.709511	0.131349	0.514128	NA
5330411J11Rik	0	0	#DIV/0!	NA	NA	RIKEN cDNA 5330411J11 gene
5330413P13Rik	0	0	#DIV/0!	NA	NA	RIKEN cDNA 5330413P13 gene
5330417C22Rik	68.3272	93.2137	1.36422	0.436039	0.80462	RIKEN cDNA 5330417C22 gene
5330426P16Rik	337.5	190.695	0.565024	0.0313898	0.304209	NA
5330434G04Rik	497.141	314.696	0.633012	0.0640313	0.397017	RIKEN cDNA 5330434G04 gene
5330437I02Rik	8.56987	9.84109	1.14834	0.844787	0.996068	NA
5330439B14Rik	0	0	#DIV/0!	NA	NA	RIKEN cDNA 5330439B14 gene
5430402E10Rik	0	0	#DIV/0!	NA	NA	RIKEN cDNA 5430402E10 gene
5430402O13Rik	9.85302	6.56073	0.665859	0.771751	0.973934	RIKEN cDNA 5430402O13 gene
5430405G05Rik	18.4311	7.68492	0.416955	0.321653	0.719991	NA
5430405H02Rik	9.99458	12.4642	1.2471	1	1	RIKEN cDNA 5430405H02 gene
5430407P10Rik	20.379	40.6918	1.99675	0.21919	0.621147	NA
5430411K18Rik	1665.71	1612.34	0.96796	0.848778	0.996913	NA
5430416N02Rik	42.0471	47.9159	1.13958	0.866949	1	RIKEN cDNA 5430416N02 gene
5430416O09Rik	32.6952	36.0888	1.1038	0.876845	1	NA
5430417L22Rik	100.656	138.46	1.37557	0.56984	0.886808	NA
5430419D17Rik	0	0	#DIV/0!	NA	NA	RIKEN cDNA 5430419D17 gene
5430421F17Rik	0	0.34879	#DIV/0!	1	1	RIKEN cDNA 5430421F17 gene
5430421N21Rik	0	0	#DIV/0!	NA	NA	NA
5430425J12Rik	0	0	#DIV/0!	NA	NA	NA
5430427O19Rik	7.60676	7.89245	1.03756	0.992536	1	RIKEN cDNA 5430427O19 gene
5430434I15Rik	0	0	#DIV/0!	NA	NA	RIKEN cDNA 5430434I15 gene
5430435G22Rik	68.0749	77.9277	1.14473	0.682523	0.941553	NA
5430437P03Rik	603.891	605.529	1.00271	0.972948	1	NA
5530400C23Rik	0	0	#DIV/0!	NA	NA	RIKEN cDNA 5530400C23 gene
5530401A14Rik	0	0	#DIV/0!	NA	NA	RIKEN cDNA 5530401A14 gene
5530601H04Rik	84.3765	106.889	1.26681	0.473821	0.832464	RIKEN cDNA 5530601H04 gene
5730403B10Rik	1262.05	1426.1	1.12999	0.586671	0.896986	NA
5730403I07Rik	3.47185	0	0	0.435075	0.80462	RIKEN cDNA 5730403I07 gene
5730405O15Rik	54.6619	30.9472	0.566157	0.364365	0.753509	RIKEN cDNA 5730405O15 gene
5730408K05Rik	6.55793	0.697579	0.106372	0.418607	0.793608	RIKEN cDNA 5730408K05 gene
5730409E04Rik	770.753	781.946	1.01452	0.962419	1	RIKEN cDNA 5730409E04Rik gene
5730416F02Rik	1.87458	0.697579	0.372126	0.800394	0.980071	capping protein (actin filament), gelsolin-like pseudogene
5730419I09Rik	957.749	1019.85	1.06484	0.664601	0.93393	NA
5730422E09Rik	7.44137	19.7622	2.65572	0.32569	0.72256	RIKEN cDNA 5730422E09 gene
5730437N04Rik	1862.29	907.85	0.487492	0.0252532	0.281966	NA
5730455O13Rik	102.132	111.397	1.09071	0.785039	0.976533	NA
5730455P16Rik	1327.41	1061.66	0.7998	0.257529	0.661435	RIKEN cDNA 5730455P16 gene
5730457N03Rik	0	0	#DIV/0!	NA	NA	NA
5730469M10Rik	660.464	586.022	0.887288	0.760058	0.969512	NA
5730494M16Rik	1916.51	1298.63	0.6776	0.0499837	0.361331	NA
5730494N06Rik	601.56	364.097	0.605254	0.0238903	0.276618	NA
5730507C01Rik	4.661	5.92355	1.27088	0.841856	0.99563	RIKEN cDNA 5730507C01 gene
5730508B09Rik	190.552	128.668	0.675242	0.354463	0.744629	NA
5730522E02Rik	6.82586	8.24784	1.20832	0.866413	1	RIKEN cDNA 5730522E02 gene
5730528L13Rik	106.422	93.7006	0.880464	0.731412	0.959701	NA
5730559C18Rik	1.9288	2.58278	1.33906	0.913371	1	RIKEN cDNA 5730559C18 gene
5730577I03Rik	26.942	30.1534	1.1192	0.86732	1	NA
5730590G19Rik	0.385761	2.90563	7.53221	0.621318	0.914293	NA
5830403L16Rik	20.9845	21.6123	1.02992	0.957089	1	NA
5830405N20Rik	0	1.39516	#DIV/0!	0.792074	0.976533	NA
5830411N06Rik	0	0	#DIV/0!	NA	NA	RIKEN cDNA 5830411N06 gene
5830415F09Rik	77.0565	70.0783	0.90944	0.74558	0.964531	NA
5830416P10Rik	4.19235	0	0	0.302403	0.703351	NA
5830417I10Rik	46.0236	68.9507	1.49816	0.34648	0.737804	gon-4-like pseudogene
5830418K08Rik	337.592	290.224	0.859688	0.615534	0.910974	NA
5830418P13Rik	0	0	#DIV/0!	NA	NA	RIKEN cDNA 5830418P13 gene
5830428M24Rik	1.87458	0.697579	0.372126	0.800394	0.980071	RIKEN cDNA 5830428M24 gene
5830432E09Rik	1.30712	1.74395	1.3342	1	1	RIKEN cDNA 5830432E09 gene
5830433M19Rik	133.256	78.4174	0.588471	0.152577	0.54604	NA
5930412G12Rik	27.184	17.5663	0.646202	0.53309	0.867383	RIKEN cDNA 5930412G12 gene
5930416I19Rik	174.021	221.893	1.2751	0.515852	0.857894	NA
5930434B04Rik	672.832	799.036	1.18757	0.480702	0.837815	NA
6030405A18Rik	133.521	103.966	0.77865	0.473509	0.832172	NA
6030408B16Rik	37.9254	41.6537	1.09831	0.912637	1	RIKEN cDNA 6030408B16 gene
6030419C18Rik	136.289	235.426	1.72741	0.0621942	0.392295	RIKEN cDNA 6030419C18 gene
6030422M02Rik	10.8334	8.03371	0.741567	0.787599	0.976533	NA
6030429G01Rik	9.94394	12.3086	1.2378	0.889751	1	NA
6030446N20Rik	271.869	283.873	1.04416	0.842605	0.995769	NA
6030458C11Rik	928.875	863.325	0.929431	0.749836	0.965852	RIKEN cDNA 6030458C11 gene
6030466F02Rik	0	0	#DIV/0!	NA	NA	RIKEN cDNA 6030466F02 gene
6030468B19Rik	0	0	#DIV/0!	NA	NA	RIKEN cDNA 6030468B19 gene
6030498E09Rik	0.535594	0.697579	1.30244	1	1	RIKEN cDNA 6030498E09 gene
6230400D17Rik	0.653558	5.32122	8.14193	0.432627	0.803604	RIKEN cDNA 6230400D17 gene
6230409E13Rik	5173.25	4697.12	0.907963	0.615455	0.910974	NA
6230427J02Rik	123.873	117.431	0.947991	0.900216	1	NA
6330403A02Rik	75.0963	32.9368	0.438594	0.0932123	0.451045	NA
6330403K07Rik	1759.52	1054.61	0.599369	0.163998	0.55852	RIKEN cDNA 6330403K07 gene
6330406I15Rik	208.04	196.259	0.943371	0.830308	0.992248	NA
6330407A03Rik	16.5834	20.8904	1.25972	0.731775	0.9598	RIKEN cDNA 6330407A03 gene
6330407J23Rik	674.656	935.733	1.38698	0.118679	0.494403	NA
6330408A02Rik	84.1315	130.554	1.55178	0.209689	0.612437	NA
6330409N04Rik	2025.98	1074.85	0.530532	0.033343	0.312012	NA
6330410L21Rik	0	0	#DIV/0!	NA	NA	RIKEN cDNA 6330410L21 gene
6330416G13Rik	157.553	113.722	0.721805	0.337173	0.730795	NA
6330439K17Rik	2374.45	1999.66	0.842157	0.341188	0.734286	NA
6330503K22Rik	1335.42	899.207	0.673354	0.0662379	0.402544	NA
6330512M04Rik	35.5492	48.7819	1.37224	0.576762	0.892324	NA
6330527O06Rik	0	0.34879	#DIV/0!	1	1	NA
6330545A04Rik	8.9938	24.8309	2.76089	0.222005	0.624353	NA
6330549D23Rik	82.4152	44.8128	0.543745	0.153231	0.546862	RIKEN cDNA 6330549D23 gene
6330578E17Rik	3981.9	2483.91	0.623801	0.0283193	0.291975	NA
6430411K18Rik	470.315	380.535	0.809106	0.311921	0.712345	RIKEN cDNA 6430411K18 gen
6430527G18Rik	136.711	226.557	1.6572	0.0762455	0.42385	NA
6430531B16Rik	3.11647	8.36214	2.68321	0.597793	0.902718	RIKEN cDNA 6430531B16 gene
6430548G04	0	0	#DIV/0!	NA	NA	NA
6430548M08Rik	1505.97	1933.18	1.28368	0.224179	0.626093	RIKEN cDNA 6430548M08 gene
6430550D23Rik	4.661	13.3986	2.87462	0.333266	0.7272	RIKEN cDNA 6430550D23 gene
6430562O15Rik	17.6494	13.7865	0.781129	0.72977	0.958344	RIKEN cDNA 6430562O15 gene
6430571L13Rik	109.413	140.388	1.2831	0.497794	0.845974	RIKEN cDNA 6430571L13 gene
6430573F11Rik	113.18	75.9788	0.67131	0.238118	0.638788	RIKEN cDNA 6430573F11 gene
6430598A04Rik	101.972	188.29	1.84649	0.0945941	0.453375	NA
6430704M03Rik	500.941	455.026	0.908342	0.758021	0.968225	NA
6430706D22Rik	0	0	#DIV/0!	NA	NA	RIKEN cDNA 6430706D22 gene
6530401N04Rik	204.773	166.14	0.811341	0.474692	0.833141	NA
6530402F18Rik	240.812	375.066	1.55751	0.0668583	0.404952	RIKEN cDNA 6530402F18 gene
6530411M01Rik	5.96194	3.62915	0.60872	0.814119	0.984946	RIKEN cDNA 6530411M01 gene
6530418L21Rik	540.953	679.226	1.25561	0.338434	0.731191	NA
6720401G13Rik	354.01	539.062	1.52273	0.0622214	0.392322	NA
6720456B07Rik	2653.79	2055.17	0.774429	0.271028	0.67498	NA
6720456H20Rik	488.202	460.539	0.943338	0.784586	0.976533	NA
6720463M24Rik	36.928	14.3379	0.388265	0.264523	0.670162	NA
6720468P15Rik	202.703	137.914	0.680374	0.244902	0.645373	RIKEN cDNA 6720468P15 gene
6720483E21Rik	2.94576	14.018	4.7587	0.309365	0.709885	RIKEN cDNA 6720483E21 gene
6720489N17Rik	45.8748	22.7522	0.495964	0.238815	0.639226	RIKEN cDNA 6720489N17 gene
6820408C15Rik	22.9742	2.79032	0.121454	0.0458653	0.350512	RIKEN cDNA 6820408C15 gene
6820431F20Rik	188.591	112.475	0.596398	0.125255	0.50325	cadherin 11 pseudogene
7420426K07Rik	0	0	#DIV/0!	NA	NA	RIKEN cDNA 7420426K07 gene
7420461P10Rik	1.42199	0.34879	0.245282	0.865041	1	RIKEN cDNA 7420461P10 gene
7530420F21Rik	1.33898	0	0	0.75222	0.965852	NA
7630403G23Rik	0	0	#DIV/0!	NA	NA	RIKEN cDNA 7630403G23 gene
8030411F24Rik	0	0	#DIV/0!	NA	NA	RIKEN cDNA 8030411F24 gene
8030442B05Rik	1.77749	0	0	0.697307	0.943488	RIKEN cDNA 8030442B05 gene
8030443G20Rik	0	0	#DIV/0!	NA	NA	RIKEN cDNA 8030443G20 gene
8030462N17Rik	854.323	724.083	0.847551	0.441443	0.808235	RIKEN cDNA 8030462N17 gene
8430406I07Rik	95.1777	77.7792	0.8172	0.588125	0.897508	NA
8430408G22Rik	31.7553	34.4283	1.08417	0.943101	1	RIKEN cDNA 8430408G22 gene
8430410A17Rik	105.898	93.974	0.887404	0.727362	0.957242	NA
8430410K20Rik	1415.04	894.221	0.63194	0.0274537	0.28911	NA
8430419L09Rik	1866.79	2208.92	1.18327	0.409751	0.786473	NA
8430423G03Rik	0	0	#DIV/0!	NA	NA	RIKEN cDNA 8430423G03 gene
8430427H17Rik	542.797	889.896	1.63946	0.0186214	0.252169	NA
8430429K09Rik	4.60677	31.3286	6.80055	0.0533932	0.370289	RIKEN cDNA 8430429K09 gene
8430431K14Rik	126.717	93.645	0.739009	0.455248	0.817676	RIKEN cDNA 8430431K14 gene
8430436N08Rik	0	8.36214	#DIV/0!	0.213725	0.616336	RIKEN cDNA 8430436N08 gene
8430437L04Rik	0	0	#DIV/0!	NA	NA	RIKEN cDNA 8430437L04 gene
9030025P20Rik	11.2005	1.74395	0.155702	0.38255	0.767053	RIKEN cDNA 9030025P20 gene
9030204H09Rik	2.70033	0	0	0.546035	0.873241	RIKEN cDNA 9030204H09 gene
9030224M15Rik	10.4685	3.13911	0.299861	0.392405	0.774332	NA
9030418K01Rik	164.495	207.546	1.26171	0.413582	0.788793	NA
9030425E11Rik	247.773	285.471	1.15215	0.512973	0.855969	NA
9030612E09Rik	12.7879	4.88305	0.381849	0.390069	0.772478	RIKEN cDNA 9030612E09 gene
9030617O03Rik	144.43	166.907	1.15563	0.637572	0.920039	NA
9030619P08Rik	0.80339	0	0	0.875155	1	lymphocyte antigen 6 complex pseudogene
9030624J02Rik	1849.33	1360.29	0.735556	0.110341	0.481502	RIKEN cDNA 9030624J02 gene
9030625A04Rik	129.321	124.056	0.959287	0.879691	1	NA
9130008F23Rik	21.8131	26.0425	1.19389	0.930943	1	RIKEN cDNA 9130008F23 gene
9130011E15Rik	382.772	416.662	1.08854	0.739117	0.963191	RIKEN cDNA 9130011E15 gene
9130011J15Rik	3379.38	2361.08	0.698674	0.0494444	0.3601	NA
9130015L21Rik	0	0	#DIV/0!	NA	NA	RIKEN cDNA 9130015L21 gene
9130017N09Rik	3.21356	2.09274	0.651221	0.799081	0.979648	NA
9130019O22Rik	112.573	74.8967	0.665316	0.340789	0.733888	RIKEN cDNA 9130019O22 gene
9130019P16Rik	1.42669	0	0	0.740544	0.963544	RIKEN cDNA 9130019P16 gene
9130023H24Rik	90.1832	82.1369	0.910779	0.81785	0.987062	RIKEN cDNA 9130023H24 gene
9130024F11Rik	0	0	#DIV/0!	NA	NA	RIKEN cDNA 9130024F11 gene
9130204L05Rik	40.4104	31.8718	0.788702	0.744915	0.964437	RIKEN cDNA 9130204L05 gene
9130206I24Rik	25.0028	18.7165	0.748575	0.667933	0.935696	NA
9130209A04Rik	0.80339	0	0	0.875155	1	RIKEN cDNA 9130209A04 gene
9130230L23Rik	0	0	#DIV/0!	NA	NA	RIKEN cDNA 9130230L23 gene
9130401M01Rik	337.964	348.429	1.03096	0.930447	1	RIKEN cDNA 9130401M01 gene
9130404H23Rik	0	0	#DIV/0!	NA	NA	NA
9130409I23Rik	0	0.697579	#DIV/0!	0.942923	1	RIKEN cDNA 9130409I23 gene
9230102K24Rik	0	0	#DIV/0!	NA	NA	RIKEN cDNA 9230102K24 gene
9230102O04Rik	0	0	#DIV/0!	NA	NA	RIKEN cDNA 9230102O04 gene
9230104L09Rik	0	0	#DIV/0!	NA	NA	RIKEN cDNA 9230104L09 gene
9230105E05Rik	0	0	#DIV/0!	NA	NA	RIKEN cDNA 9230105E05 gene
9230107M04Rik	0	0	#DIV/0!	NA	NA	NA
9230110C19Rik	144.453	65.4631	0.453178	0.0266873	0.286631	RIKEN cDNA 9230110C19 gene
9230110F15Rik	0	0	#DIV/0!	NA	NA	RIKEN cDNA 9230110F15 gene
9230112J17Rik	51.9845	22.5907	0.434566	0.118147	0.493187	RIKEN cDNA 9230112J17 gene
9230113P08Rik	2.70033	0	0	0.546035	0.873241	RIKEN cDNA 9230113P08 gene
9230114K14Rik	63.3058	58.9038	0.930464	0.928587	1	RIKEN cDNA 9230114K14 gene
9230115E21Rik	0	0	#DIV/0!	NA	NA	NA
9230116N13Rik	19.5577	9.46636	0.484022	0.462678	0.823265	RIKEN cDNA 9230116N13 gene
9330020H09Rik	18.7786	16.7302	0.890914	0.916787	1	RIKEN cDNA 9330020H09 gene
9330111N05Rik	2.96504	5.24339	1.76841	0.74181	0.964038	RIKEN cDNA 9330111N05 gene
9330133O14Rik	0	0	#DIV/0!	NA	NA	RIKEN cDNA 9330133O14 gene
9330151L19Rik	37.3642	59.8145	1.60085	0.38854	0.771295	RIKEN cDNA 9330151L19 gene
9330158H04Rik	8.84879	4.18548	0.473	0.535975	0.869082	RIKEN cDNA 9330158H04 gene
9330159F19Rik	528.908	539.762	1.02052	0.827492	0.991649	RIKEN cDNA 9330159F19 gene
9330159M07Rik	13.9701	33.7442	2.41545	0.235562	0.63624	RIKEN cDNA 9330159M07 gene
9330162B11Rik	0	0.309709	#DIV/0!	1	1	RIKEN cDNA 9330162B11 gene
9330175E14Rik	3.08609	2.44153	0.79114	0.991556	1	RIKEN cDNA 9330175E14 gene
9330178D15Rik	0	0	#DIV/0!	NA	NA	RIKEN cDNA 9330178D15 gene
9330179D12Rik	10.1986	3.13911	0.307797	0.338364	0.731191	RIKEN cDNA 9330179D12 gene
9330182L06Rik	1792.76	1237.32	0.690176	0.0607215	0.388581	RIKEN cDNA 9330182L06 gene
9430007A20Rik	0	0	#DIV/0!	NA	NA	RIKEN cDNA 9430007A20 gene
9430008C03Rik	51.6386	77.9717	1.50995	0.306154	0.70743	NA
9430015G10Rik	118.741	140.937	1.18692	0.580637	0.895078	RIKEN cDNA 9430015G10 gene
9430016H08Rik	187.712	99.3119	0.529066	0.0927293	0.450612	NA
9430019J16Rik	0	0	#DIV/0!	NA	NA	RIKEN cDNA 9430019J16 gene
9430020K01Rik	1352.01	1627.86	1.20403	0.330223	0.725671	NA
9430021M05Rik	158.454	118.073	0.745154	0.390639	0.772618	RIKEN cDNA 9430021M05 gene
9430023L20Rik	834.801	597.229	0.715414	0.107522	0.476689	NA
9430031J16Rik	72.3386	52.7796	0.729618	0.476028	0.834375	NA
9430032N09Rik	0	0	#DIV/0!	NA	NA	NA
9430037G07Rik	100.271	86.8895	0.866547	0.696444	0.943488	RIKEN cDNA 9430037G07 gene
9430038I01Rik	35.0044	19.3139	0.551757	0.346478	0.737804	RIKEN cDNA 9430038I01 gene
9430041J12Rik	34.3967	46.9628	1.36533	0.721845	0.954089	RIKEN cDNA 9430041J12 gene
9430060I03Rik	5.19672	12.9543	2.49278	0.489248	0.842388	RIKEN cDNA 9430060I03 gene
9430076C15Rik	8.19658	6.17445	0.753295	0.842299	0.995681	NA
9430076G02Rik	130.307	38.8449	0.298104	0.00208831	0.133514	NA
9430083A17Rik	21.3222	32.4104	1.52003	0.546462	0.873241	RIKEN cDNA 9430083A17 gene
9430091E24Rik	12.6601	14.2082	1.12228	0.972159	1	RIKEN cDNA 9430091E24 gene
9530002B09Rik	0	0	#DIV/0!	NA	NA	RIKEN cDNA 9530002B09 gene
9530003J23Rik	0	0	#DIV/0!	NA	NA	RIKEN cDNA 9530003J23 gene
9530008L14Rik	29.5345	24.1481	0.817624	0.895363	1	NA
9530026F06Rik	0	0.34879	#DIV/0!	1	1	RIKEN cDNA 9530026F06 gene
9530026P05Rik	49.4833	41.8028	0.844786	0.75748	0.967822	RIKEN cDNA 9530026P05 gene
9530036O11Rik	24.9519	22.4757	0.900761	0.836321	0.993686	RIKEN cDNA 9530036O11Rik
9530051G07Rik	4.12232	23.0726	5.59699	0.0593055	0.385068	RIKEN cDNA 9530051G07 gene
9530053A07Rik	31.8431	20.7154	0.650544	0.514211	0.856802	RIKEN cDNA 9530053A07 gene
9530059O14Rik	743.858	768.953	1.03374	0.743419	0.964351	RIKEN cDNA 9530059O14 gene
9530068E07Rik	2283.16	2332.19	1.02147	0.963971	1	RIKEN cDNA 9530068E07 gene
9530077C05Rik	408.979	277.77	0.679179	0.138375	0.526025	RIKEN cDNA 9530077C05 gene
9530082P21Rik	18.9391	31.8061	1.67939	0.408778	0.785837	RIKEN cDNA 9530082P21 gene
9530091C08Rik	269.123	402.682	1.49627	0.261649	0.666427	RIKEN cDNA 9530091C08 gene
9630013A20Rik	0	1.74395	#DIV/0!	0.719749	0.953147	RIKEN cDNA 9630013A20 gene
9630028B13Rik	0	0.697579	#DIV/0!	0.942923	1	RIKEN cDNA 9630028B13 gene
9630028H03Rik	0	0	#DIV/0!	NA	NA	RIKEN cDNA 9630028H03 gene
9630033F20Rik	924.465	889.293	0.961954	0.831078	0.992571	NA
9830001H06Rik	1078.78	1717.25	1.59184	0.235379	0.63624	NA
9830107B12Rik	0	0	#DIV/0!	NA	NA	RIKEN cDNA 9830107B12 gene
9830132P13	1.33898	0.34879	0.260488	0.834255	0.993053	NA
9830147E19Rik	28.5389	28.6391	1.00351	0.8872	1	NA
9930005F22Rik	3.47185	0.697579	0.200924	0.658005	0.930072	NA
9930012K11Rik	57.8909	24.359	0.420773	0.0828461	0.434941	RIKEN cDNA 9930012K11 gene
9930013L23Rik	189.011	340.718	1.80263	0.403679	0.781657	NA
9930014A18Rik	11.5427	30.5374	2.64561	0.155132	0.549483	RIKEN cDNA 9930014A18 gene
9930021D14Rik	1.07119	0.34879	0.32561	0.885033	1	NA
9930021J03Rik	568.995	468.274	0.822984	0.534538	0.86812	RIKEN cDNA 9930021J03 gene
9930023K05Rik	19.7217	12.0635	0.611687	0.522963	0.862334	NA
9930032O22Rik	0	0	#DIV/0!	NA	NA	NA
9930104L06Rik	98.8547	111.162	1.1245	0.68466	0.941886	RIKEN cDNA 9930104L06 gene
9930111J21Rik1	3.65207	5.47687	1.49966	0.903263	1	RIKEN cDNA 9930111J21 gene 1
9930111J21Rik2	0	0.34879	#DIV/0!	1	1	RIKEN cDNA 9930111J21 gene 2
a	1.33898	0	0	0.75222	0.965852	nonagouti
A030009H04Rik	140.883	67.7734	0.481061	0.0679518	0.406769	NA
A130010J15Rik	270.251	130.068	0.481287	0.0119383	0.215897	RIKEN cDNA A130010J15 gene
A130022J15Rik	881.241	932.203	1.05783	0.799641	0.979988	NA
A130040M12Rik	1.03932	0	0	0.847873	0.99641	RIKEN cDNA A130040M12 gene
A130049A11Rik	10.5942	10.2418	0.966737	0.982516	1	NA
A130077B15Rik	0.535594	0.697579	1.30244	1	1	RIKEN cDNA A130077B15 gene
A1bg	0	0	#DIV/0!	NA	NA	alpha-1-B glycoprotein
A1cf	0	0	#DIV/0!	NA	NA	APOBEC1 complementation factor
A230001M10Rik	7.30562	5.2059	0.712589	0.778293	0.976297	RIKEN cDNA A230001M10 gene
A230020J21Rik	2.14237	0.697579	0.32561	0.757124	0.96764	RIKEN cDNA A230020J21 gene
A230028O05Rik	0.535594	10.7837	20.1341	0.179313	0.5745	RIKEN cDNA A230028O05 gene
A230046K03Rik	2629.28	1837.05	0.698688	0.0731449	0.415164	NA
A230050P20Rik	40.8259	54.7645	1.34142	0.61431	0.910805	RIKEN cDNA A230050P20 gene
A230051G13Rik	41.6593	106.282	2.55122	0.0691463	0.40959	NA
A230056P14Rik	7.21174	14.2841	1.98067	0.568026	0.885859	RIKEN cDNA A230056P14 gene
A230057D06Rik	115.717	63.5155	0.548886	0.188077	0.586315	RIKEN cDNA A230057D06 gene
A230065H16Rik	4.96066	7.18048	1.44748	0.821402	0.989051	NA
A230072C01Rik	117.84	92.8364	0.787818	0.478139	0.835814	RIKEN cDNA A230072C01 gene
A230072E10Rik	2.2843	0.697579	0.30538	0.815439	0.985692	RIKEN cDNA A230072E10 gene
A230073K19Rik	25.3846	6.94826	0.273719	0.152485	0.54604	NA
A230077H06Rik	42.1087	12.813	0.304284	0.177773	0.573815	RIKEN cDNA A230077H06 gene
A230108P19Rik	0	0	#DIV/0!	NA	NA	RIKEN cDNA A230108P19 gene
A2ld1	648.791	304.186	0.46885	0.00416982	0.153649	NA
A2m	520.424	566.178	1.08792	0.636576	0.920039	alpha-2-macroglobulin
A330021E22Rik	85.4	68.5987	0.803263	0.673635	0.938164	NA
A330023F24Rik	1313.39	1048.07	0.797992	0.278368	0.682348	RIKEN cDNA A330023F24 gene
A330035P11Rik	20.1368	10.2936	0.511186	0.485704	0.841405	RIKEN cDNA A330035P11 gene
A330040F15Rik	0	0.697579	#DIV/0!	0.942923	1	RIKEN cDNA A330040F15 gene
A330049M08Rik	243.092	283.788	1.16741	0.517019	0.85879	NA
A330049N07Rik	0	0	#DIV/0!	NA	NA	RIKEN cDNA A330049N07 gene
A330050B17Rik	36.8292	48.7307	1.32315	0.630275	0.916361	NA
A330050F15Rik	147.324	104.576	0.709834	0.245912	0.646026	NA
A330069E16Rik	7.12404	5.42498	0.761504	0.81315	0.984581	RIKEN cDNA A330069E16 gene
A330076H08Rik	100.086	64.3834	0.643281	0.232847	0.63398	RIKEN cDNA A330076H08 gene
A330093E20Rik	0.535594	0	0	0.935605	1	RIKEN cDNA A330093E20 gene
A3galt2	480.328	563.239	1.17261	0.448302	0.814248	alpha 1,3-galactosyltransferase 2 (isoglobotriaosylceramide synthase)
A430005L14Rik	99.7641	53.545	0.536717	0.100282	0.462463	RIKEN cDNA A430005L14 gene
A430033K04Rik	92.8056	143.023	1.54111	0.204049	0.605914	RIKEN cDNA A430033K04 gene
A430035B10Rik	12.6714	15.2207	1.20118	0.838597	0.994768	RIKEN cDNA A430035B10 gene
A430075N02	0	1.04637	#DIV/0!	0.867483	1	NA
A430078G23Rik	0.771522	10.2986	13.3484	0.253095	0.657434	RIKEN cDNA A430078G23 gene
A430084P05Rik	6.86094	9.3251	1.35916	0.901034	1	NA
A430089I19Rik	0	0	#DIV/0!	NA	NA	RIKEN cDNA A430089I19 gene
A430092G05Rik	5.78641	1.39516	0.241109	0.554151	0.877682	NA
A430093F15Rik	1.9288	1.04637	0.542496	0.933996	1	RIKEN cDNA A430093F15 gene
A430105I19Rik	100.827	121.964	1.20963	0.544496	0.873241	RIKEN cDNA A430105I19 gene
A430107O13Rik	289.977	535.178	1.84558	0.0112744	0.211373	NA
A430107P09Rik	0	0	#DIV/0!	NA	NA	NA
A430110N23Rik	8.39916	20.9361	2.49264	0.291846	0.692609	NA
A4galt	1313.62	1115.85	0.849442	0.382293	0.767053	alpha 1,4-galactosyltransferase
A4gnt	0.535594	0	0	0.935605	1	alpha-1,4-N-acetylglucosaminyltransferase
A530013C23Rik	4.62913	10.7646	2.3254	0.461787	0.822703	RIKEN cDNA A530013C23 gene
A530016L24Rik	0	0	#DIV/0!	NA	NA	RIKEN cDNA A530016L24 gene
A530032D15Rik	0	0.697579	#DIV/0!	0.942923	1	RIKEN cDNA A530032D15Rik gene
A530053G22Rik	0	0	#DIV/0!	NA	NA	RIKEN cDNA A530053G22 gene
A530054K11Rik	212.203	153.51	0.723414	0.494824	0.845199	NA
A530058N18Rik	7.75672	5.02431	0.647737	0.685663	0.942285	RIKEN cDNA A530058N18 gene
A530064D06Rik	1.54304	0	0	0.755623	0.966962	RIKEN cDNA A530064D06 gene
A530088E08Rik	0.267797	1.39516	5.20977	0.890074	1	RIKEN cDNA A530088E08 gene
A530098C11Rik	1.33898	0	0	0.75222	0.965852	NA
A530099J19Rik	5.13298	1.39516	0.271803	0.567919	0.885853	RIKEN cDNA A530099J19 gene
A630001G21Rik	5.62373	9.72578	1.72942	0.823171	0.989678	RIKEN cDNA A630001G21 gene
A630007B06Rik	542.672	449.59	0.828475	0.460222	0.821547	NA
A630010A05Rik	0	0	#DIV/0!	NA	NA	RIKEN cDNA A630010A05 gene
A630033H20Rik	10.1797	9.46636	0.929922	1	1	NA
A630055G03Rik	0	0.697579	#DIV/0!	0.942923	1	NA
A630066F11Rik	34.6333	35.6583	1.0296	0.944103	1	RIKEN cDNA A630066F11 gene
A630072M18Rik	67.3039	68.9685	1.02473	0.901247	1	RIKEN cDNA A630072M18 gene
A630073D07Rik	0	0	#DIV/0!	NA	NA	RIKEN cDNA A630073D07 gene
A630075F10Rik	0	0	#DIV/0!	NA	NA	RIKEN cDNA A630075F10 gene
A630077J23Rik	0	1.39516	#DIV/0!	0.792074	0.976533	RIKEN cDNA A630077J23 gene
A630089N07Rik	7.83973	3.4879	0.4449	0.539602	0.870513	RIKEN cDNA A630089N07 gene
A630095E13Rik	0	0	#DIV/0!	NA	NA	RIKEN cDNA A630095E13 gene
A630095N17Rik	0	0	#DIV/0!	NA	NA	RIKEN cDNA A630095N17 gene
A730008H23Rik	0	0	#DIV/0!	NA	NA	RIKEN cDNA A730008H23 gene
A730011L01Rik	104.154	163.599	1.57073	0.277808	0.682348	NA
A730015I17	0	0	#DIV/0!	NA	NA	NA
A730017C20Rik	492.737	257.774	0.523148	0.0991789	0.461646	RIKEN cDNA A730017C20 gene
A730017L22Rik	23.417	66.637	2.84567	0.0403048	0.334456	RIKEN cDNA A730017L22 gene
A730018C14Rik	3.08609	0	0	0.48774	0.841405	RIKEN cDNA A730018C14 gene
A730020E08Rik	13.1572	12.4123	0.943383	0.969083	1	RIKEN cDNA A730020E08 gene
A730020M07Rik	0	0.34879	#DIV/0!	1	1	RIKEN cDNA A730020M07 gene
A730037C10Rik	3.05582	0.697579	0.228279	0.70909	0.949218	NA
A730043L09	2.66858	0.34879	0.130702	0.649762	0.92622	NA
A730046J19Rik	1.42199	9.91069	6.96958	0.396558	0.777603	RIKEN cDNA A730046J19 gene
A730056A06Rik	13.0284	1.39516	0.107086	0.122965	0.50015	RIKEN cDNA A730056A06 gene
A730069N07Rik	40.9823	73.9464	1.80435	0.173409	0.571026	NA
A730082K24Rik	0	0	#DIV/0!	NA	NA	RIKEN cDNA A730082K24 gene
A730085A09Rik	18.3246	1.39516	0.0761359	0.132011	0.515088	NA
A730090H04Rik	0	0	#DIV/0!	NA	NA	NA
A730090N16Rik	3.55498	2.44153	0.68679	0.904236	1	RIKEN cDNA A730090N16 gene
A730098P11Rik	221.554	85.0655	0.38395	0.00207767	0.133514	NA
A830007P12Rik	57.9468	84.6976	1.46164	0.299844	0.700822	NA
A830010M20Rik	506.01	273.655	0.54081	0.0135371	0.225938	RIKEN cDNA A830010M20 gene
A830018L16Rik	1507.12	982.862	0.652146	0.0393479	0.332142	RIKEN cDNA A830018L16 gene
A830019L24Rik	3.12117	1.39516	0.446999	0.738602	0.963015	RIKEN cDNA A830019L24 gene
A830080D01Rik	105.961	136.51	1.2883	0.450062	0.8152	NA
A830082N09Rik	34.3747	19.3464	0.56281	0.367361	0.755613	RIKEN cDNA A830082N09 gene
A830093I24Rik	18.6255	36.8429	1.97809	0.241956	0.642517	NA
A930001A20Rik	4.27067	2.95752	0.692518	0.877687	1	RIKEN cDNA A930001A20 gene
A930001N09Rik	2718.65	1734.85	0.638127	0.0248798	0.280987	NA
A930003A15Rik	2.93638	0.697579	0.237564	0.685525	0.942247	RIKEN cDNA A930003A15 gene
A930003O13Rik	5.88202	1.04637	0.177893	0.427408	0.799856	RIKEN cDNA A930003O13 gene
A930004D18Rik	70.4014	66.5362	0.945097	0.860023	1	RIKEN cDNA A930004D18 gene
A930005H10Rik	58.6751	50.7384	0.864735	0.779828	0.976533	RIKEN cDNA A930005H10 gene
A930005I04Rik	20.7154	49.7367	2.40096	0.14166	0.529867	NA
A930006I01Rik	0	0	#DIV/0!	NA	NA	RIKEN cDNA A930006I01 gene
A930007I19Rik	6.31596	13.1358	2.07979	0.535606	0.86889	RIKEN cDNA A930007I19 gene
A930011G23Rik	15.1437	8.48627	0.560381	0.515156	0.857294	RIKEN cDNA A930011G23 gene
A930011O12Rik	738.642	712.016	0.963952	0.847965	0.99641	NA
A930012L18Rik	38.7915	53.7172	1.38477	0.580726	0.895078	RIKEN cDNA A930012L18 gene
A930013F10Rik	44.5972	52.5123	1.17748	0.81516	0.98555	RIKEN cDNA A930013F10 gene
A930015D03Rik	5.70032	1.74395	0.305939	0.580604	0.895078	RIKEN cDNA A930015D03 gene
A930017M01Rik	102.165	46.8136	0.458217	0.0671731	0.40527	Smg-5 homolog, nonsense mediated mRNA decay factor pseudogene
A930018P22Rik	0	0.34879	#DIV/0!	1	1	RIKEN cDNA A930018P22 gene
A930019D19Rik	0	0	#DIV/0!	NA	NA	RIKEN cDNA A930019D19 gene
A930038C07Rik	380.746	351.65	0.923583	0.833136	0.993053	NA
AA387883	9.52952	4.00388	0.420156	0.495364	0.845372	expressed sequence AA387883
AA388235	123.934	131.969	1.06484	0.802379	0.981098	expressed sequence AA388235
AA415398	15.5837	14.9057	0.956494	0.950017	1	NA
AA465934	2.14237	3.46195	1.61594	0.967755	1	expressed sequence AA465934
AA467197	1.33898	2.44153	1.82342	0.96264	1	expressed sequence AA467197
AA474331	28.5179	32.4952	1.13947	0.972992	1	NA
AA543186	4.53377	20.1417	4.44258	0.160789	0.555087	expressed sequence AA543186
AA545190	0	0	#DIV/0!	NA	NA	EST AA545190
AA619741	0	0	#DIV/0!	NA	NA	PHD finger protein 19 pseudogene
AA792892	0	0	#DIV/0!	NA	NA	expressed sequence AA792892
AA960436	98.3605	150.577	1.53086	0.222316	0.624517	NA
AA986860	19.8272	26.5427	1.3387	0.712597	0.951129	expressed sequence AA986860
AA987161	168.809	93.3171	0.552796	0.0979464	0.459801	NA
Aaas	191.401	250.752	1.31008	0.331394	0.726028	achalasia, adrenocortical insufficiency, alacrimia
Aacs	1088.26	1776.26	1.6322	0.0135042	0.225938	acetoacetyl-CoA synthetase
Aadac	0	0	#DIV/0!	NA	NA	arylacetamide deacetylase
Aadacl2	0	0	#DIV/0!	NA	NA	arylacetamide deacetylase like 2
Aadacl3	0	0	#DIV/0!	NA	NA	arylacetamide deacetylase like 3
Aadat	0	6.23326	#DIV/0!	0.195803	0.597872	aminoadipate aminotransferase
Aagab	722.502	594.398	0.822693	0.327385	0.72319	alpha- and gamma-adaptin binding protein
Aak1	5197.37	5029.61	0.967723	0.871552	1	AP2 associated kinase 1
Aamp	1147.99	1117.28	0.973249	0.750095	0.965852	angio-associated migratory protein
Aanat	0.535594	1.98897	3.71358	0.852519	0.998948	arylalkylamine N-acetyltransferase
Aard	86.3727	37.7339	0.436873	0.0544605	0.373049	alanine and arginine rich domain containing protein
Aars	2104.35	2065.3	0.981443	0.823996	0.990221	alanyl-tRNA synthetase
Aars2	73.3723	162.712	2.21762	0.0215284	0.266553	alanyl-tRNA synthetase 2, mitochondrial
Aarsd1	306.758	358.651	1.16917	0.560551	0.882955	alanyl-tRNA synthetase domain containing 1
Aasdh	236.883	257.807	1.08833	0.77005	0.973413	aminoadipate-semialdehyde dehydrogenase
Aasdhppt	903.797	438.215	0.48486	0.000960236	0.10505	aminoadipate-semialdehyde dehydrogenase-phosphopantetheinyl transferase
Aass	47.7221	54.5135	1.14231	0.752452	0.965986	aminoadipate-semialdehyde synthase
Aatf	138.683	232.552	1.67685	0.272113	0.675994	apoptosis antagonizing transcription factor
Aatk	1189.33	2796.79	2.35157	0.0531104	0.36954	apoptosis-associated tyrosine kinase
AB099516	15.0606	1.04637	0.0694772	0.0542461	0.373049	NA
AB124611	22.3219	53.487	2.39617	0.107397	0.47626	cDNA sequence AB124611
Abat	1125.86	1238.26	1.09984	0.62148	0.914293	4-aminobutyrate aminotransferase
Abca1	3585.12	4074.37	1.13647	0.494372	0.844932	ATP-binding cassette, sub-family A (ABC1), member 1
Abca12	0	0	#DIV/0!	NA	NA	ATP-binding cassette, sub-family A (ABC1), member 12
Abca13	19.644	2.09274	0.106533	0.0471407	0.354776	ATP-binding cassette, sub-family A (ABC1), member 13
Abca14	5.12829	2.09274	0.408077	0.696835	0.943488	ATP-binding cassette, sub-family A (ABC1), member 14
Abca15	0	0	#DIV/0!	NA	NA	ATP-binding cassette, sub-family A (ABC1), member 15
Abca16	0.535594	0	0	0.935605	1	ATP-binding cassette, sub-family A (ABC1), member 16
Abca17	8.36581	4.53426	0.541999	0.674689	0.938369	ATP-binding cassette, sub-family A (ABC1), member 17
Abca2	1861.46	3025.86	1.62553	0.135126	0.519268	ATP-binding cassette, sub-family A (ABC1), member 2
Abca3	1861.66	2753.43	1.47902	0.105448	0.472439	ATP-binding cassette, sub-family A (ABC1), member 3
Abca4	10.0555	11.5216	1.1458	0.854063	0.999253	ATP-binding cassette, sub-family A (ABC1), member 4
Abca5	3994.27	2590.79	0.648626	0.0250024	0.28163	ATP-binding cassette, sub-family A (ABC1), member 5
Abca6	4862.2	3460.29	0.711672	0.0790492	0.42955	ATP-binding cassette, sub-family A (ABC1), member 6
Abca7	1121.18	1986.91	1.77215	0.0594495	0.385068	ATP-binding cassette, sub-family A (ABC1), member 7
Abca8a	10428.6	10329.5	0.990506	0.939805	1	ATP-binding cassette, sub-family A (ABC1), member 8a
Abca8b	2735.4	2658.02	0.971713	0.905188	1	ATP-binding cassette, sub-family A (ABC1), member 8b
Abca9	1387.95	2071.31	1.49235	0.0967266	0.458567	ATP-binding cassette, sub-family A (ABC1), member 9
Abcb10	291.998	415.396	1.4226	0.128547	0.510259	ATP-binding cassette, sub-family B (MDR/TAP), member 10
Abcb11	0	0	#DIV/0!	NA	NA	ATP-binding cassette, sub-family B (MDR/TAP), member 11
Abcb1a	1542.64	1612.45	1.04526	0.793136	0.977304	ATP-binding cassette, sub-family B (MDR/TAP), member 1A
Abcb1b	19.8319	46.8143	2.36055	0.147874	0.538363	ATP-binding cassette, sub-family B (MDR/TAP), member 1B
Abcb4	53.1509	62.1868	1.17	0.733669	0.960742	ATP-binding cassette, sub-family B (MDR/TAP), member 4
Abcb5	0	0	#DIV/0!	NA	NA	ATP-binding cassette, sub-family B (MDR/TAP), member 5
Abcb6	210.932	305.824	1.44987	0.156433	0.550761	ATP-binding cassette, sub-family B (MDR/TAP), member 6
Abcb7	1136.56	832.133	0.732151	0.163273	0.557925	ATP-binding cassette, sub-family B (MDR/TAP), member 7
Abcb8	249.557	398.594	1.59721	0.0558205	0.376806	ATP-binding cassette, sub-family B (MDR/TAP), member 8
Abcb9	181.458	375.018	2.0667	0.00513647	0.163765	ATP-binding cassette, sub-family B (MDR/TAP), member 9
Abcc1	528.637	556.951	1.05356	0.808032	0.984227	ATP-binding cassette, sub-family C (CFTR/MRP), member 1
Abcc10	22.3699	78.1714	3.49448	0.00970502	0.20067	ATP-binding cassette, sub-family C (CFTR/MRP), member 10
Abcc12	24.8205	13.5481	0.545842	0.505634	0.851338	ATP-binding cassette, sub-family C (CFTR/MRP), member 12
Abcc2	2.13299	0.34879	0.163522	0.746101	0.964531	ATP-binding cassette, sub-family C (CFTR/MRP), member 2
Abcc3	42.4768	113.802	2.67916	0.222386	0.624517	ATP-binding cassette, sub-family C (CFTR/MRP), member 3
Abcc4	391.375	558.262	1.42641	0.133167	0.516048	ATP-binding cassette, sub-family C (CFTR/MRP), member 4
Abcc5	3544.82	3773.75	1.06458	0.764319	0.971344	ATP-binding cassette, sub-family C (CFTR/MRP), member 5
Abcc6	5.85015	21.277	3.637	0.160055	0.553556	ATP-binding cassette, sub-family C (CFTR/MRP), member 6
Abcc8	105.376	120.153	1.14022	0.873956	1	ATP-binding cassette, sub-family C (CFTR/MRP), member 8
Abcc9	186.401	280.813	1.5065	0.333031	0.7272	ATP-binding cassette, sub-family C (CFTR/MRP), member 9
Abcd1	113.238	247.089	2.18202	0.209344	0.612214	ATP-binding cassette, sub-family D (ALD), member 1
Abcd2	655.179	492.594	0.751846	0.191413	0.590788	ATP-binding cassette, sub-family D (ALD), member 2
Abcd3	1647.88	1380.65	0.837833	0.334519	0.728038	ATP-binding cassette, sub-family D (ALD), member 3
Abcd4	115.666	138.413	1.19666	0.623366	0.915261	ATP-binding cassette, sub-family D (ALD), member 4
Abce1	2464.93	1387.34	0.562831	0.00380043	0.15059	ATP-binding cassette, sub-family E (OABP), member 1
Abcf1	258.048	341.818	1.32463	0.268337	0.67464	ATP-binding cassette, sub-family F (GCN20), member 1
Abcf2	928.948	809.851	0.871794	0.524334	0.863265	ATP-binding cassette, sub-family F (GCN20), member 2
Abcf3	1456.73	1018.32	0.699047	0.078133	0.427996	ATP-binding cassette, sub-family F (GCN20), member 3
Abcg1	1305.9	1788.46	1.36952	0.119934	0.496057	ATP binding cassette subfamily G member 1
Abcg2	2896.06	1744.6	0.602404	0.00803556	0.186922	ATP binding cassette subfamily G member 2 (Junior blood group)
Abcg3	14.8936	18.7655	1.25997	0.7504	0.965852	ATP binding cassette subfamily G member 3
Abcg4	340.552	669.014	1.9645	0.00396986	0.151992	ATP binding cassette subfamily G member 4
Abcg5	0	0	#DIV/0!	NA	NA	ATP binding cassette subfamily G member 5
Abcg8	6.39897	1.39516	0.218029	0.503697	0.849651	ATP binding cassette subfamily G member 8
Abhd1	16.5533	13.6922	0.827158	0.804665	0.982517	abhydrolase domain containing 1
Abhd10	1001.46	545.91	0.545115	0.00350861	0.148011	abhydrolase domain containing 10
Abhd11	403.543	370.793	0.918845	0.770089	0.973413	abhydrolase domain containing 11
Abhd12	2842.71	2973.35	1.04596	0.914241	1	abhydrolase domain containing 12
Abhd12b	0	0	#DIV/0!	NA	NA	abhydrolase domain containing 12B
Abhd13	635.198	500.7	0.788257	0.295203	0.696526	abhydrolase domain containing 13
Abhd14a	267.712	224.386	0.838162	0.498453	0.846554	abhydrolase domain containing 14A
Abhd14b	100.593	156.947	1.56021	0.18192	0.578228	abhydrolase domain containing 14b
Abhd15	30.8758	51.1256	1.65585	0.388272	0.771057	abhydrolase domain containing 15
Abhd16a	344.172	628.748	1.82684	0.0135871	0.226153	abhydrolase domain containing 16A
Abhd16b	0	0	#DIV/0!	NA	NA	abhydrolase domain containing 16B
Abhd2	2615.53	3550.63	1.35752	0.11399	0.487707	abhydrolase domain containing 2
Abhd3	522.985	385.073	0.736297	0.230053	0.63145	abhydrolase domain containing 3
Abhd4	2172.14	2483.91	1.14353	0.605375	0.906101	abhydrolase domain containing 4
Abhd5	743.914	426.036	0.572696	0.0109016	0.209021	abhydrolase domain containing 5
Abhd6	378.795	402.706	1.06312	0.866927	1	abhydrolase domain containing 6
Abhd8	297.527	427.904	1.4382	0.146148	0.536254	abhydrolase domain containing 8
Abi1	1213.98	903.815	0.744508	0.157952	0.551247	abl-interactor 1
Abi2	1567.14	1475.29	0.941393	0.788919	0.976533	abl-interactor 2
Abi3	17.3643	20.7429	1.19457	0.842507	0.995769	ABI gene family, member 3
Abi3bp	153.821	211.8	1.37693	0.331234	0.726028	ABI gene family, member 3 (NESH) binding protein
Abl1	287.52	597.649	2.07863	0.044867	0.348002	c-abl oncogene 1, non-receptor tyrosine kinase
Abl2	1201.89	1387.05	1.15406	0.477605	0.835292	v-abl Abelson murine leukemia viral oncogene 2 (arg, Abelson-related gene)
Ablim1	3238.3	3211.91	0.991852	0.961049	1	actin-binding LIM protein 1
Ablim2	187.644	294.863	1.57139	0.108215	0.478496	actin-binding LIM protein 2
Ablim3	227.761	376.636	1.65364	0.0396939	0.332769	actin binding LIM protein family, member 3
Abo	0	0	#DIV/0!	NA	NA	ABO blood group (transferase A, alpha 1-3-N-acetylgalactosaminyltransferase, transferase B, alpha 1-3-galactosyltransferase)
Abp1	0	0.697579	#DIV/0!	0.942923	1	NA
Abpa	0	0	#DIV/0!	NA	NA	NA
Abpb	0	0	#DIV/0!	NA	NA	NA
Abpd	0	0	#DIV/0!	NA	NA	NA
Abpe	0	0	#DIV/0!	NA	NA	NA
Abpg	0	0	#DIV/0!	NA	NA	NA
Abpz	0	0	#DIV/0!	NA	NA	NA
Abr	1507.8	2034.92	1.34959	0.128221	0.509908	active BCR-related gene
Abra	2.84399	0	0	0.510218	0.854289	actin-binding Rho activating protein
Abt1	220.647	127.682	0.578672	0.0535698	0.370502	activator of basal transcription 1
Abtb1	413.806	462.417	1.11747	0.654412	0.928102	ankyrin repeat and BTB (POZ) domain containing 1
Abtb2	208.431	442.797	2.12443	0.00234928	0.136994	ankyrin repeat and BTB (POZ) domain containing 2
Acaa1a	79.153	119.567	1.51059	0.419137	0.793917	acetyl-Coenzyme A acyltransferase 1A
Acaa1b	2.41017	0	0	0.537669	0.869607	acetyl-Coenzyme A acyltransferase 1B
Acaa2	957.255	734.151	0.766933	0.244675	0.645357	acetyl-Coenzyme A acyltransferase 2 (mitochondrial 3-oxoacyl-Coenzyme A thiolase)
Acaca	1070.69	1058.29	0.988419	0.967414	1	acetyl-Coenzyme A carboxylase alpha
Acacb	185.22	335.413	1.81089	0.112611	0.485562	acetyl-Coenzyme A carboxylase beta
Acad10	61.8498	82.286	1.33042	0.513107	0.855969	acyl-Coenzyme A dehydrogenase family, member 10
Acad11	314.453	334.814	1.06475	0.849716	0.997502	acyl-Coenzyme A dehydrogenase family, member 11
Acad12	27.0214	28.4203	1.05177	0.822348	0.989357	acyl-Coenzyme A dehydrogenase family, member 12
Acad8	689.244	400.505	0.581079	0.0236234	0.276074	acyl-Coenzyme A dehydrogenase family, member 8
Acad9	776.644	498.877	0.64235	0.0438995	0.345433	acyl-Coenzyme A dehydrogenase family, member 9
Acadl	1542.82	1368.53	0.88703	0.580487	0.895078	acyl-Coenzyme A dehydrogenase, long-chain
Acadm	1207.78	905.759	0.74994	0.159841	0.553346	acyl-Coenzyme A dehydrogenase, medium chain
Acads	58.3866	120.412	2.06232	0.0610982	0.390005	acyl-Coenzyme A dehydrogenase, short chain
Acadsb	972.213	656.373	0.675133	0.0586366	0.383317	acyl-Coenzyme A dehydrogenase, short/branched chain
Acadvl	981.636	1005.54	1.02435	0.945378	1	acyl-Coenzyme A dehydrogenase, very long chain
Acan	5.16645	36.6987	7.10327	0.0175714	0.247734	aggrecan
Acap1	5.19659	0	0	0.243274	0.643937	ArfGAP with coiled-coil, ankyrin repeat and PH domains 1
Acap2	1199.11	1297.41	1.08198	0.65424	0.928102	ArfGAP with coiled-coil, ankyrin repeat and PH domains 2
Acap3	188.118	378.581	2.01247	0.00708299	0.179798	ArfGAP with coiled-coil, ankyrin repeat and PH domains 3
Acat1	1821.93	1107.98	0.608137	0.0134236	0.225938	acetyl-Coenzyme A acetyltransferase 1
Acat2	1732.54	883.235	0.509793	0.028248	0.291975	acetyl-Coenzyme A acetyltransferase 2
Acat3	15.402	1.61424	0.104807	0.0948577	0.454004	acetyl-Coenzyme A acetyltransferase 3
Acbd3	868.17	764.881	0.881026	0.585953	0.896986	acyl-Coenzyme A binding domain containing 3
Acbd4	153.716	244.172	1.58846	0.138166	0.526025	acyl-Coenzyme A binding domain containing 4
Acbd5	1771.24	1155.43	0.652328	0.0401235	0.334246	acyl-Coenzyme A binding domain containing 5
Acbd6	82.6593	76.217	0.922062	0.808235	0.984227	acyl-Coenzyme A binding domain containing 6
Acbd7	11.8727	2.09274	0.176264	0.209316	0.612214	acyl-Coenzyme A binding domain containing 7
Accn1	350.901	390.453	1.11272	0.643093	0.923189	NA
Accn2	382.018	659.664	1.72679	0.0481703	0.356857	NA
Accn3	964.022	1413.59	1.46635	0.0530439	0.36954	NA
Accn4	0	0	#DIV/0!	NA	NA	NA
Accn5	0	0	#DIV/0!	NA	NA	NA
Accs	87.5327	87.6377	1.0012	0.933833	1	1-aminocyclopropane-1-carboxylate synthase (non-functional)
Accsl	8.07084	8.51846	1.05546	0.92543	1	1-aminocyclopropane-1-carboxylate synthase (non-functional)-like
Acd	38.4605	67.3504	1.75116	0.230199	0.63174	adrenocortical dysplasia
Ace	107.044	137.704	1.28642	0.602116	0.904546	angiotensin I converting enzyme (peptidyl-dipeptidase A) 1
Ace2	25.5018	42.1181	1.65157	0.452304	0.816457	angiotensin I converting enzyme (peptidyl-dipeptidase A) 2
Acer1	0	0	#DIV/0!	NA	NA	alkaline ceramidase 1
Acer2	360.791	367.242	1.01788	0.93155	1	alkaline ceramidase 2
Acer3	778.004	566.579	0.728248	0.148016	0.538423	alkaline ceramidase 3
Ache	459.906	673.895	1.46529	0.0920315	0.450282	acetylcholinesterase
Acin1	302.357	458.684	1.51703	0.0609423	0.389327	apoptotic chromatin condensation inducer 1
Acly	8758.28	9041.32	1.03232	0.850291	0.998083	ATP citrate lyase
Acmsd	0	1.04637	#DIV/0!	0.867483	1	amino carboxymuconate semialdehyde decarboxylase
Acn9	115.102	64.7071	0.562172	0.261275	0.665869	NA
Acnat1	0	0	#DIV/0!	NA	NA	acyl-coenzyme A amino acid N-acyltransferase 1
Acnat2	0	0	#DIV/0!	NA	NA	acyl-coenzyme A amino acid N-acyltransferase 2
Aco1	682.586	612.519	0.89735	0.575707	0.891351	aconitase 1
Aco2	2301.58	2631.57	1.14338	0.509271	0.854289	aconitase 2, mitochondrial
Acot1	33.3993	69.0197	2.0665	0.156244	0.550761	acyl-CoA thioesterase 1
Acot10	458.285	297.54	0.649247	0.237679	0.638499	acyl-CoA thioesterase 10
Acot11	367.082	473.42	1.28968	0.280305	0.684128	acyl-CoA thioesterase 11
Acot12	4.71226	1.74395	0.370087	0.6847	0.941886	acyl-CoA thioesterase 12
Acot13	577.394	322.09	0.557835	0.153237	0.546862	acyl-CoA thioesterase 13
Acot2	59.8792	81.835	1.36667	0.485016	0.841185	acyl-CoA thioesterase 2
Acot3	1.60678	2.25994	1.4065	1	1	acyl-CoA thioesterase 3
Acot4	11.3451	2.44153	0.215206	0.240545	0.641896	acyl-CoA thioesterase 4
Acot5	0	0.34879	#DIV/0!	1	1	acyl-CoA thioesterase 5
Acot6	75.3285	54.8328	0.727915	0.479758	0.837146	acyl-CoA thioesterase 6
Acot7	4034.28	3620.71	0.897486	0.593675	0.900158	acyl-CoA thioesterase 7
Acot8	26.5013	41.2956	1.55825	0.718446	0.953147	acyl-CoA thioesterase 8
Acot9	822.483	389.377	0.473416	0.00689679	0.177873	acyl-CoA thioesterase 9
Acox1	3403.59	3145.51	0.924176	0.67509	0.938443	acyl-Coenzyme A oxidase 1, palmitoyl
Acox2	1.07119	1.04637	0.976831	0.991052	1	acyl-Coenzyme A oxidase 2, branched chain
Acox3	744.514	954.16	1.28159	0.243751	0.643992	acyl-Coenzyme A oxidase 3, pristanoyl
Acoxl	3.47185	0.34879	0.100462	0.569231	0.886286	acyl-Coenzyme A oxidase-like
Acp1	529.212	307.118	0.580332	0.131187	0.514056	acid phosphatase 1, soluble
Acp2	1357.19	1206.8	0.889191	0.514894	0.85719	acid phosphatase 2, lysosomal
Acp5	11.8742	4.35267	0.366565	0.429642	0.801587	acid phosphatase 5, tartrate resistant
Acp6	72.0328	85.4681	1.18652	0.810043	0.984581	acid phosphatase 6, lysophosphatidic
Acpl2	94.9722	77.6983	0.818117	0.546361	0.873241	NA
Acpp	7062.6	5713.26	0.808946	0.573261	0.88925	acid phosphatase, prostate
Acpt	0	0	#DIV/0!	NA	NA	NA
Acr	0.267797	5.83721	21.7971	0.3057	0.707182	acrosin prepropeptide
Acrbp	0.267797	24.2864	90.6896	0.00181718	0.126783	proacrosin binding protein
Acrv1	0	0	#DIV/0!	NA	NA	acrosomal vesicle protein 1
Acsbg1	1393.34	1644.56	1.1803	0.586552	0.896986	acyl-CoA synthetase bubblegum family member 1
Acsbg2	0	0	#DIV/0!	NA	NA	acyl-CoA synthetase bubblegum family member 2
Acsf2	42.2142	40.1311	0.950653	0.919542	1	acyl-CoA synthetase family member 2
Acsf3	86.5979	139.403	1.60978	0.168009	0.563479	acyl-CoA synthetase family member 3
Acsl1	461.905	466.621	1.01021	0.940583	1	acyl-CoA synthetase long-chain family member 1
Acsl3	1362.74	984.667	0.722562	0.254982	0.658513	acyl-CoA synthetase long-chain family member 3
Acsl4	2472.76	1543.14	0.624057	0.0988165	0.461571	acyl-CoA synthetase long-chain family member 4
Acsl5	1161.79	997.631	0.858702	0.503473	0.849561	acyl-CoA synthetase long-chain family member 5
Acsl6	1468.97	1572.81	1.07068	0.812802	0.984581	acyl-CoA synthetase long-chain family member 6
Acsm1	0	0	#DIV/0!	NA	NA	acyl-CoA synthetase medium-chain family member 1
Acsm2	0	0	#DIV/0!	NA	NA	acyl-CoA synthetase medium-chain family member 2
Acsm3	0	0	#DIV/0!	NA	NA	acyl-CoA synthetase medium-chain family member 3
Acsm4	0	0	#DIV/0!	NA	NA	acyl-CoA synthetase medium-chain family member 4
Acsm5	0	0	#DIV/0!	NA	NA	acyl-CoA synthetase medium-chain family member 5
Acss1	251.78	346.431	1.37593	0.199346	0.601827	acyl-CoA synthetase short-chain family member 1
Acss2	1432.57	1639.4	1.14438	0.52132	0.861611	acyl-CoA synthetase short-chain family member 2
Acss3	87.9209	91.3074	1.03852	0.980196	1	acyl-CoA synthetase short-chain family member 3
Acta1	4.09996	3.97794	0.970239	0.958207	1	actin, alpha 1, skeletal muscle
Acta2	1019.27	527.88	0.517901	0.319502	0.717802	actin, alpha 2, smooth muscle, aorta
Actb	22840.2	22492.3	0.984768	0.862451	1	actin, beta
Actbl2	1.07119	2.95752	2.76097	0.829359	0.992136	actin, beta-like 2
Actc1	9.24295	0	0	0.209225	0.612214	actin, alpha, cardiac muscle 1
Actg1	169.937	166.753	0.981259	0.952395	1	actin, gamma, cytoplasmic 1
Actg2	13.1611	14.361	1.09117	0.875828	1	actin, gamma 2, smooth muscle, enteric
Actl6a	284.08	246.011	0.865992	0.534809	0.86812	actin-like 6A
Actl6b	158.222	156.603	0.98977	0.930554	1	actin-like 6B
Actl7a	0	0	#DIV/0!	NA	NA	actin-like 7a
Actl7b	0	0	#DIV/0!	NA	NA	actin-like 7b
Actl9	0	0	#DIV/0!	NA	NA	actin-like 9
Actn1	185.485	256.371	1.38216	0.288044	0.689657	actinin, alpha 1
Actn2	3.19948	3.13911	0.981129	1	1	actinin alpha 2
Actn3	5.43252	26.6136	4.89895	0.212944	0.615633	actinin alpha 3
Actn4	779.957	1272.88	1.63198	0.0467895	0.353839	actinin alpha 4
Actr10	4221.68	2468.49	0.584719	0.00630018	0.172912	ARP10 actin-related protein 10
Actr1a	7518.31	6237.34	0.82962	0.302309	0.703227	ARP1 actin-related protein 1A, centractin alpha
Actr1b	1090.14	2013.21	1.84674	0.00284767	0.139886	ARP1 actin-related protein 1B, centractin beta
Actr2	11854.5	7403.73	0.624552	0.0221318	0.269342	ARP2 actin-related protein 2
Actr3	2114.38	1366.28	0.646185	0.0264068	0.285337	ARP3 actin-related protein 3
Actr3b	1272.13	897.24	0.705307	0.137199	0.523862	ARP3 actin-related protein 3B
Actr5	24.4612	47.9834	1.96162	0.372516	0.757603	ARP5 actin-related protein 5
Actr6	431.479	160.238	0.371369	0.000122567	0.0491773	ARP6 actin-related protein 6
Actr8	690.578	537.726	0.77866	0.284962	0.688148	ARP8 actin-related protein 8
Actrt1	0	0	#DIV/0!	NA	NA	actin-related protein T1
Actrt2	0	0	#DIV/0!	NA	NA	actin-related protein T2
Acvr1	347.83	427.436	1.22886	0.429233	0.801409	activin A receptor, type 1
Acvr1b	607.972	680.321	1.119	0.730654	0.959138	activin A receptor, type 1B
Acvr1c	10.5352	5.02431	0.476905	0.590814	0.898272	activin A receptor, type IC
Acvr2a	781.882	734.479	0.939373	0.799159	0.979648	activin receptor IIA
Acvr2b	19.5337	21.6156	1.10658	0.885009	1	activin receptor IIB
Acvrl1	186.955	254.215	1.35977	0.251898	0.655462	activin A receptor, type II-like 1
Acy1	50.2521	69.604	1.3851	0.477341	0.835292	aminoacylase 1
Acy3	9.62661	42.6699	4.43249	0.0434155	0.343795	aspartoacylase (aminoacylase) 3
Acyp1	604.964	254.62	0.420884	0.0023377	0.136994	acylphosphatase 1, erythrocyte (common) type
Acyp2	482.512	230.946	0.478632	0.039489	0.332438	acylphosphatase 2, muscle type
Ada	9.5037	24.4867	2.57654	0.306738	0.707634	adenosine deaminase
Adad1	0	0	#DIV/0!	NA	NA	adenosine deaminase domain containing 1 (testis specific)
Adad2	0	0	#DIV/0!	NA	NA	adenosine deaminase domain containing 2
Adal	361.879	188.553	0.521039	0.0106417	0.207321	adenosine deaminase-like
Adam10	2371.84	1909.99	0.805279	0.270632	0.674888	a disintegrin and metallopeptidase domain 10
Adam11	329.74	984.615	2.98603	0.0023326	0.136994	a disintegrin and metallopeptidase domain 11
Adam12	32.5314	60.7565	1.86763	0.233352	0.634712	a disintegrin and metallopeptidase domain 12 (meltrin alpha)
Adam15	363.328	801.954	2.20724	0.000472718	0.0865385	a disintegrin and metallopeptidase domain 15 (metargidin)
Adam17	797.492	690.082	0.865315	0.549793	0.875339	a disintegrin and metallopeptidase domain 17
Adam18	0	0	#DIV/0!	NA	NA	a disintegrin and metallopeptidase domain 18
Adam19	675.242	1158.19	1.71521	0.0713841	0.41281	a disintegrin and metallopeptidase domain 19 (meltrin beta)
Adam1a	47.8866	45.5041	0.950247	0.976672	1	a disintegrin and metallopeptidase domain 1a
Adam1b	0	0	#DIV/0!	NA	NA	a disintegrin and metallopeptidase domain 1b
Adam2	2.70033	0	0	0.546035	0.873241	a disintegrin and metallopeptidase domain 2
Adam21	8.57617	7.51772	0.876583	0.934897	1	a disintegrin and metallopeptidase domain 21
Adam22	7175.4	6213.49	0.865944	0.45155	0.81636	a disintegrin and metallopeptidase domain 22
Adam23	8221.6	7529.83	0.915859	0.620244	0.913528	a disintegrin and metallopeptidase domain 23
Adam24	0	0	#DIV/0!	NA	NA	a disintegrin and metallopeptidase domain 24 (testase 1)
Adam25	0	0	#DIV/0!	NA	NA	a disintegrin and metallopeptidase domain 25 (testase 2)
Adam26a	0	0	#DIV/0!	NA	NA	a disintegrin and metallopeptidase domain 26A (testase 3)
Adam26b	0	0	#DIV/0!	NA	NA	a disintegrin and metallopeptidase domain 26B
Adam28	0	0	#DIV/0!	NA	NA	a disintegrin and metallopeptidase domain 28
Adam29	0	0	#DIV/0!	NA	NA	a disintegrin and metallopeptidase domain 29
Adam3	0	0.697579	#DIV/0!	0.942923	1	a disintegrin and metallopeptidase domain 3 (cyritestin)
Adam30	0	0.34879	#DIV/0!	1	1	a disintegrin and metallopeptidase domain 30
Adam32	6.68084	3.4879	0.522074	0.638497	0.920174	a disintegrin and metallopeptidase domain 32
Adam33	5.01489	10.334	2.06066	0.578529	0.893943	a disintegrin and metallopeptidase domain 33
Adam34	0	0	#DIV/0!	NA	NA	a disintegrin and metallopeptidase domain 34
Adam39	0	0	#DIV/0!	NA	NA	a disintegrin and metallopeptidase domain 39
Adam4	53.3984	68.8568	1.28949	0.560261	0.882716	a disintegrin and metallopeptidase domain 4
Adam5	24.5581	39.2677	1.59897	0.432016	0.80287	a disintegrin and metallopeptidase domain 5
Adam6a	0	0	#DIV/0!	NA	NA	a disintegrin and metallopeptidase domain 6A
Adam6b	0	0	#DIV/0!	NA	NA	a disintegrin and metallopeptidase domain 6B
Adam7	8.78653	4.35267	0.49538	0.628193	0.916361	a disintegrin and metallopeptidase domain 7
Adam8	39.2834	64.2997	1.63682	0.275479	0.67972	a disintegrin and metallopeptidase domain 8
Adam9	1803.65	1724.76	0.956264	0.834108	0.993053	a disintegrin and metallopeptidase domain 9 (meltrin gamma)
Adamdec1	0	1.04637	#DIV/0!	0.867483	1	ADAM-like, decysin 1
Adamts1	466.732	624.309	1.33762	0.165272	0.560185	a disintegrin-like and metallopeptidase (reprolysin type) with thrombospondin type 1 motif, 1
Adamts10	44.6183	163.474	3.66384	0.00048901	0.0865385	a disintegrin-like and metallopeptidase (reprolysin type) with thrombospondin type 1 motif, 10
Adamts12	77.8143	127.061	1.63287	0.271838	0.675811	a disintegrin-like and metallopeptidase (reprolysin type) with thrombospondin type 1 motif, 12
Adamts13	0	0.34879	#DIV/0!	1	1	a disintegrin-like and metallopeptidase (reprolysin type) with thrombospondin type 1 motif, 13
Adamts14	20.9945	47.3549	2.25558	0.130327	0.512697	a disintegrin-like and metallopeptidase (reprolysin type) with thrombospondin type 1 motif, 14
Adamts15	505.181	864.576	1.71142	0.0175306	0.247734	a disintegrin-like and metallopeptidase (reprolysin type) with thrombospondin type 1 motif, 15
Adamts16	29.4218	35.0293	1.19059	0.777651	0.976297	a disintegrin-like and metallopeptidase (reprolysin type) with thrombospondin type 1 motif, 16
Adamts17	58.3299	83.039	1.42361	0.430975	0.802446	a disintegrin-like and metallopeptidase (reprolysin type) with thrombospondin type 1 motif, 17
Adamts18	13.1006	12.9283	0.986852	0.962233	1	a disintegrin-like and metallopeptidase (reprolysin type) with thrombospondin type 1 motif, 18
Adamts19	2.48849	1.66579	0.669397	0.943151	1	a disintegrin-like and metallopeptidase (reprolysin type) with thrombospondin type 1 motif, 19
Adamts2	26.3866	87.4603	3.31457	0.0408487	0.336687	a disintegrin-like and metallopeptidase (reprolysin type) with thrombospondin type 1 motif, 2
Adamts20	279.717	324.572	1.16036	0.63305	0.91819	a disintegrin-like and metallopeptidase (reprolysin type) with thrombospondin type 1 motif, 20
Adamts3	284.938	216.226	0.758853	0.431194	0.802446	a disintegrin-like and metallopeptidase (reprolysin type) with thrombospondin type 1 motif, 3
Adamts4	51.3099	153.301	2.98775	0.0306158	0.301199	a disintegrin-like and metallopeptidase (reprolysin type) with thrombospondin type 1 motif, 4
Adamts5	1261.86	1141.96	0.904983	0.604144	0.90537	a disintegrin-like and metallopeptidase (reprolysin type) with thrombospondin type 1 motif, 5 (aggrecanase-2)
Adamts6	142.756	70.6034	0.494573	0.0578068	0.380687	a disintegrin-like and metallopeptidase (reprolysin type) with thrombospondin type 1 motif, 6
Adamts7	54.7231	93.2733	1.70446	0.358023	0.747895	a disintegrin-like and metallopeptidase (reprolysin type) with thrombospondin type 1 motif, 7
Adamts8	18.0417	28.3616	1.572	0.5755	0.891191	a disintegrin-like and metallopeptidase (reprolysin type) with thrombospondin type 1 motif, 8
Adamts9	303.888	383.588	1.26227	0.388572	0.771295	a disintegrin-like and metallopeptidase (reprolysin type) with thrombospondin type 1 motif, 9
Adamtsl1	161.042	184.308	1.14447	0.731239	0.959684	ADAMTS-like 1
Adamtsl2	17.0391	29.853	1.75203	0.408386	0.785626	ADAMTS-like 2
Adamtsl3	131.197	180.4	1.37503	0.286369	0.68912	ADAMTS-like 3
Adamtsl4	30.1533	75.0892	2.49024	0.210689	0.614085	ADAMTS-like 4
Adamtsl5	58.9246	110.371	1.87309	0.265891	0.672533	ADAMTS-like 5
Adap1	657.665	982.458	1.49386	0.171767	0.568709	ArfGAP with dual PH domains 1
Adap2	44.9416	127.514	2.83733	0.00549448	0.166511	ArfGAP with dual PH domains 2
Adar	681.576	1023.61	1.50182	0.067949	0.406769	adenosine deaminase, RNA-specific
Adarb1	2136.17	1828.9	0.85616	0.524787	0.863514	adenosine deaminase, RNA-specific, B1
Adarb2	14.9397	25.5738	1.71181	0.525001	0.8637	adenosine deaminase, RNA-specific, B2
Adat1	151.816	101.597	0.669209	0.177591	0.573815	adenosine deaminase, tRNA-specific 1
Adat2	50.0954	31.3144	0.625095	0.33008	0.725671	adenosine deaminase, tRNA-specific 2
Adat3	6.05755	3.13911	0.518214	0.656699	0.929452	adenosine deaminase, tRNA-specific 3
Adc	651.709	625.617	0.959964	0.786808	0.976533	NA
Adck1	290.351	312.166	1.07514	0.884147	1	aarF domain containing kinase 1
Adck2	144.075	183.099	1.27086	0.491992	0.84406	aarF domain containing kinase 2
Adck3	139.555	257.288	1.84363	0.0366894	0.324396	NA
Adck4	64.2395	74.0733	1.15308	0.820605	0.988619	NA
Adck5	51.8479	50.9383	0.982458	0.93392	1	aarF domain containing kinase 5
Adcy1	845.472	1097.19	1.29773	0.187032	0.585656	adenylate cyclase 1
Adcy10	1.77749	2.93157	1.64928	0.871288	1	adenylate cyclase 10
Adcy2	762.291	818.39	1.07359	0.705895	0.948308	adenylate cyclase 2
Adcy3	170.839	281.189	1.64593	0.084067	0.436873	adenylate cyclase 3
Adcy4	52.6407	122.267	2.32267	0.227348	0.628724	adenylate cyclase 4
Adcy5	226.12	472.628	2.09016	0.0135456	0.225938	adenylate cyclase 5
Adcy6	211.385	419.42	1.98415	0.0312732	0.303939	adenylate cyclase 6
Adcy7	191.079	322.638	1.6885	0.0940925	0.452175	adenylate cyclase 7
Adcy8	55.4726	72.409	1.30531	0.564672	0.884663	adenylate cyclase 8
Adcy9	553.626	646.091	1.16702	0.525793	0.864034	adenylate cyclase 9
Adcyap1	1637.34	1352.77	0.826196	0.350245	0.741179	adenylate cyclase activating polypeptide 1
Adcyap1r1	185.116	242.274	1.30877	0.441475	0.808235	adenylate cyclase activating polypeptide 1 receptor 1
Add1	2702.47	3828.29	1.41659	0.0647415	0.399399	adducin 1 (alpha)
[truncated: 20,610 more rows]
