# Supplementary material for: Transcriptomic sex differences in sensory neuronal populations of mice
Source: Sci Rep. 2020 Sep 17;10:15278. doi: 10.1038/s41598-020-72285-z (PMC7499251; doi:10.1038/s41598-020-72285-z)
Supplement: Supplementary file 5 — Supplementary Excel File 5. [file 41598_2020_72285_MOESM5_ESM.xlsx]

## Sheet: WGA_DRG_RPKM_Avg_DESeq_Ann
ProbeIDs	Male (RPKM; WGA-DRG)	Female (RPKM; WGA-DRG)	FC (Female/Male)	pval_F_vs_M	padj_F_vs_M	Gene Name
0610005C13Rik	0.09875	0.12975	1.31392	1	1	RIKEN cDNA 0610005C13 gene
0610007C21Rik	564.209	669.878	1.18729	0.253645	1	NA
0610007L01Rik	487.271	738.685	1.51596	0.203736	1	NA
0610007P08Rik	143.015	117.096	0.818767	0.230576	1	NA
0610007P14Rik	36.939	39.107	1.05869	0.733507	1	NA
0610007P22Rik	335.47	404.766	1.20656	0.225144	1	NA
0610008F07Rik	0	0	#DIV/0!	NA	NA	NA
0610009B14Rik	5.752	6.51425	1.13252	0.85003	1	NA
0610009B22Rik	52.2978	53.296	1.01909	0.978201	1	RIKEN cDNA 0610009B22 gene
0610009D07Rik	51.4125	48.8405	0.949973	0.636993	1	NA
0610009L18Rik	3.386	4.295	1.26846	0.607503	1	RIKEN cDNA 0610009L18 gene
0610009O20Rik	18.9237	19.1545	1.01219	1	1	NA
0610010B08Rik	0	0	#DIV/0!	NA	NA	RIKEN cDNA 0610010B08 gene
0610010F05Rik	36.6313	25.217	0.688401	0.00958805	0.819224	RIKEN cDNA 0610010F05 gene
0610010K14Rik	18.1205	20.7497	1.1451	0.453293	1	RIKEN cDNA 0610010K14 gene
0610010O12Rik	2073.03	1915.9	0.924205	0.459338	1	NA
0610011F06Rik	50.0763	48.2542	0.963615	0.731998	1	NA
0610011L14Rik	678.163	775.836	1.14403	0.375284	1	NA
0610012G03Rik	42.7615	45.8638	1.07255	0.660981	1	RIKEN cDNA 0610012G03 gene
0610012H03Rik	0.3725	0.92	2.4698	0.0701779	1	NA
0610030E20Rik	1.448	1.52575	1.05369	0.925434	1	RIKEN cDNA 0610030E20 gene
0610031J06Rik	44.7045	50.434	1.12816	0.425987	1	NA
0610037L13Rik	39.013	40.325	1.03363	0.939694	1	RIKEN cDNA 0610037L13 gene
0610037P05Rik	888.653	811.212	0.912855	0.383511	1	NA
0610038B21Rik	0.11975	0.1355	1.13152	1	1	RIKEN cDNA 0610038B21 gene
0610039K10Rik	16.4853	15.5437	0.942888	0.778535	1	RIKEN cDNA 0610039K10 gene
0610040B10Rik	0.8765	1.5575	1.77695	0.415127	1	RIKEN cDNA 0610040B10 gene
0610040F04Rik	1.06725	1.0405	0.974936	0.849608	1	RIKEN cDNA 0610040F04 gene
0610040J01Rik	4.82875	5.40725	1.1198	0.634668	1	RIKEN cDNA 0610040J01 gene
0610043K17Rik	0.46875	0.20875	0.445333	0.503137	1	RIKEN cDNA 0610043K17 gene
0910001L09Rik	557.272	602.574	1.08129	0.676308	1	NA
100043387	0	0	#DIV/0!	NA	NA	NA
1100001G20Rik	0	0.2865	#DIV/0!	0.524443	1	NA
1110001A16Rik	18.6612	18.6608	0.999973	0.950239	1	NA
1110001J03Rik	28.787	33.7647	1.17292	0.432689	1	NA
1110002B05Rik	582.229	504.276	0.866112	0.281618	1	NA
1110002L01Rik	20.2452	17.541	0.866425	0.383209	1	RIKEN cDNA 1110002L01 gene
1110002N22Rik	86.1172	94.8983	1.10197	0.70617	1	NA
1110003E01Rik	2341.83	2218.35	0.947276	0.583582	1	NA
1110004E09Rik	20.1743	22.2542	1.1031	0.637049	1	NA
1110004F10Rik	68.4805	59.3327	0.866418	0.212485	1	RIKEN cDNA 1110004F10 gene
1110005A03Rik	95.701	129.122	1.34923	0.129659	1	NA
1110006O24Rik	1.29125	0.9855	0.763214	0.58994	1	RIKEN cDNA 1110006O24 gene
1110007C09Rik	126.779	131.935	1.04067	0.91794	1	NA
1110008F13Rik	35.75	52.7843	1.47648	0.197927	1	NA
1110008J03Rik	216.619	233.139	1.07626	0.71582	1	NA
1110008L16Rik	5.43175	5.253	0.967092	0.699147	1	RIKEN cDNA 1110008L16 gene
1110008P14Rik	309.954	345.659	1.11519	0.472488	1	RIKEN cDNA 1110008P14 gene
1110012D08Rik	111.958	105.62	0.943392	0.7339	1	NA
1110012J17Rik	649.865	563.01	0.86635	0.201814	1	NA
1110012L19Rik	18.8455	18.9255	1.00425	1	1	RIKEN cDNA 1110012L19 gene
1110014N23Rik	1118.59	1214.99	1.08618	0.610852	1	NA
1110017D15Rik	0.37525	0.73475	1.95803	0.278875	1	RIKEN cDNA 1110017D15 gene
1110017F19Rik	8.8775	5.05875	0.569839	0.32286	1	NA
1110018G07Rik	833.086	648.207	0.778079	0.15486	1	NA
1110018J18Rik	163.939	128.1	0.781387	0.116663	1	NA
1110020A21Rik	0.84025	0.406	0.48319	0.182474	1	RIKEN cDNA 1110020A21 gene
1110020G09Rik	21.7623	23.1537	1.06394	0.9395	1	NA
1110021J02Rik	339.673	296.908	0.874097	0.370579	1	NA
1110021L09Rik	97.5247	105.99	1.0868	0.774702	1	NA
1110028C15Rik	45.6262	38.167	0.836514	0.601584	1	NA
1110031I02Rik	198.826	189.502	0.953106	0.713042	1	NA
1110032A03Rik	30.7432	30.894	1.0049	0.922159	1	RIKEN cDNA 1110032A03 gene
1110032A04Rik	9.24875	10.3308	1.11699	0.908991	1	NA
1110032F04Rik	5.18	7.76925	1.49986	0.0557964	1	RIKEN cDNA 1110032F04 gene
1110034A24Rik	143.734	153.223	1.06602	0.810907	1	NA
1110034B05Rik	135.048	115.51	0.855329	0.33108	1	NA
1110034G24Rik	11.591	13.8295	1.19312	0.297126	1	NA
1110036E04Rik	0	0	#DIV/0!	NA	NA	RIKEN cDNA 1110036E04 gene
1110037F02Rik	4.085	3.615	0.884945	0.566138	1	NA
1110038B12Rik	12.4192	13.25	1.06689	0.871565	1	RIKEN cDNA 1110038B12 gene
1110038D17Rik	639.865	586.758	0.917003	0.382401	1	NA
1110038F14Rik	15.3135	20.5428	1.34148	0.0971757	1	RIKEN cDNA 1110038F14 gene
1110046J04Rik	18.5362	19.2555	1.0388	0.889096	1	RIKEN cDNA 1110046J04 gene
1110049F12Rik	1119.3	1193.12	1.06595	0.705801	1	NA
1110051M20Rik	93.729	96.186	1.02621	0.965716	1	RIKEN cDNA 1110051M20 gene
1110054M08Rik	3.16075	4.31725	1.36589	0.315731	1	NA
1110054O05Rik	234.865	237.873	1.01281	0.998365	1	NA
1110057K04Rik	22.9468	24.1582	1.0528	0.805964	1	NA
1110058L19Rik	76.6525	74.1868	0.967832	0.749196	1	NA
1110059E24Rik	26.0203	24.3053	0.93409	0.596103	1	RIKEN cDNA 1110059E24 gene
1110059G10Rik	5.59275	5.78075	1.03361	0.897397	1	RIKEN cDNA 1110059G10 gene
1110059M19Rik	1.07375	1.15175	1.07264	0.924589	1	NA
1110065P20Rik	24.4503	25.5882	1.04654	0.825948	1	RIKEN cDNA 1110065P20 gene
1110067D22Rik	371.92	275.531	0.740833	0.103005	1	NA
1190002F15Rik	0.06075	0.1405	2.31276	0.951913	1	NA
1190002H23Rik	466.709	688	1.47415	0.0199005	1	NA
1190002N15Rik	3.19925	3.28375	1.02641	0.943189	1	RIKEN cDNA 1190002N15 gene
1190003J15Rik	1.02325	1.12125	1.09577	1	1	NA
1190003K10Rik	0	0.133	#DIV/0!	0.407	1	NA
1190005F20Rik	573.35	522.927	0.912055	0.446801	1	NA
1190005I06Rik	5.69175	5.39625	0.948083	0.737417	1	RIKEN cDNA 1190005I06 gene
1190007F08Rik	93.6573	128.77	1.3749	0.0962071	1	NA
1190007I07Rik	5.24125	4.42025	0.843358	0.419992	1	RIKEN cDNA 1190007I07 gene
1200009I06Rik	20.433	12.9075	0.631699	0.228678	1	NA
1200011I18Rik	461.526	370.995	0.803844	0.295562	1	NA
1200011M11Rik	256.18	276.168	1.07802	0.718377	1	NA
1200014J11Rik	2.47025	2.15325	0.871673	0.391126	1	NA
1200016B10Rik	109.997	83.4255	0.758433	0.122187	1	NA
1300001I01Rik	1450.75	1468.47	1.01221	0.947902	1	NA
1300002E11Rik	1.6995	1.4645	0.861724	0.526544	1	RIKEN cDNA 1300002E11 gene
1300002K09Rik	0.098	0.10475	1.06888	1	1	NA
1300010F03Rik	513.433	509.05	0.991464	0.954521	1	NA
1300014I06Rik	18.7082	46.6565	2.4939	0.00300233	0.512893	NA
1300015D01Rik	2.93725	2.16925	0.738531	0.856938	1	NA
1300017J02Rik	0.015	0.1445	9.63333	0.139344	1	RIKEN cDNA 1300017J02 gene
1300018I17Rik	331.363	395.511	1.19359	0.254194	1	NA
1300018J18Rik	753.016	843.201	1.11976	0.604318	1	NA
1500001M20Rik	162.415	160.625	0.988974	0.875818	1	NA
1500002O10Rik	0.7825	0	0	0.729076	1	NA
1500002O20Rik	350.101	392.461	1.12099	0.460303	1	NA
1500003O03Rik	3547.61	3514.99	0.990804	0.823188	1	NA
1500004A13Rik	5.8625	5.67325	0.967719	0.738577	1	RIKEN cDNA 1500004A13 gene
1500009C09Rik	0	0.04925	#DIV/0!	0.637498	1	RIKEN cDNA 1500009C09 gene
1500009L16Rik	1.94425	2.746	1.41237	0.20072	1	RIKEN cDNA 1500009L16 gene
1500010J02Rik	340.128	286.317	0.841793	0.225877	1	NA
1500011B03Rik	92.3768	91.328	0.988647	0.817194	1	RIKEN cDNA 1500011B03 gene
1500011H22Rik	447.65	469.791	1.04946	0.866923	1	NA
1500011K16Rik	45.6223	41.8967	0.91834	0.411977	1	NA
1500012F01Rik	8.648	10.2538	1.18568	0.42019	1	NA
1500015A07Rik	0.536	0.60225	1.1236	0.946683	1	RIKEN cDNA 1500015A07 gene
1500015O10Rik	0.08	0.25125	3.14062	0.561168	1	RIKEN cDNA 1500015O10 gene
1500016L03Rik	0	0	#DIV/0!	NA	NA	NA
1500017E21Rik	0.607	0.29725	0.489703	0.103329	1	NA
1500031L02Rik	636.312	609.7	0.958177	0.623619	1	NA
1500032L24Rik	1879.55	2070.18	1.10142	0.517921	1	NA
1520402A15Rik	85.019	103.993	1.22317	0.358044	1	NA
1600002D24Rik	0	0	#DIV/0!	NA	NA	RIKEN cDNA 1600002D24 gene
1600002H07Rik	5.8775	6.28925	1.07006	0.807115	1	NA
1600002K03Rik	9.14425	9.82275	1.0742	0.843066	1	RIKEN cDNA 1600002K03 gene
1600010M07Rik	0	0	#DIV/0!	NA	NA	RIKEN cDNA 1600010M07 gene
1600012F09Rik	74.0952	67.6225	0.912643	0.707343	1	NA
1600012H06Rik	13.8997	13.6645	0.983075	0.818742	1	RIKEN cDNA 1600012H06 gene
1600014C10Rik	19.913	17.3032	0.868942	0.250224	1	RIKEN cDNA 1600014C10 gene
1600014C23Rik	0.0655	0.066	1.00763	1	1	RIKEN cDNA 1600014C23 gene
1600014K23Rik	0	0	#DIV/0!	NA	NA	NA
1600015I10Rik	0	0	#DIV/0!	NA	NA	RIKEN cDNA 1600015I10 gene
1600016N20Rik	0.10775	0.176	1.63341	0.642031	1	NA
1600019K03Rik	0.14825	0	0	0.740043	1	RIKEN cDNA 1600019K03 gene
1600020E01Rik	3.08125	3.45025	1.11976	0.864862	1	RIKEN cDNA 1600020E01 gene
1600021P15Rik	91.2602	68.956	0.755597	0.198306	1	NA
1600025M17Rik	0	0	#DIV/0!	NA	NA	RIKEN cDNA 1600025M17 gene
1600027N09Rik	20.2112	28.021	1.38641	0.335801	1	NA
1600029D21Rik	5.202	1.6845	0.323818	0.252518	1	NA
1600029I14Rik	0	0.04875	#DIV/0!	0.971252	1	RIKEN cDNA 1600029I14 gene
1600029O15Rik	0.12275	0.1245	1.01426	1	1	ribosomal protein L17 pseudogene
1700001C02Rik	0	0	#DIV/0!	NA	NA	RIKEN cDNA 1700001C02 gene
1700001C19Rik	0.1215	0.21475	1.76749	0.639875	1	RIKEN cDNA 1700001C19 gene
1700001F09Rik	0	0	#DIV/0!	NA	NA	RIKEN cDNA 1700001F09 gene
1700001G11Rik	6.66875	5.331	0.7994	0.306434	1	RIKEN cDNA 1700001G11 gene
1700001G17Rik	0	0.339	#DIV/0!	0.0806705	1	RIKEN cDNA 1700001G17 gene
1700001J03Rik	0	0.044	#DIV/0!	0.971246	1	RIKEN cDNA 1700001J03 gene
1700001J11Rik	0.71975	0.363	0.504342	0.114441	1	ring finger protein 19A pseudogene
1700001K19Rik	0.69125	0.59875	0.866184	0.980802	1	RIKEN cDNA 1700001K19 gene
1700001K23Rik	0.084	0.14	1.66667	0.951423	1	RIKEN cDNA 1700001K23 gene
1700001L05Rik	7.63425	7.825	1.02499	0.902276	1	RIKEN cDNA 1700001L05 gene
1700001L19Rik	5.53125	5.3715	0.971119	0.799164	1	RIKEN cDNA 1700001L19 gene
1700001O22Rik	0.32875	0.571	1.73688	0.338375	1	RIKEN cDNA 1700001O22 gene
1700001P01Rik	0	0.06725	#DIV/0!	0.971252	1	RIKEN cDNA 1700001P01 gene
1700003E16Rik	8.10575	10.4418	1.28819	0.114105	1	RIKEN cDNA 1700003E16 gene
1700003F12Rik	0.52075	0.55725	1.07009	1	1	RIKEN cDNA 1700003F12 gene
1700003G13Rik	0	0	#DIV/0!	NA	NA	RIKEN cDNA 1700003G13 gene
1700003G18Rik	0	0	#DIV/0!	NA	NA	RIKEN cDNA 1700003G18 gene
1700003H04Rik	0	0	#DIV/0!	NA	NA	RIKEN cDNA 1700003H04 gene
1700003L19Rik	0	0	#DIV/0!	NA	NA	RIKEN cDNA 1700003L19 gene
1700003M02Rik	5.3135	5.9585	1.12139	0.694205	1	NA
1700003M07Rik	0.01775	0.01875	1.05634	1	1	RIKEN cDNA 1700003M07 gene
1700006A11Rik	0	0	#DIV/0!	NA	NA	RIKEN cDNA 1700006A11 gene
1700006E09Rik	0	0	#DIV/0!	NA	NA	NA
1700007B14Rik	0.08125	0.173	2.12923	0.517766	1	NA
1700007E06Rik	0	0	#DIV/0!	NA	NA	NA
1700007F19Rik	0.0925	0.1455	1.57297	0.756196	1	RIKEN cDNA 1700007F19 gene
1700007G11Rik	1.37475	2.05175	1.49245	0.312285	1	NA
1700007I08Rik	6.2495	5.04625	0.807465	0.85002	1	NA
1700007K09Rik	0	0	#DIV/0!	NA	NA	NA
1700007K13Rik	0.18025	0.4245	2.35506	0.494647	1	RIKEN cDNA 1700007K13 gene
1700007P06Rik	0.086	0.12475	1.45058	0.937088	1	RIKEN cDNA 1700007P06 gene
1700008A04Rik	0	0	#DIV/0!	NA	NA	NA
1700008F21Rik	0	0.02625	#DIV/0!	0.971253	1	NA
1700008I05Rik	0.02075	0.0715	3.44578	0.706473	1	NA
1700008J07Rik	1.3865	0.951	0.6859	0.170311	1	RIKEN cDNA 1700008J07 gene
1700008K24Rik	0	0	#DIV/0!	NA	NA	RIKEN cDNA 1700008K24 gene
1700008O03Rik	0.80675	1.62275	2.01147	0.269437	1	RIKEN cDNA 1700008O03 gene
1700008P02Rik	0	0	#DIV/0!	NA	NA	RIKEN cDNA 1700008P02 gene
1700008P20Rik	0.36975	0.42125	1.13928	1	1	NA
1700009J07Rik	0	0	#DIV/0!	NA	NA	RIKEN cDNA 1700009J07 gene
1700009N14Rik	0	0	#DIV/0!	NA	NA	RIKEN cDNA 1700009N14 gene
1700009P17Rik	2.4115	2.93325	1.21636	0.581057	1	NA
1700010B08Rik	0	0	#DIV/0!	NA	NA	RIKEN cDNA 1700010B08 gene
1700010D01Rik	0	0	#DIV/0!	NA	NA	RIKEN cDNA 1700010D01 gene
1700010I02Rik	0	0	#DIV/0!	NA	NA	RIKEN cDNA 1700010I02 gene
1700010I14Rik	0.408	0.557	1.3652	0.609767	1	RIKEN cDNA 1700010I14 gene
1700010J16Rik	0	0	#DIV/0!	NA	NA	RIKEN cDNA 1700010J16 gene
1700010K23Rik	2.45975	4.99625	2.0312	0.184868	1	RIKEN cDNA 1700010K23 gene
1700010M22Rik	0	0	#DIV/0!	NA	NA	NA
1700011A15Rik	0	0	#DIV/0!	NA	NA	NA
1700011E24Rik	0	0	#DIV/0!	NA	NA	NA
1700011F03Rik	1.393	1.6295	1.16978	1	1	NA
1700011F14Rik	73.396	72.7145	0.990715	1	1	NA
1700011H14Rik	0	0	#DIV/0!	NA	NA	NA
1700011I03Rik	4.40925	3.1585	0.716335	0.210551	1	NA
1700011L22Rik	2.345	3.7175	1.58529	0.2402	1	RIKEN cDNA 1700011L22 gene
1700011M02Rik	0	0	#DIV/0!	NA	NA	RIKEN cDNA 1700011M02 gene
1700012A03Rik	0	0	#DIV/0!	NA	NA	RIKEN cDNA 1700012A03 gene
1700012A16Rik	1.11075	1.6845	1.51654	0.937312	1	NA
1700012B07Rik	0.04625	0	0	0.744071	1	RIKEN cDNA 1700012B07 gene
1700012B09Rik	0	0	#DIV/0!	NA	NA	RIKEN cDNA 1700012B09 gene
1700012B15Rik	40.1178	57.037	1.42174	0.160402	1	NA
1700012D14Rik	0.2995	0.12125	0.404841	0.700862	1	RIKEN cDNA 1700012D14 gene
1700012L04Rik	0	0	#DIV/0!	NA	NA	NA
1700012P22Rik	0	0	#DIV/0!	NA	NA	RIKEN cDNA 1700012P22 gene
1700013D24Rik	0	0	#DIV/0!	NA	NA	RIKEN cDNA 1700013D24 gene
1700013F07Rik	0.06225	0.0575	0.923695	1	1	RIKEN cDNA 1700013F07 gene
1700013G24Rik	0	0	#DIV/0!	NA	NA	RIKEN cDNA 1700013G24 gene
1700013H16Rik	0	0	#DIV/0!	NA	NA	RIKEN cDNA 1700013H16 gene
1700013N18Rik	0	0	#DIV/0!	NA	NA	NA
1700014N06Rik	0	0	#DIV/0!	NA	NA	NA
1700015E13Rik	0.20725	0.32275	1.5573	0.757377	1	NA
1700015F17Rik	0.05175	0.1545	2.98551	0.714363	1	RIKEN cDNA 1700015F17 gene
1700015G11Rik	0	0	#DIV/0!	NA	NA	RIKEN cDNA 1700015G11 gene
1700016C15Rik	0	0.103	#DIV/0!	0.660262	1	RIKEN cDNA 1700016C15 gene
1700016D06Rik	0	0	#DIV/0!	NA	NA	RIKEN cDNA 1700016D06 gene
1700016H13Rik	0	0.04425	#DIV/0!	0.971252	1	RIKEN cDNA 1700016H13 gene
1700016K19Rik	0	0.04575	#DIV/0!	0.971252	1	RIKEN cDNA 1700016K19 gene
1700016L21Rik	0	0	#DIV/0!	NA	NA	RIKEN cDNA 1700016L21 gene
1700016M24Rik	0	0	#DIV/0!	NA	NA	NA
1700016P04Rik	0	0	#DIV/0!	NA	NA	RIKEN cDNA 1700016P04 gene
1700017B05Rik	0.651	0.834	1.28111	0.351655	1	RIKEN cDNA 1700017B05 gene
1700017D01Rik	0	0	#DIV/0!	NA	NA	RIKEN cDNA 1700017D01 gene
1700017G19Rik	0	0	#DIV/0!	NA	NA	RIKEN cDNA 1700017G19 gene
1700017J07Rik	0	0	#DIV/0!	NA	NA	RIKEN cDNA 1700017J07 gene
1700017N19Rik	0.06525	0.02475	0.37931	0.816825	1	RIKEN cDNA 1700017N19 gene
1700018A04Rik	0	0	#DIV/0!	NA	NA	RIKEN cDNA 1700018A04 gene
1700018A14Rik	0.741	0.855	1.15385	1	1	RIKEN cDNA 1700018A14 gene
1700018B08Rik	0	0	#DIV/0!	NA	NA	RIKEN cDNA 1700018B08 gene
1700018B24Rik	0	0	#DIV/0!	NA	NA	enhancer of rudimentary homolog pseudogene
1700018C11Rik	0	0	#DIV/0!	NA	NA	NA
1700018F24Rik	0	0	#DIV/0!	NA	NA	RIKEN cDNA 1700018F24 gene
1700018L02Rik	6.142	5.55125	0.903818	0.640153	1	RIKEN cDNA 1700018L02 gene
1700018L24Rik	0	0.43375	#DIV/0!	0.971253	1	NA
1700019A02Rik	0	0	#DIV/0!	NA	NA	RIKEN cDNA 1700019A02 gene
1700019B03Rik	0.023	0.07325	3.18478	0.710568	1	NA
1700019D03Rik	23.3813	21.4028	0.915381	0.438631	1	RIKEN cDNA 1700019D03 gene
1700019E08Rik	0	0	#DIV/0!	NA	NA	RIKEN cDNA 1700019E08 gene
1700019E19Rik	85.6105	113.102	1.32112	0.181503	1	NA
1700019G17Rik	0.71325	0.8795	1.23309	0.601324	1	NA
1700019G24Rik	0	0	#DIV/0!	NA	NA	RIKEN cDNA 1700019G24 gene
1700019L03Rik	5.16375	4.04	0.782377	0.17714	1	NA
1700019M22Rik	0	0	#DIV/0!	NA	NA	NFX-like protein
1700019N12Rik	84.7145	96.9772	1.14475	0.510396	1	NA
1700019N19Rik	0.17775	0.093	0.523207	0.882323	1	RIKEN cDNA 1700019N19 gene
1700019O17Rik	0	0	#DIV/0!	NA	NA	NA
1700020A23Rik	0	0	#DIV/0!	NA	NA	RIKEN cDNA 1700020A23 gene
1700020C07Rik	0.36975	0	0	1	1	NA
1700020D05Rik	0.03625	0.03375	0.931034	1	1	RIKEN cDNA 1700020D05 gene
1700020I14Rik	21.9818	21.2437	0.966427	0.711795	1	RIKEN cDNA 1700020I14 gene
1700020L24Rik	0.0365	0.12925	3.5411	0.710208	1	RIKEN cDNA 1700020L24 gene
1700020M21Rik	0	0	#DIV/0!	NA	NA	RIKEN cDNA 1700020M21 gene
1700020N01Rik	0	0	#DIV/0!	NA	NA	RIKEN cDNA 1700020N01 gene
1700020N18Rik	0	0.158	#DIV/0!	0.647811	1	RIKEN cDNA 1700020N18 gene
1700020O03Rik	262.52	230.29	0.87723	0.51445	1	NA
1700021C14Rik	22.779	15.3375	0.673318	0.198309	1	NA
1700021F05Rik	33.255	36.355	1.09322	0.588805	1	RIKEN cDNA 1700021F05 gene
1700021F07Rik	0	0	#DIV/0!	NA	NA	RIKEN cDNA 1700021F07 gene
1700021K19Rik	19.5892	18.376	0.938066	0.701888	1	NA
1700022A21Rik	0	0	#DIV/0!	NA	NA	glycerol-3-phosphate dehydrogenase 1-like pseudogene
1700022E09Rik	0	0	#DIV/0!	NA	NA	RIKEN cDNA 1700022E09 gene
1700022I11Rik	0.01825	0.014	0.767123	1	1	RIKEN cDNA 1700022I11 gene
1700022P22Rik	0.26075	0	0	0.514296	1	NA
1700023A16Rik	0	0	#DIV/0!	NA	NA	NA
1700023E05Rik	0.0215	0.06875	3.19767	0.710568	1	NA
1700023F02Rik	0	0.121	#DIV/0!	0.971252	1	RIKEN cDNA 1700023F02 gene
1700023I07Rik	0	0	#DIV/0!	NA	NA	NA
1700023L04Rik	0.163	0.31075	1.90644	0.747826	1	NA
1700024G13Rik	0	0	#DIV/0!	NA	NA	RIKEN cDNA 1700024G13 gene
1700024P03Rik	0	0	#DIV/0!	NA	NA	NA
1700024P04Rik	0	0	#DIV/0!	NA	NA	RIKEN cDNA 1700024P04 gene
1700024P16Rik	0.63	0.43975	0.698016	0.281551	1	NA
1700025B11Rik	0	0	#DIV/0!	NA	NA	RIKEN cDNA 1700025B11 gene
1700025C18Rik	0	0	#DIV/0!	NA	NA	RIKEN cDNA 1700025C18 gene
1700025E21Rik	0.75375	1.7195	2.28126	0.731472	1	NA
1700025F22Rik	0	0	#DIV/0!	NA	NA	RIKEN cDNA 1700025F22 gene
1700025F24Rik	0.046	0	0	1	1	RIKEN cDNA 1700025F24 gene
1700025G04Rik	1.922	2.45825	1.27901	0.167645	1	RIKEN cDNA 1700025G04 gene
1700025K23Rik	128.161	126.257	0.985148	0.883256	1	NA
1700025M24Rik	0	0	#DIV/0!	NA	NA	RIKEN cDNA 1700025M24 gene
1700025N23Rik	0	0	#DIV/0!	NA	NA	RIKEN cDNA 1700025N23 gene
1700026D08Rik	0.1095	0.07325	0.66895	0.863579	1	NA
1700026D11Rik	0	0	#DIV/0!	NA	NA	RIKEN cDNA 1700026D11 gene
1700026J04Rik	0	0	#DIV/0!	NA	NA	NA
1700026L06Rik	0.10525	0.17725	1.68409	0.937834	1	NA
1700027A15Rik	0	0	#DIV/0!	NA	NA	RIKEN cDNA 1700027A15 gene
1700027A23Rik	7.72675	9.05675	1.17213	0.824993	1	NA
1700027D21Rik	0.37125	0	0	1	1	NA
1700027F09Rik	0	0	#DIV/0!	NA	NA	RIKEN cDNA 1700027F09 gene
1700027H10Rik	1.1075	1.0425	0.941309	0.965579	1	RIKEN cDNA 1700027H10 gene
1700027I24Rik	0	0	#DIV/0!	NA	NA	RIKEN cDNA 1700027I24 gene
1700027J07Rik	0.03875	0.04075	1.05161	1	1	RIKEN cDNA 1700027J07 gene
1700027L20Rik	0	0.34375	#DIV/0!	0.971246	1	NA
1700028B04Rik	0	0	#DIV/0!	NA	NA	NADH dehydrogenase (ubiquinone) 1 beta subcomplex 8 pseudogene
1700028I16Rik	0	0	#DIV/0!	NA	NA	RIKEN cDNA 1700028I16 gene
1700028J19Rik	0.88425	0.96725	1.09386	0.940723	1	RIKEN cDNA 1700028J19 gene
1700028K03Rik	0.6885	0.62275	0.904503	0.699924	1	RIKEN cDNA 1700028K03 gene
1700028M03Rik	0	0	#DIV/0!	NA	NA	RIKEN cDNA 1700028M03 gene
1700028P14Rik	0	0	#DIV/0!	NA	NA	RIKEN cDNA 1700028P14 gene
1700028P15Rik	0	0	#DIV/0!	NA	NA	RIKEN cDNA 1700028P15 gene
1700029B22Rik	0	0	#DIV/0!	NA	NA	RIKEN cDNA 1700029B22 gene
1700029F09Rik	122.871	119.275	0.97074	0.866941	1	NA
1700029F12Rik	0	0	#DIV/0!	NA	NA	RIKEN cDNA 1700029F12 gene
1700029G01Rik	3.1175	8.23275	2.64082	0.0988603	1	NA
1700029H14Rik	0	0	#DIV/0!	NA	NA	RIKEN cDNA 1700029H14 gene
1700029I01Rik	3.37575	1.031	0.305414	0.415065	1	NA
1700029I15Rik	1.9005	1.95725	1.02986	0.984223	1	RIKEN cDNA 1700029I15 gene
1700029J03Rik	0	0	#DIV/0!	NA	NA	RIKEN cDNA 1700029J03 gene
1700029J07Rik	0.25525	0.273	1.06954	0.982254	1	RIKEN cDNA 1700029J07 gene
1700029J11Rik	0	0.8645	#DIV/0!	0.646937	1	NA
1700029M20Rik	0.0115	0	0	1	1	RIKEN cDNA 1700029M20 gene
1700029P11Rik	0	0	#DIV/0!	NA	NA	RIKEN cDNA 1700029P11 gene
1700030C10Rik	3.4445	5.807	1.68588	0.168442	1	RIKEN cDNA 1700030C10 gene
1700030F18Rik	0	0	#DIV/0!	NA	NA	NA
1700030J22Rik	2.1785	2.06625	0.948474	0.810804	1	RIKEN cDNA 1700030J22 gene
1700030K09Rik	3.7765	5.3145	1.40726	0.0770204	1	RIKEN cDNA 1700030K09 gene
1700030L20Rik	0	0	#DIV/0!	NA	NA	RIKEN cDNA 1700030L20 gene
1700031F05Rik	0	0	#DIV/0!	NA	NA	RIKEN cDNA 1700031F05 gene
1700031M16Rik	0	0	#DIV/0!	NA	NA	RIKEN cDNA 1700031M16 gene
1700034E13Rik	0	0	#DIV/0!	NA	NA	RIKEN cDNA 1700034E13 gene
1700034F02Rik	0.17025	0.07025	0.412628	0.459899	1	NA
1700034H14Rik	65.2558	75.872	1.16269	0.544618	1	NA
1700034H15Rik	0.19075	0.05275	0.27654	0.0836908	1	RIKEN cDNA 1700034H15 gene
1700034I23Rik	0.01575	0	0	1	1	FUN14 domain containing 2 pseudogene
1700034J05Rik	0	0	#DIV/0!	NA	NA	RIKEN cDNA 1700034J05 gene
1700034K08Rik	0	0	#DIV/0!	NA	NA	RIKEN cDNA 1700034K08 gene
1700034O15Rik	0	0	#DIV/0!	NA	NA	NA
1700034P13Rik	5.9655	5.51	0.923644	0.633863	1	RIKEN cDNA 1700034P13 gene
1700036G14Rik	0	0	#DIV/0!	NA	NA	RIKEN cDNA 1700036G14 gene
1700037C18Rik	4.074	4.0955	1.00528	0.967003	1	RIKEN cDNA 1700037C18 gene
1700037H04Rik	232.148	236.918	1.02055	0.988329	1	RIKEN cDNA 1700037H04 gene
1700039E15Rik	0	0	#DIV/0!	NA	NA	NA
1700040I03Rik	175.429	165.704	0.944566	0.685187	1	NA
1700040L02Rik	0.1775	0.24725	1.39296	0.901666	1	NA
1700040N02Rik	0.37125	0.6875	1.85185	0.951226	1	NA
1700041C23Rik	0	0	#DIV/0!	NA	NA	RIKEN cDNA 1700041C23 gene
1700041M19Rik	0	0	#DIV/0!	NA	NA	RIKEN cDNA 1700041M19 gene
1700042B14Rik	0	0	#DIV/0!	NA	NA	NA
1700042G07Rik	0	0	#DIV/0!	NA	NA	RIKEN cDNA 1700042G07 gene
1700042G15Rik	0.01675	0	0	1	1	RIKEN cDNA 1700042G15 gene
1700044K03Rik	0	0	#DIV/0!	NA	NA	RIKEN cDNA 1700044K03 gene
1700045H11Rik	0	0	#DIV/0!	NA	NA	RIKEN cDNA 1700045H11 gene
1700045I19Rik	5.685	8.49775	1.49477	0.524021	1	NA
1700047G03Rik	0	0	#DIV/0!	NA	NA	RIKEN cDNA 1700047G03 gene
1700047I17Rik2	0	0	#DIV/0!	NA	NA	RIKEN cDNA 1700047I17 gene 2
1700047L14Rik	0	0	#DIV/0!	NA	NA	RIKEN cDNA 1700047L14 gene
1700047M11Rik	0	0	#DIV/0!	NA	NA	RIKEN cDNA 1700047M11 gene
1700048O20Rik	0.8415	0.78425	0.931967	0.884276	1	RIKEN cDNA 1700048O20 gene
1700049E15Rik	0	0	#DIV/0!	NA	NA	RIKEN cDNA 1700049E15 gene
1700049E22Rik	0	0	#DIV/0!	NA	NA	RIKEN cDNA 1700049E22 gene
1700049G17Rik	0.762	0.454	0.595801	0.0631702	1	NA
1700049L16Rik	0	0	#DIV/0!	NA	NA	hematological and neurological expressed 1-like pseudogene
1700052I22Rik	0	0	#DIV/0!	NA	NA	RIKEN cDNA 1700052I22 gene
1700052K11Rik	1.07	1.22225	1.14229	0.830851	1	RIKEN cDNA 1700052K11 gene
1700052N19Rik	9.7945	8.9885	0.917709	0.499877	1	NA
1700054K19Rik	0	0	#DIV/0!	NA	NA	RIKEN cDNA 1700054K19 gene
1700054N08Rik	18.7035	25.788	1.37878	0.588138	1	NA
1700054O13Rik	0	0	#DIV/0!	NA	NA	NA
1700055C04Rik	0	0	#DIV/0!	NA	NA	RIKEN cDNA 1700055C04 gene
1700055N04Rik	0.017	0.026	1.52941	1	1	NA
1700056E22Rik	0.3085	0.3595	1.16532	1	1	RIKEN cDNA 1700056E22 gene
1700057G04Rik	0	0	#DIV/0!	NA	NA	RIKEN cDNA 1700057G04 gene
1700057H15Rik	0	0	#DIV/0!	NA	NA	RIKEN cDNA 1700057H15 gene
1700057K13Rik	1.052	0.765	0.727186	1	1	NA
1700058G18Rik	9.48325	11.941	1.25917	0.80894	1	NA
1700060C20Rik	0.0625	0.08775	1.404	1	1	RIKEN cDNA 1700060C20 gene
1700061F12Rik	0	0	#DIV/0!	NA	NA	RIKEN cDNA 1700061F12 gene
1700061G19Rik	0.045	0.063	1.4	0.926558	1	RIKEN cDNA 1700061G19 gene
1700061I17Rik	0	0	#DIV/0!	NA	NA	RIKEN cDNA 1700061I17 gene
1700061J05Rik	0	1.2115	#DIV/0!	0.43525	1	NA
1700063A18Rik	0	0	#DIV/0!	NA	NA	RIKEN cDNA 1700063A18 gene
1700063D05Rik	0.15125	0.109	0.720661	1	1	RIKEN cDNA 1700063D05 gene
1700065D16Rik	0.4395	0.236	0.536974	0.705122	1	RIKEN cDNA 1700065D16 gene
1700065I16Rik	0	0	#DIV/0!	NA	NA	gasdermin pseudogene
1700065I17Rik	0	0	#DIV/0!	NA	NA	NA
1700065J11Rik	0	0	#DIV/0!	NA	NA	RIKEN cDNA 1700065J11 gene
1700065J18Rik	0.54225	0.4035	0.744122	0.92736	1	RIKEN cDNA 1700065J18 gene
1700066B17Rik	0	0	#DIV/0!	NA	NA	RIKEN cDNA 1700066B17 gene
1700066B19Rik	0.07425	0.06775	0.912458	1	1	RIKEN cDNA 1700066B19 gene
1700066M21Rik	21.2138	16.2922	0.768004	0.0774016	1	RIKEN cDNA 1700066M21 gene
1700066O22Rik	0	0	#DIV/0!	NA	NA	RIKEN cDNA 1700066O22 gene
1700067G17Rik	0	0	#DIV/0!	NA	NA	RIKEN cDNA 1700067G17 gene
1700067K01Rik	0.2465	0.4345	1.76268	0.457771	1	RIKEN cDNA 1700067K01 gene
1700067P10Rik	0	0.08625	#DIV/0!	0.67463	1	RIKEN cDNA 1700067P10 gene
1700069L16Rik	0.04825	0	0	1	1	RIKEN cDNA 1700069L16 gene
1700069P05Rik	0	0	#DIV/0!	NA	NA	RIKEN cDNA 1700069P05 gene
1700071K01Rik	0.03275	0.05025	1.53435	1	1	RIKEN cDNA 1700071K01 gene
1700072B07Rik	0	0	#DIV/0!	NA	NA	RIKEN cDNA 1700072B07 gene
1700072E05Rik	0	0	#DIV/0!	NA	NA	NA
1700073E17Rik	0.016	0.01825	1.14062	1	1	ribosomal protein L7 pseudogene
1700074P13Rik	0	0	#DIV/0!	NA	NA	RIKEN cDNA 1700074P13 gene
1700080E11Rik	0	0	#DIV/0!	NA	NA	RIKEN cDNA 1700080E11 gene
1700080N15Rik	0.6605	0.82875	1.25473	0.886817	1	RIKEN cDNA 1700080N15 gene
1700080O16Rik	0	0	#DIV/0!	NA	NA	RIKEN cDNA 1700080O16 gene
1700081H04Rik	0	0	#DIV/0!	NA	NA	RIKEN cDNA 1700081H04 gene
1700081L11Rik	442.067	450.478	1.01903	0.898806	1	NA
1700084C01Rik	0.11125	0.03	0.269663	0.62061	1	NA
1700084E18Rik	0.18	0.33925	1.88472	0.939126	1	RIKEN cDNA 1700084E18 gene
1700084J12Rik	0.14775	0.19825	1.34179	0.926047	1	ribosomal protein L7-like 1 pseudogene
1700085B03Rik	0	0	#DIV/0!	NA	NA	NA
1700086L19Rik	6.18275	6.20175	1.00307	0.884715	1	RIKEN cDNA 1700086L19 gene
1700086O06Rik	4.412	3.9215	0.888826	0.429582	1	RIKEN cDNA 1700086O06 gene
1700088E04Rik	5.28475	6.95175	1.31544	0.219237	1	RIKEN cDNA 1700088E04 gene
1700090G07Rik	0	0.42125	#DIV/0!	0.971252	1	NA
1700092M07Rik	0	0	#DIV/0!	NA	NA	RIKEN cDNA 1700092M07 gene
1700093K21Rik	0	0	#DIV/0!	NA	NA	RIKEN cDNA 1700093K21 gene
1700094D03Rik	0.34225	0.3745	1.09423	0.800904	1	RIKEN cDNA 1700094D03 gene
1700094J05Rik	0.2285	0.16375	0.71663	0.925949	1	RIKEN cDNA 1700094J05 gene
1700095B10Rik	0	0	#DIV/0!	NA	NA	RIKEN cDNA 1700095B10 gene
1700095B22Rik	8.2815	6.5375	0.78941	0.663914	1	NA
1700096J18Rik	0.25275	0.532	2.10485	0.785693	1	RIKEN cDNA 1700096J18 gene
1700096K18Rik	0.8985	0.8095	0.900946	0.956207	1	RIKEN cDNA 1700096K18 gene
1700101E01Rik	0	0	#DIV/0!	NA	NA	NA
1700102P08Rik	0.336	0.5165	1.5372	0.663893	1	RIKEN cDNA 1700102P08 gene
1700106J16Rik	0	0	#DIV/0!	NA	NA	NA
1700106N22Rik	166.823	163.237	0.978498	0.844212	1	NA
1700108F19Rik	0	0	#DIV/0!	NA	NA	RIKEN cDNA 1700108F19 gene
1700108J01Rik	0	0	#DIV/0!	NA	NA	RIKEN cDNA 1700108J01 gene
1700108M19Rik	0	0	#DIV/0!	NA	NA	NA
1700109F18Rik	10.3885	12.6762	1.22022	0.736532	1	NA
1700109G14Rik	0.135	0.21475	1.59074	0.927132	1	RIKEN cDNA 1700109G14 gene
1700109H08Rik	0.804	0.69825	0.86847	1	1	RIKEN cDNA 1700109H08 gene
1700110I01Rik	0	0	#DIV/0!	NA	NA	RIKEN cDNA 1700110I01 gene
1700110K17Rik	2.15375	2.454	1.13941	0.821101	1	RIKEN cDNA 1700110K17 gene
1700110M21Rik	0	0	#DIV/0!	NA	NA	NA
1700111N16Rik	0	0	#DIV/0!	NA	NA	RIKEN cDNA 1700111N16 gene
1700112E06Rik	1.7755	2.29925	1.29499	0.484548	1	NA
1700112H15Rik	0	0.05375	#DIV/0!	0.971252	1	RIKEN cDNA 1700112H15 gene
1700113H08Rik	0.0275	0	0	1	1	RIKEN cDNA 1700113H08 gene
1700113I22Rik	20.4485	17.1558	0.838974	0.576251	1	NA
1700119H24Rik	0	0	#DIV/0!	NA	NA	RIKEN cDNA 1700119H24 gene
1700120K04Rik	0.46675	0.3965	0.849491	0.956773	1	RIKEN cDNA 1700120K04 gene
1700121N20Rik	0	0	#DIV/0!	NA	NA	RIKEN cDNA 1700121N20 gene
1700123I01Rik	0.161	0.13275	0.824534	0.947008	1	NA
1700123K08Rik	0	0	#DIV/0!	NA	NA	RIKEN cDNA 1700123K08 gene
1700123L14Rik	0.04175	0	0	0.740043	1	nucleoporin 50 pseudogene
1700123M08Rik	0.52	0.786	1.51154	0.524712	1	RIKEN cDNA 1700123M08 gene
1700123O20Rik	22.7048	23.4808	1.03418	0.911235	1	RIKEN cDNA 1700123O20 gene
1700125D06Rik	0	0.34375	#DIV/0!	0.971246	1	NA
1700125G02Rik	0	0	#DIV/0!	NA	NA	RIKEN cDNA 1700125G02 gene
1700125G22Rik	0	0.05025	#DIV/0!	0.971253	1	RIKEN cDNA 1700125G22 gene
1700125H03Rik	0	0.045	#DIV/0!	0.971246	1	RIKEN cDNA 1700125H03 gene
1700125H20Rik	0.08425	0.04425	0.525223	1	1	RIKEN cDNA 1700125H20 gene
1700126H18Rik	0	0	#DIV/0!	NA	NA	RIKEN cDNA 1700126H18 gene
1700128F08Rik	0	0	#DIV/0!	NA	NA	U1-snRNP binding protein homolog pseudogene
1700129C05Rik	0	0	#DIV/0!	NA	NA	RIKEN cDNA 1700129C05 gene
1810006J02Rik	0	0	#DIV/0!	NA	NA	RIKEN cDNA 1810006J02 gene
1810006K21Rik	706.383	719.475	1.01853	0.993577	1	NA
1810007D17Rik	0.62875	0.678	1.07833	0.973008	1	RIKEN cDNA 1810007D17 gene
1810007I06Rik	0	0	#DIV/0!	NA	NA	NA
1810008A18Rik	539.804	563.255	1.04344	0.844231	1	NA
1810009A15Rik	19.1142	17.6197	0.921812	0.545074	1	RIKEN cDNA 1810009A15 gene
1810009J06Rik	0	0	#DIV/0!	NA	NA	RIKEN cDNA 1810009J06 gene
1810010D01Rik	0.22475	0.128	0.569522	0.753437	1	RIKEN cDNA 1810010D01 gene
1810010H24Rik	1.329	1.5915	1.19752	0.768745	1	RIKEN cDNA 1810010H24 gene
1810011H11Rik	0.076	0.29875	3.93092	0.211421	1	NA
1810011O10Rik	1.7655	1.447	0.819598	0.543278	1	NA
1810012P15Rik	564.876	565.184	1.00055	0.90115	1	NA
1810013D10Rik	714.33	694.359	0.972043	0.698328	1	NA
1810013L24Rik	10.6565	9.14975	0.858607	0.216781	1	RIKEN cDNA 1810013L24 gene
1810014B01Rik	0.428	0.519	1.21262	0.83302	1	RIKEN cDNA 1810014B01 gene
1810014F10Rik	97.5162	94.865	0.972812	0.926914	1	NA
1810018F18Rik	0	0	#DIV/0!	NA	NA	RIKEN cDNA 1810018F18 gene
1810019D21Rik	0	0	#DIV/0!	NA	NA	RIKEN cDNA 1810019D21 gene
1810019J16Rik	0	0	#DIV/0!	NA	NA	NA
1810020D17Rik	340.469	388.611	1.1414	0.415364	1	NA
1810021B22Rik	1.028	1.51725	1.47592	0.603261	1	RIKEN cDNA 1810021B22 gene
1810022K09Rik	57.5403	47.696	0.828915	0.162416	1	RIKEN cDNA 1810022K09 gene
1810024B03Rik	0.17975	0.163	0.906815	1	1	RIKEN cDNA 1810024B03 gene
1810026B05Rik	0.69875	0.8945	1.28014	0.283114	1	RIKEN cDNA 1810026B05 gene
1810026J23Rik	26.3977	24.9103	0.943651	0.561978	1	NA
1810027O10Rik	861.51	889.465	1.03245	0.892906	1	NA
1810029B16Rik	21.174	20.044	0.946633	0.93277	1	NA
1810030J14Rik	0	0	#DIV/0!	NA	NA	NA
1810030N24Rik	241.232	230.007	0.95347	0.678683	1	NA
1810030O07Rik	14.8227	15.0698	1.01666	0.977254	1	RIKEN cDNA 1810030O07 gene
1810031K17Rik	446.084	432.951	0.97056	0.769732	1	NA
1810032O08Rik	0.52	0.62225	1.19663	0.802138	1	RIKEN cDNA 1810032O08 gene
1810033B17Rik	0.0325	0	0	1	1	NA
1810035I16Rik	0	0	#DIV/0!	NA	NA	NA
1810035L17Rik	705.648	737.091	1.04456	0.843131	1	NA
1810037I17Rik	26.6675	27.3897	1.02708	0.881723	1	RIKEN cDNA 1810037I17 gene
1810041L15Rik	10.9652	11.5158	1.0502	0.853101	1	NA
1810043G02Rik	42.9918	39.9922	0.930231	0.534249	1	RIKEN cDNA 1810043G02 gene
1810043H04Rik	55.9468	52.074	0.930778	0.545729	1	NA
1810044D09Rik	3.59675	1.629	0.452909	0.0766721	1	RIKEN cDNA 1810044D09 gene
1810046J19Rik	1621.99	1772.75	1.09295	0.598284	1	NA
1810046K07Rik	0	0	#DIV/0!	NA	NA	RIKEN cDNA 1810046K07 gene
1810048J11Rik	319.202	286.81	0.898523	0.394518	1	NA
1810049H13Rik	81.3775	87.0948	1.07026	0.884149	1	NA
1810053B23Rik	0	0	#DIV/0!	NA	NA	RIKEN cDNA 1810053B23 gene
1810055G02Rik	12.5947	13.673	1.08561	0.828448	1	RIKEN cDNA 1810055G02 gene
1810058I24Rik	64.4025	67.1753	1.04305	0.840957	1	RIKEN cDNA 1810058I24 gene
1810062G17Rik	1.84875	1.67725	0.907235	0.911896	1	RIKEN cDNA 1810062G17 gene
1810062O18Rik	1.1245	1.05675	0.939751	0.850501	1	RIKEN cDNA 1810062O18 gene
1810063B05Rik	245.352	212.562	0.866357	0.322022	1	NA
1810063B07Rik	161.543	189.449	1.17274	0.363581	1	NA
1810064F22Rik	0	0	#DIV/0!	NA	NA	RIKEN cDNA 1810064F22 gene
1810065E05Rik	0.236	0.15725	0.666314	0.930834	1	RIKEN cDNA 1810065E05 gene
1810074P20Rik	387.799	355.582	0.916924	0.475964	1	NA
2010001E11Rik	0	0	#DIV/0!	NA	NA	NA
2010001M06Rik	23.1758	17.6288	0.760655	0.343167	1	NA
2010001M09Rik	0	0	#DIV/0!	NA	NA	NA
2010002M12Rik	0.6405	0.966	1.5082	0.176179	1	NA
2010002N04Rik	119.379	92.9515	0.778627	0.139839	1	NA
2010003K11Rik	0.7755	0.848	1.09349	0.956863	1	RIKEN cDNA 2010003K11 gene
2010003K15Rik	0	0	#DIV/0!	NA	NA	NA
2010005H15Rik	0.13375	0.079	0.590654	1	1	RIKEN cDNA 2010005H15 gene
2010007H12Rik	126.891	188.936	1.48896	0.166062	1	NA
2010009K17Rik	0.19625	0.39025	1.98854	0.744862	1	RIKEN cDNA 2010009K17 gene
2010011I20Rik	605.652	329.215	0.543571	0.00152736	0.356122	NA
2010012O05Rik	18.51	18.3875	0.993382	0.91689	1	NA
2010015L04Rik	1.345	1.03175	0.7671	0.183872	1	NA
2010016I18Rik	0.07125	0.264	3.70526	0.21858	1	RIKEN cDNA 2010016I18 gene
2010106E10Rik	0	0	#DIV/0!	NA	NA	RIKEN cDNA 2010106E10 gene
2010106G01Rik	349.431	301.86	0.863862	0.290465	1	NA
2010107E04Rik	954.279	1016.44	1.06513	0.715186	1	NA
2010107G12Rik	0.11775	0.087	0.738854	0.781599	1	NA
2010107G23Rik	42.9582	41.2347	0.95988	0.720652	1	NA
2010107H07Rik	90.2387	104.168	1.15436	0.490687	1	NA
2010109I03Rik	0	0	#DIV/0!	NA	NA	RIKEN cDNA 2010109I03 gene
2010109K11Rik	23.5565	20.2943	0.861514	0.679469	1	NA
2010110P09Rik	58.718	83.4792	1.4217	0.133106	1	NA
2010111I01Rik	6.36575	5.50025	0.864038	0.232032	1	RIKEN cDNA 2010111I01 gene
2010204K13Rik	0.938	0.7795	0.831023	0.808026	1	RIKEN cDNA 2010204K13 gene
2010300C02Rik	0.31475	0.4725	1.50119	0.268624	1	RIKEN cDNA 2010300C02 gene
2010305A19Rik	197.717	212.354	1.07403	0.733178	1	NA
2010315B03Rik	0	0	#DIV/0!	NA	NA	RIKEN cDNA 2010315B03 gene
2010317E24Rik	1.9075	1.78425	0.935387	1	1	NA
2010320M18Rik	8.35925	9.79125	1.17131	0.44336	1	RIKEN cDNA 2010320M18 gene
2010321M09Rik	148.001	178.171	1.20385	0.286826	1	NA
2200002D01Rik	1.7675	2.65875	1.50424	0.39738	1	RIKEN cDNA 2200002D01 gene
2200002J24Rik	0	0	#DIV/0!	NA	NA	RIKEN cDNA 2200002J24 gene
2200002K05Rik	1557.02	1434.7	0.92144	0.451911	1	NA
2210009G21Rik	64.2915	48.3465	0.751989	0.19556	1	NA
2210010C04Rik	0.11675	0	0	0.125764	1	RIKEN cDNA 2210010C04 gene
2210010C17Rik	0.41275	3.08575	7.47608	0.186366	1	NA
2210012G02Rik	324.169	337.279	1.04044	0.911785	1	NA
2210013O21Rik	140.328	155.289	1.10662	0.489335	1	NA
2210015D19Rik	15.638	17.0955	1.0932	0.589546	1	NA
2210016F16Rik	9.027	8.739	0.968096	0.768515	1	RIKEN cDNA 2210016F16 gene
2210016L21Rik	91.9463	98.749	1.07399	0.668909	1	RIKEN cDNA 2210016L21 gene
2210018M11Rik	5.0785	4.03375	0.79428	0.12849	1	NA
2210019I11Rik	0	0	#DIV/0!	NA	NA	NA
2210020M01Rik	291.08	230.222	0.790926	0.100678	1	NA
2210021J22Rik	269.304	254.043	0.943334	0.595777	1	NA
2210039B01Rik	0.2385	0.0405	0.169811	0.28036	1	RIKEN cDNA 2210039B01 gene
2210403K04Rik	249.237	245.942	0.986782	0.93231	1	NA
2210404J11Rik	65.165	62.3485	0.956779	0.756663	1	NA
2210404O07Rik	1.281	1.3555	1.05816	1	1	NA
2210407C18Rik	0.17225	0.2015	1.16981	1	1	RIKEN cDNA 2210407C18 gene
2210408F21Rik	17.205	15.2625	0.887097	0.443284	1	RIKEN cDNA 2210408F21 gene
2210408I21Rik	1.39825	1.301	0.930449	0.580386	1	RIKEN cDNA 2210408I21 gene
2210409E12Rik	0.207	0.18175	0.878019	1	1	transcription elongation factor B (SIII), polypeptide 2 pseudogene
2210411K11Rik	20.2142	32.0767	1.58684	0.114646	1	NA
2210414B05Rik	0	0	#DIV/0!	NA	NA	RIKEN cDNA 2210414B05 gene
2210415F13Rik	0	0	#DIV/0!	NA	NA	NA
2210417A02Rik	0	0	#DIV/0!	NA	NA	RIKEN cDNA 2210417A02 gene
2210417K05Rik	11.2922	8.90925	0.78897	0.631809	1	NA
2300002M23Rik	0	0	#DIV/0!	NA	NA	RIKEN cDNA 2300002M23 gene
2300003K06Rik	0	0	#DIV/0!	NA	NA	RIKEN cDNA 2300003K06 gene
2300005B03Rik	2.24375	3.30325	1.4722	0.462156	1	NA
2300009A05Rik	7.2145	6.29975	0.873207	0.565116	1	RIKEN cDNA 2300009A05 gene
2310001A20Rik	986.397	1026.34	1.04049	0.90061	1	NA
2310001H17Rik	0.49025	0.699	1.4258	0.575522	1	RIKEN cDNA 2310001H17 gene
2310001K24Rik	3.735	4.4205	1.18353	0.657792	1	RIKEN cDNA 2310001K24 gene
2310002J15Rik	0.27825	0.166	0.596586	0.747712	1	NA
2310002L09Rik	0	0.039	#DIV/0!	0.650939	1	RIKEN cDNA 2310002L09 gene
2310002L13Rik	5.46825	2.462	0.450235	0.324462	1	NA
2310003C23Rik	147.561	164.757	1.11654	0.57687	1	NA
2310003F16Rik	1002.39	958.307	0.956019	0.619417	1	NA
2310003H01Rik	11.5668	12.4232	1.07405	0.74972	1	NA
2310003L22Rik	368.613	389.103	1.05559	0.822893	1	NA
2310004I24Rik	229.054	231.821	1.01208	0.93567	1	NA
2310004N24Rik	527.137	527.552	1.00079	0.895761	1	NA
2310005A03Rik	0	0	#DIV/0!	NA	NA	RIKEN cDNA 2310005A03 gene
2310005G13Rik	0.02425	0.031	1.27835	1	1	NA
2310007B03Rik	0	0	#DIV/0!	NA	NA	RIKEN cDNA 2310007B03 gene
2310007L24Rik	0.136	0.04325	0.318015	0.822882	1	NA
2310008H04Rik	54.8495	59.2362	1.07998	0.794711	1	NA
2310008H09Rik	318.812	359.65	1.12809	0.480447	1	NA
2310009A05Rik	20.6403	22.015	1.06661	0.787142	1	RIKEN cDNA 2310009A05 gene
2310009B15Rik	8.7965	8.053	0.915478	0.661478	1	RIKEN cDNA 2310009B15 gene
2310010M20Rik	0.71225	0.84225	1.18252	1	1	NA
2310011J03Rik	41.6865	44.8685	1.07633	0.719227	1	RIKEN cDNA 2310011J03 gene
2310014F07Rik	0.7395	0.855	1.15619	1	1	NA
2310014H01Rik	122.676	137.476	1.12064	0.483799	1	NA
2310014L17Rik	0.06675	0.08425	1.26217	1	1	NA
2310015A10Rik	1.8745	1.542	0.822619	0.23222	1	RIKEN cDNA 2310015A10 gene
2310015B20Rik	0.805	0	0	0.140863	1	NA
2310015D24Rik	0.06325	0	0	0.464994	1	RIKEN cDNA 2310015D24 gene
2310016C08Rik	117.608	137.922	1.17273	0.432633	1	NA
2310016M24Rik	1103.12	1278.83	1.15928	0.313191	1	NA
2310021P13Rik	517.057	529.92	1.02488	0.982776	1	NA
2310022A10Rik	5.37725	6.123	1.13869	0.549345	1	RIKEN cDNA 2310022A10 gene
2310022B05Rik	9.83125	14.1822	1.44257	0.0423223	1	RIKEN cDNA 2310022B05 gene
2310028H24Rik	380.541	439.862	1.15589	0.378884	1	NA
2310028O11Rik	1702.99	1774.71	1.04212	0.849349	1	NA
2310030A07Rik	0	0	#DIV/0!	NA	NA	RIKEN cDNA 2310030A07 gene
2310030G06Rik	0.65	0.40525	0.623462	0.422297	1	RIKEN cDNA 2310030G06 gene
2310030N02Rik	146.878	137.95	0.939212	0.632359	1	NA
2310033E01Rik	0.41275	0	0	1	1	NA
2310033P09Rik	9.152	10.1875	1.11314	0.68701	1	RIKEN cDNA 2310033P09 gene
2310034C09Rik	0	0	#DIV/0!	NA	NA	RIKEN cDNA 2310034C09 gene
2310034G01Rik	1.3975	1.37425	0.983363	0.996715	1	RIKEN cDNA 2310034G01 gene
2310034O05Rik	0.3175	0.41825	1.31732	0.99509	1	RIKEN cDNA 2310034O05 gene
2310035C23Rik	15.2005	10.825	0.712148	0.0557406	1	NA
2310035K24Rik	258.53	277.525	1.07347	0.715477	1	NA
2310036O22Rik	39.8852	64.6205	1.62016	0.087039	1	NA
2310037I24Rik	140.57	133.494	0.94966	0.707328	1	NA
2310039H08Rik	3.90325	5.29625	1.35688	0.37101	1	RIKEN cDNA 2310039H08 gene
2310040G24Rik	0.95575	2.53	2.64714	0.0198597	1	RIKEN cDNA 2310040G24 gene
2310042D19Rik	24.64	30.7987	1.24995	0.658426	1	NA
2310042E22Rik	0.02875	0.0405	1.4087	1	1	NA
2310043J07Rik	2.1755	1.19875	0.551023	0.751217	1	NA
2310043L19Rik	0	0	#DIV/0!	NA	NA	RIKEN cDNA 2310043L19 gene
2310044G17Rik	20.5882	18.9857	0.922164	0.593685	1	NA
2310044H10Rik	3092.39	4018.2	1.29938	0.124067	1	NA
2310045N01Rik	46.4663	39.6925	0.854222	0.191232	1	NA
2310046A06Rik	52.0812	51.6335	0.991403	0.912672	1	NA
2310046K01Rik	199.605	207.037	1.03724	0.855532	1	NA
2310046O06Rik	944.716	875.172	0.926386	0.476069	1	NA
2310047B19Rik	198.403	207.146	1.04407	0.847089	1	NA
2310047M10Rik	32.586	30.6752	0.941363	0.583042	1	NA
2310050B05Rik	19.51	28.7033	1.47121	0.363375	1	NA
2310050C09Rik	0	0	#DIV/0!	NA	NA	RIKEN cDNA 2310050C09 gene
2310057J16Rik	334.384	437.143	1.30731	0.248523	1	NA
2310057J18Rik	0.16975	0.14725	0.867452	1	1	RIKEN cDNA 2310057J18 gene
2310057M21Rik	16.9587	14.8355	0.874799	0.31046	1	RIKEN cDNA 2310057M21 gene
2310057N15Rik	0	0	#DIV/0!	NA	NA	RIKEN cDNA 2310057N15 gene
2310061C15Rik	255.048	271.606	1.06492	0.717895	1	NA
2310061I04Rik	51.034	63.1043	1.23651	0.145639	1	RIKEN cDNA 2310061I04 gene
2310061J03Rik	5.39025	5.92825	1.09981	0.767032	1	NA
2310061N02Rik	0	0	#DIV/0!	NA	NA	RIKEN cDNA 2310061N02 gene
2310065F04Rik	0.2095	0.0845	0.403341	0.229609	1	RIKEN cDNA 2310065F04 gene
2310067B10Rik	15.6263	17.545	1.12279	0.438768	1	NA
2310068J16Rik	1.4445	0.9885	0.68432	0.340787	1	RIKEN cDNA 2310068J16 gene
2310069B03Rik	0.10475	0.04675	0.446301	0.694935	1	RIKEN cDNA 2310069B03 gene
2310069G16Rik	4.31225	6.71525	1.55725	0.0785478	1	RIKEN cDNA 2310069G16 gene
2310079F23Rik	121.662	101.249	0.832211	0.252771	1	NA
2310079G19Rik	0	0	#DIV/0!	NA	NA	RIKEN cDNA 2310079G19 gene
2400001E08Rik	881.505	904.957	1.0266	0.950507	1	NA
2400003C14Rik	1358	1303.09	0.959566	0.599677	1	NA
2410001C21Rik	1883.68	1852.77	0.983591	0.78969	1	NA
2410002F23Rik	16.03	16.6092	1.03614	0.934829	1	RIKEN cDNA 2410002F23 gene
2410002I01Rik	208.65	242.027	1.15997	0.466667	1	NA
2410002O22Rik	1068.36	918.431	0.859666	0.175276	1	NA
2410003K15Rik	212.889	206.314	0.969115	0.860302	1	NA
2410004A20Rik	1.15375	0	0	0.510984	1	NA
2410004B18Rik	22.3693	22.17	0.991093	0.890222	1	RIKEN cDNA 2410004B18 gene
2410004I01Rik	0	0.124	#DIV/0!	0.438165	1	RIKEN cDNA 2410004I01 gene
2410004N09Rik	3.47925	4.702	1.35144	0.443026	1	NA
2410004P03Rik	0.14475	0.1045	0.721934	0.780566	1	RIKEN cDNA 2410004P03 gene
2410006H16Rik	21.4315	21.3463	0.996022	0.976888	1	RIKEN cDNA 2410006H16 gene
2410007B07Rik	0	0	#DIV/0!	NA	NA	NA
2410012M07Rik	0	0.019	#DIV/0!	0.971246	1	NA
2410015M20Rik	78.062	89.2395	1.14319	0.372368	1	RIKEN cDNA 2410015M20 gene
2410016O06Rik	1.40275	4.22675	3.01319	0.0578906	1	NA
2410017I17Rik	0	0	#DIV/0!	NA	NA	RIKEN cDNA 2410017I17 gene
2410017P09Rik	534.841	530.823	0.992487	0.786193	1	NA
2410018L13Rik	0.67275	0.5825	0.865849	0.743769	1	RIKEN cDNA 2410018L13 gene
2410018M08Rik	1.17225	1.49475	1.27511	0.392299	1	NA
2410022L05Rik	407.876	465.832	1.14209	0.458047	1	NA
2410042D21Rik	99.2395	96.4505	0.971896	0.843131	1	NA
2410057H14Rik	8.41225	4.6345	0.550923	0.302675	1	NA
2410066E13Rik	633.5	539.912	0.852268	0.453335	1	NA
2410075B13Rik	57.555	76.5817	1.33058	0.155542	1	NA
2410076I21Rik	1.329	1.69575	1.27596	0.61587	1	NA
2410088K16Rik	0	0	#DIV/0!	NA	NA	NA
2410089E03Rik	1.39025	1.3145	0.945513	0.690194	1	NA
2410091C18Rik	585.374	582.017	0.994266	0.8496	1	NA
2410114N07Rik	0	0	#DIV/0!	NA	NA	NA
2410127L17Rik	0.14375	0.07375	0.513043	0.662952	1	NA
2410131K14Rik	7.7405	9.0645	1.17105	0.378008	1	RIKEN cDNA 2410131K14 gene
2410137F16Rik	5.61	3.173	0.565597	0.409903	1	NA
2410137M14Rik	0.095	0.05	0.526316	1	1	RIKEN cDNA 2410137M14 gene
2410141K09Rik	0	0	#DIV/0!	NA	NA	RIKEN cDNA 2410141K09 gene
2500003M10Rik	1088.13	1107.65	1.01794	0.935495	1	NA
2500004C02Rik	0.9805	1.1965	1.2203	0.56824	1	RIKEN cDNA 2500004C02 gene
2510002D24Rik	9.91775	9.85025	0.993194	1	1	RIKEN cDNA 2510002D24 gene
2510003D18Rik	2.3205	0.855	0.368455	0.553858	1	NA
2510003E04Rik	14.877	30.873	2.07522	0.0195394	1	NA
2510006D16Rik	799.853	783.282	0.979283	0.761712	1	NA
2510009E07Rik	36.6525	31.4458	0.857943	0.414618	1	RIKEN cDNA 2510009E07 gene
2510012J08Rik	249.867	256.107	1.02498	0.994603	1	NA
2510039O18Rik	2.7705	3.7375	1.34903	0.160462	1	RIKEN cDNA 2510039O18 gene
2510049J12Rik	0.0865	0.0505	0.583815	0.747389	1	NA
2600006L11Rik	0	0	#DIV/0!	NA	NA	NA
2610001J05Rik	61.7095	54.0665	0.876145	0.239776	1	RIKEN cDNA 2610001J05 gene
2610002D18Rik	2.2185	3.0815	1.389	0.764645	1	NA
2610002I17Rik	253.109	256.431	1.01312	0.926497	1	NA
2610002J02Rik	56.1502	59.966	1.06796	0.730474	1	NA
2610002M06Rik	8.6345	5.46225	0.632608	0.0202958	1	RIKEN cDNA 2610002M06 gene
2610005L07Rik	0.36975	0.3745	1.01285	0.9388	1	cadherin 11 pseudogene
2610008E11Rik	3.6645	2.78925	0.761154	0.190505	1	RIKEN cDNA 2610008E11 gene
2610015P09Rik	1.38625	1.3595	0.980703	0.832941	1	NA
2610017I09Rik	0	0.0625	#DIV/0!	0.971246	1	NA
2610018G03Rik	3.07375	1.96975	0.64083	0.217326	1	NA
2610019F03Rik	594.294	606.507	1.02055	0.95292	1	NA
2610020C07Rik	0.97125	1.3755	1.41622	0.339217	1	RIKEN cDNA 2610020C07 gene
2610020H08Rik	0.41075	0.09425	0.229458	0.0210364	1	NA
2610021K21Rik	11.509	10.3703	0.901056	0.93548	1	NA
2610024G14Rik	327.801	384.95	1.17434	0.324641	1	NA
2610027L16Rik	327.958	326.855	0.996638	0.881889	1	NA
2610028E06Rik	0	0	#DIV/0!	NA	NA	RIKEN cDNA 2610028E06 gene
2610028H24Rik	0.22975	0.17425	0.758433	0.753442	1	RIKEN cDNA 2610028H24 gene
2610029G23Rik	255.559	300.116	1.17436	0.385773	1	NA
2610029I01Rik	415.849	378.023	0.90904	0.390284	1	NA
2610034B18Rik	19.548	20.5195	1.0497	0.803977	1	NA
2610034M16Rik	0.12875	0.0835	0.648544	0.589861	1	NA
2610035D17Rik	13.9718	15.8415	1.13382	0.418008	1	RIKEN cDNA 2610035D17 gene
2610037D02Rik	0.6315	0.41325	0.654394	0.240559	1	RIKEN cDNA 2610037D02 gene
2610039C10Rik	52.6632	47.1553	0.895411	0.550814	1	NA
2610044O15Rik	111.7	92.357	0.826831	0.235783	1	NA
2610100L16Rik	0.25175	0.345	1.37041	0.765869	1	NA
2610101N10Rik	435.777	433.063	0.993772	0.889933	1	NA
2610109H07Rik	21.1578	30.6167	1.44707	0.246592	1	NA
2610203C20Rik	1.72275	1.68075	0.97562	0.994427	1	NA
2610203C22Rik	0.4265	0.322	0.754982	0.701848	1	RIKEN cDNA 2610203C22 gene
2610204G22Rik	8.852	7.7255	0.872741	0.883196	1	NA
2610206C17Rik	2.48775	2.655	1.06723	0.925797	1	RIKEN cDNA 2610206C17 gene
2610301B20Rik	15.9352	16.0975	1.01018	0.933824	1	RIKEN cDNA 2610301B20 gene
2610301G19Rik	704.998	679.365	0.963642	0.688779	1	NA
2610305D13Rik	3.44775	1.68825	0.489667	0.000999879	0.274299	NA
2610306M01Rik	4.7235	5.37775	1.13851	0.586966	1	RIKEN cDNA 2610306M01 gene
2610318N02Rik	0.0615	0	0	0.729076	1	RIKEN cDNA 2610318N02 gene
2610507B11Rik	20.7505	15.2852	0.736621	0.120182	1	RIKEN cDNA 2610507B11 gene
2610507I01Rik	5.1705	5.41025	1.04637	0.865634	1	RIKEN cDNA 2610507I01 gene
2610524H06Rik	17.7462	21.023	1.18464	0.336308	1	RIKEN cDNA 2610524H06 gene
2610528A11Rik	0.1875	0.10075	0.537333	0.870008	1	RIKEN cDNA 2610528A11 gene
2610528E23Rik	101.475	108.454	1.06877	0.75554	1	NA
2610528J11Rik	0	0	#DIV/0!	NA	NA	RIKEN cDNA 2610528J11 gene
2700007P21Rik	379.718	339.076	0.892969	0.375515	1	NA
2700023E23Rik	5.55575	8.9	1.60194	0.458726	1	NA
2700029M09Rik	27.2905	28.3255	1.03793	0.873254	1	NA
2700046A07Rik	0.01925	0.03625	1.88312	0.951788	1	RIKEN cDNA 2700046A07 gene
2700046G09Rik	0.84875	1.0985	1.29426	0.549301	1	RIKEN cDNA 2700046G09 gene
2700049A03Rik	1.20125	1.16375	0.968783	0.964478	1	RIKEN cDNA 2700049A03 gene
2700050L05Rik	133.676	144.719	1.08261	0.915301	1	NA
2700060E02Rik	27.4342	30.663	1.11769	0.490848	1	NA
2700062C07Rik	7.72425	8.8	1.13927	0.52955	1	RIKEN cDNA 2700062C07 gene
2700078E11Rik	694.286	501.161	0.721837	0.109615	1	NA
2700078K21Rik	673.202	800.777	1.18951	0.226913	1	NA
2700081O15Rik	2.4635	1.9885	0.807185	0.236761	1	RIKEN cDNA 2700081O15 gene
2700086A05Rik	0.576	0.438	0.760417	0.802018	1	NA
2700089E24Rik	44.012	39.0168	0.886503	0.316149	1	NA
2700090O03Rik	65.8898	69.5927	1.0562	0.816289	1	NA
2700094K13Rik	53.1578	54.1865	1.01935	0.944561	1	NA
2700097O09Rik	4.14825	4.11075	0.99096	0.944365	1	RIKEN cDNA 2700097O09 gene
2700099C18Rik	2.5865	3.02225	1.16847	0.557133	1	NDC80 homolog, kinetochore complex component pseudogene
2810001G20Rik	3.513	3.9195	1.11571	0.753764	1	RIKEN cDNA 2810001G20 gene
2810002D19Rik	2.7445	2.88425	1.05092	1	1	RIKEN cDNA 2810002D19 gene
2810002N01Rik	247.412	290.973	1.17607	0.352382	1	NA
2810004N23Rik	13.3238	13.9693	1.04845	0.810148	1	RIKEN cDNA 2810004N23 gene
2810006K23Rik	5.5835	6.253	1.11991	0.471915	1	RIKEN cDNA 2810006K23 gene
2810007J24Rik	0	0	#DIV/0!	NA	NA	NA
2810008D09Rik	6.70375	8.963	1.33701	0.231976	1	NA
2810008M24Rik	569.233	475.607	0.835523	0.165794	1	NA
2810021B07Rik	42.7765	46.722	1.09224	0.933964	1	NA
2810021J22Rik	1.39975	1.23475	0.882122	0.518376	1	RIKEN cDNA 2810021J22 gene
2810025M15Rik	9.8265	9.94025	1.01158	0.971061	1	RIKEN cDNA 2810025M15 gene
2810030E01Rik	74.8953	78.262	1.04495	0.892073	1	NA
2810032G03Rik	6.8855	6.7875	0.985767	0.906015	1	RIKEN cDNA 2810032G03 gene
2810046L04Rik	158.51	171.275	1.08053	0.678039	1	NA
2810047C21Rik1	0.02075	0.02625	1.26506	1	1	RIKEN cDNA 2810047C21 gene 1
2810055F11Rik	15.0363	17.1855	1.14294	0.768723	1	NA
2810055G20Rik	0.1465	0.3595	2.45392	0.0916798	1	NA
2810403A07Rik	10.6928	10.7297	1.00346	0.949501	1	NA
2810403D21Rik	0.71625	0.3065	0.427923	0.278586	1	RIKEN cDNA 2810403D21 gene
2810405F15Rik	0	0.028	#DIV/0!	0.971253	1	RIKEN cDNA 2810405F15 gene
2810405K02Rik	618.265	650.2	1.05165	0.808763	1	NA
2810407C02Rik	437.421	322.423	0.737098	0.0199692	1	NA
2810408A11Rik	0.261	0.45	1.72414	0.532168	1	RIKEN cDNA 2810408A11 gene
2810408I11Rik	0.7885	0.5735	0.72733	0.771742	1	RIKEN cDNA 2810408I11 gene
2810408M09Rik	6.01575	5.4095	0.899223	0.428468	1	NA
2810410L24Rik	0.24475	0.459	1.87538	0.263798	1	RIKEN cDNA 2810410L24 gene
2810417H13Rik	0.01425	0.01425	1	1	1	NA
2810422J05Rik	264.915	338.255	1.27684	0.122713	1	NA
2810422O20Rik	59.2758	54.098	0.91265	0.634552	1	NA
2810428I15Rik	170.647	169.333	0.9923	0.871027	1	NA
2810429I04Rik	0.18825	0.568	3.01726	0.293516	1	RIKEN cDNA 2810429I04 gene
2810432D09Rik	135.494	180.438	1.33171	0.0857678	1	NA
2810432L12Rik	1589.63	1710.49	1.07603	0.736481	1	NA
2810433D01Rik	0.145	0	0	0.245203	1	RIKEN cDNA 2810433D01 gene
2810442I21Rik	0	0	#DIV/0!	NA	NA	NA
2810442N19Rik	0.12025	0.08425	0.700624	1	1	RIKEN cDNA 2810442N19 gene
2810453I06Rik	158.198	204.8	1.29458	0.160197	1	NA
2810454H06Rik	0.34275	0.4955	1.44566	0.45197	1	RIKEN cDNA 2810454H06 gene
2810459M11Rik	0.0325	0.16025	4.93077	0.120498	1	RIKEN cDNA 2810459M11 gene
2810474O19Rik	2.1255	2.44775	1.15161	0.463757	1	NA
2900002K06Rik	63.5707	49.3858	0.776863	0.198933	1	NA
2900005J15Rik	0.79725	0.78	0.978363	1	1	RIKEN cDNA 2900005J15 gene
2900006K08Rik	29.4605	22.0725	0.749224	0.306671	1	NA
2900010M23Rik	793.238	879.826	1.10916	0.477031	1	NA
2900011O08Rik	95.2692	104.404	1.09588	0.543018	1	RIKEN cDNA 2900011O08 gene
2900026A02Rik	4.876	5.21175	1.06886	0.628678	1	RIKEN cDNA 2900026A02 gene
2900041M22Rik	5.256	5.343	1.01655	0.977977	1	RIKEN cDNA 2900041M22 gene
2900052N01Rik	6.0105	7.05975	1.17457	0.399519	1	RIKEN cDNA 2900052N01 gene
2900053A13Rik	340.165	356.625	1.04839	0.788001	1	NA
2900056M20Rik	11.5495	8.756	0.758128	0.0382194	1	NA
2900060B14Rik	0.257	0.569	2.21401	0.402435	1	RIKEN cDNA 2900060B14 gene
2900064A13Rik	937.161	1017.16	1.08536	0.560335	1	NA
2900073G15Rik	262.858	284.151	1.08101	0.728422	1	NA
2900079G21Rik	1.01175	1.177	1.16333	0.470971	1	RIKEN cDNA 2900079G21 gene
2900092C05Rik	0	0	#DIV/0!	NA	NA	RIKEN cDNA 2900092C05 gene
2900092D14Rik	0	0.012	#DIV/0!	0.971246	1	RIKEN cDNA 2900092D14 gene
2900092E17Rik	523.586	567.692	1.08424	0.569854	1	NA
2900093L17Rik	0.41275	2.079	5.03695	0.442141	1	NA
2900097C17Rik	33.34	26.3663	0.790829	0.113925	1	RIKEN cDNA 2900097C17 gene
3000002C10Rik	0.98925	1.11875	1.13091	0.844833	1	glyceraldehyde-3-phosphate dehydrogenase pseudogene
3010026O09Rik	18.0783	21.8478	1.20851	0.274608	1	NA
3110001D03Rik	296.792	319.336	1.07596	0.682642	1	NA
3110001I22Rik	1.19925	0.94375	0.78695	0.406766	1	NA
3110002H16Rik	29.3625	33.3698	1.13648	0.409829	1	NA
3110003A17Rik	78.9753	56.5973	0.716645	0.098129	1	NA
3110007F17Rik	0.43775	0.3615	0.825814	0.884261	1	NA
3110009E18Rik	0.92825	1.0665	1.14894	0.868579	1	RIKEN cDNA 3110009E18 gene
3110021A11Rik	0.15	0.2905	1.93667	0.594738	1	RIKEN cDNA 3110021A11 gene
3110035E14Rik	0	0	#DIV/0!	NA	NA	NA
3110039I08Rik	0.311	0.5855	1.88264	0.443035	1	RIKEN cDNA 3110039I08 gene
3110039M20Rik	0	0	#DIV/0!	NA	NA	RIKEN cDNA 3110039M20 gene
3110040N11Rik	13.2487	11.6237	0.877347	0.407035	1	RIKEN cDNA 3110040N11 gene
3110043O21Rik	52.6185	45.9967	0.874155	0.211693	1	NA
3110045C21Rik	2.344	2.17625	0.928434	0.776392	1	RIKEN cDNA 3110045C21 gene
3110047P20Rik	6.61875	5.78525	0.87407	0.429459	1	NA
3110052M02Rik	5.833	4.584	0.785873	0.0841916	1	NA
3110056O03Rik	439.314	469.656	1.06907	0.692814	1	NA
3110057O12Rik	0.794	0.5465	0.688287	0.34036	1	NA
3110062M04Rik	3.2165	4.03975	1.25595	0.339002	1	NA
3110070M22Rik	0.97275	1.432	1.47212	0.378276	1	RIKEN cDNA 3110070M22 gene
3110079O15Rik	0.07975	0.354	4.43887	0.520774	1	NA
3110082D06Rik	39.2077	31.776	0.810452	0.379572	1	NA
3110082I17Rik	5.716	4.7675	0.834062	0.352994	1	RIKEN cDNA 3110082I17 gene
3110099E03Rik	0	0	#DIV/0!	NA	NA	RIKEN cDNA 3110099E03 gene
3200002M19Rik	71.7297	66.669	0.929447	0.608355	1	NA
3230401D17Rik	34.036	37.8035	1.11069	0.822683	1	NA
3300002I08Rik	0.75375	0.93375	1.23881	0.715904	1	RIKEN cDNA 3300002I08 gene
3425401B19Rik	0.93125	0.84175	0.903893	0.733353	1	RIKEN cDNA 3425401B19 gene
3632451O06Rik	89.8075	81.412	0.906517	0.342358	1	NA
3632454L22Rik	0.03575	0.024	0.671329	0.899934	1	RIKEN cDNA 3632454L22 gene
3830403N18Rik	0	0.041	#DIV/0!	0.971252	1	RIKEN cDNA 3830403N18 gene
3830406C13Rik	23.155	21.6405	0.934593	0.543645	1	RIKEN cDNA 3830406C13 gene
3830408C21Rik	0.94475	0.99775	1.0561	1	1	RIKEN cDNA 3830408C21 gene
3830417A13Rik	0.07225	0	0	0.504814	1	RIKEN cDNA 3830417A13 gene
3830431G21Rik	802.985	860.555	1.0717	0.801263	1	NA
3930402G23Rik	0	0.04475	#DIV/0!	0.42756	1	RIKEN cDNA 3930402G23 gene
4430402I18Rik	0.22675	0.377	1.66262	0.48368	1	RIKEN cDNA 4430402I18 gene
4632411B12Rik	738.454	649.406	0.879413	0.426058	1	NA
4632415K11Rik	207.964	198.091	0.952527	0.596044	1	NA
4632415L05Rik	3.75225	3.32275	0.885535	0.498517	1	RRS1 ribosome biogenesis regulator homolog pseudogene
4632427E13Rik	1.05725	0.9525	0.900922	0.893026	1	RIKEN cDNA 4632427E13 gene
4632428C04Rik	9.13225	7.56025	0.827863	0.148623	1	RIKEN cDNA 4632428C04 gene
4632428N05Rik	0	0.0315	#DIV/0!	0.295003	1	NA
4632434I11Rik	0.79175	0.64925	0.820019	0.458943	1	NA
4732415M23Rik	8.92875	17.2353	1.93031	0.1601	1	NA
4732416N19Rik	8.03225	5.60725	0.698092	0.29366	1	RIKEN cDNA 4732416N19 gene
4732418C07Rik	378.101	427.377	1.13032	0.422052	1	NA
4732456N10Rik	0.05475	0.057	1.0411	1	1	NA
4732471D19Rik	74.223	85.8025	1.15601	0.727325	1	NA
4732471J01Rik	0.7265	0.72225	0.99415	0.935783	1	RIKEN cDNA 4732471J01 gene
4732490B19Rik	0	0	#DIV/0!	NA	NA	RIKEN cDNA 4732490B19 gene
4831426I19Rik	22.2213	19.0542	0.857479	0.608056	1	NA
4831440E17Rik	0.10275	0.209	2.03406	0.203968	1	RIKEN cDNA 4831440E17 gene
4832428D23Rik	2.30925	0.34375	0.148858	0.365855	1	NA
4833403I15Rik	0	0	#DIV/0!	NA	NA	NA
4833418N02Rik	0.18825	0.364	1.9336	0.39624	1	RIKEN cDNA 4833418N02 gene
4833419F23Rik	0.206	0.4195	2.03641	0.654843	1	RIKEN cDNA 4833419F23 gene
4833420G17Rik	7.05075	8.058	1.14286	0.430551	1	RIKEN cDNA 4833420G17 gene
4833422C13Rik	1.7215	1.611	0.935812	0.755854	1	RIKEN cDNA 4833422C13 gene
4833422F24Rik	0	0	#DIV/0!	NA	NA	NA
4833423E24Rik	0	0	#DIV/0!	NA	NA	RIKEN cDNA 4833423E24 gene
4833424O15Rik	0.50225	0.48425	0.964161	0.866647	1	NA
4833427G06Rik	0	0	#DIV/0!	NA	NA	RIKEN cDNA 4833427G06 gene
4833428L15Rik	0	0	#DIV/0!	NA	NA	RIKEN cDNA 4833428L15 gene
4833439L19Rik	74.641	75.0058	1.00489	0.925622	1	RIKEN cDNA 4833439L19 gene
4833442J19Rik	25.8152	15.048	0.582911	0.0889816	1	NA
4921501E09Rik	0.021	0	0	0.722389	1	RIKEN cDNA 4921501E09 gene
4921504E06Rik	0	0.02075	#DIV/0!	0.971252	1	RIKEN cDNA 4921504E06 gene
4921506M07Rik	0	0	#DIV/0!	NA	NA	NA
4921507P07Rik	0.092	0.06525	0.709239	0.930101	1	RIKEN cDNA 4921507P07 gene
4921509C19Rik	0	0	#DIV/0!	NA	NA	RIKEN cDNA 4921509C19 gene
4921510H08Rik	1.52675	0.43375	0.2841	0.626617	1	NA
4921511C20Rik	0	0	#DIV/0!	NA	NA	high density lipoprotein (HDL) binding protein pseudogene
4921511H03Rik	0.07075	0.04025	0.568905	1	1	NA
4921511M17Rik	0	0	#DIV/0!	NA	NA	RIKEN cDNA 4921511M17 gene
4921513D23Rik	822.077	900.15	1.09497	0.622311	1	NA
4921513I03Rik	0	0	#DIV/0!	NA	NA	RIKEN cDNA 4921513I03 gene
4921515J06Rik	0.7825	1.71	2.1853	0.731387	1	NA
4921517D21Rik	0	0	#DIV/0!	NA	NA	NA
4921517D22Rik	0	0	#DIV/0!	NA	NA	RIKEN cDNA 4921517D22 gene
4921517L17Rik	30.6777	33.3165	1.08602	0.795295	1	NA
4921523A10Rik	0.37125	0	0	1	1	NA
4921524J17Rik	7.8905	6.293	0.797541	0.182987	1	RIKEN cDNA 4921524J17 gene
4921524L21Rik	0	0	#DIV/0!	NA	NA	RIKEN cDNA 4921524L21 gene
4921528I01Rik	1.1235	3.62575	3.22719	0.357727	1	NA
4921528O07Rik	0	0	#DIV/0!	NA	NA	NA
4921530D09Rik	1.48225	2.40675	1.62371	0.756418	1	NA
4921530L18Rik	31.2868	19.1785	0.612991	0.119609	1	NA
4921530L21Rik	0	0	#DIV/0!	NA	NA	RIKEN cDNA 4921530L21 gene
4921531C22Rik	0.7635	0.85525	1.12017	0.826878	1	RIKEN cDNA 4921531C22 gene
4921533I20Rik	1.435	1.552	1.08153	0.943534	1	PRP18 pre-mRNA processing factor 18 homolog pseudogene
4921536K21Rik	0.3115	0.3415	1.09631	0.980566	1	RIKEN cDNA 4921536K21 gene
4921539E11Rik	0	0	#DIV/0!	NA	NA	RIKEN cDNA 4921539E11 gene
4922501C03Rik	1.195	1.31775	1.10272	0.715328	1	NA
4922501L14Rik	0.83875	1.34425	1.60268	0.149613	1	NA
4922502D21Rik	0	0	#DIV/0!	NA	NA	RIKEN cDNA 4922502D21 gene
4922505E12Rik	0	0	#DIV/0!	NA	NA	NA
4922505G16Rik	75.047	74.6898	0.99524	0.928191	1	NA
4930402F06Rik	0	0	#DIV/0!	NA	NA	RIKEN cDNA 4930402F06 gene
4930402H24Rik	6.186	6.22725	1.00667	0.992222	1	RIKEN cDNA 4930402H24 gene
4930403L05Rik	0	0	#DIV/0!	NA	NA	NA
4930403N07Rik	13.3547	10.5983	0.793594	0.645567	1	NA
4930404A05Rik	0	0	#DIV/0!	NA	NA	RIKEN cDNA 4930404A05 gene
4930404A10Rik	0	0	#DIV/0!	NA	NA	NA
4930404H21Rik	0	0	#DIV/0!	NA	NA	NA
4930404I05Rik	0	0.035	#DIV/0!	0.971246	1	RIKEN cDNA 4930404I05 gene
4930404N11Rik	16.1797	14.384	0.889013	0.45373	1	RIKEN cDNA 4930404N11 gene
4930405A21Rik	1.8435	2.26075	1.22634	0.610374	1	RIKEN cDNA 4930405A21 gene
4930406D18Rik	0	0	#DIV/0!	NA	NA	RIKEN cDNA 4930406D18 gene
4930407I10Rik	0	0.0185	#DIV/0!	0.647811	1	RIKEN cDNA 4930407I10 gene
4930408F14Rik	0	0	#DIV/0!	NA	NA	NA
4930412B13Rik	0	0	#DIV/0!	NA	NA	RIKEN cDNA 4930412B13 gene
4930412C18Rik	2.0275	1.9565	0.964982	0.835199	1	RIKEN cDNA 4930412C18 gene
4930412F15Rik	13.366	19.7503	1.47765	0.324814	1	NA
4930412O13Rik	0	0	#DIV/0!	NA	NA	RIKEN cDNA 4930412O13 gene
4930413E15Rik	0	0	#DIV/0!	NA	NA	RIKEN cDNA 4930413E15 gene
4930414N06Rik	0.36	0.337	0.936111	1	1	RIKEN cDNA 4930414N06 gene
4930415F15Rik	0.24575	0.374	1.52187	0.761003	1	NA
4930415L06Rik	0	0	#DIV/0!	NA	NA	RIKEN cDNA 4930415L06 gene
4930415O20Rik	0.23925	0.25875	1.0815	1	1	RIKEN cDNA 4930415O20 gene
4930417G10Rik	7.04	1.7195	0.244247	0.0655325	1	NA
4930417O13Rik	0	0	#DIV/0!	NA	NA	RIKEN cDNA 4930417O13 gene
4930419G24Rik	0.53025	0.9925	1.87176	0.255648	1	RIKEN cDNA 4930419G24 gene
4930420K17Rik	31.9035	33.6725	1.05545	0.939746	1	NA
4930422G04Rik	0.38175	0.2245	0.588081	0.225974	1	NA
4930423M02Rik	0	0	#DIV/0!	NA	NA	RIKEN cDNA 4930423M02 gene
4930425K10Rik	0	0	#DIV/0!	NA	NA	RIKEN cDNA 4930425K10 gene
4930425O10Rik	0	0	#DIV/0!	NA	NA	RIKEN cDNA 4930425O10 gene
4930426L09Rik	0.13	0.17425	1.34038	0.909517	1	RIKEN cDNA 4930426L09 gene
4930427A07Rik	2.648	2.393	0.903701	0.594514	1	NA
4930428D18Rik	0	0	#DIV/0!	NA	NA	NA
4930428E23Rik	0.41275	0	0	1	1	NA
4930428G15Rik	0	0	#DIV/0!	NA	NA	RIKEN cDNA 4930428G15 gene
4930429B21Rik	0.98425	1.43275	1.45568	0.449096	1	RIKEN cDNA 4930429B21 gene
4930429D17Rik	0	0	#DIV/0!	NA	NA	RIKEN cDNA 4930429D17 gene
4930429F11Rik	0	0	#DIV/0!	NA	NA	RIKEN cDNA 4930429F11 gene
4930429F24Rik	0.41425	0.377	0.910078	0.967378	1	RIKEN cDNA 4930429F24 gene
4930430A15Rik	0	0	#DIV/0!	NA	NA	RIKEN cDNA 4930430A15 gene
4930430D24Rik	0	0	#DIV/0!	NA	NA	NA
4930430F08Rik	7.58975	6.598	0.86933	0.312424	1	RIKEN cDNA 4930430F08 gene
4930430J02Rik	0.082	0	0	1	1	RIKEN cDNA 4930430J02 gene
4930431A04Rik	0.341	1.20825	3.54326	0.710208	1	NA
4930432K09Rik	0	0	#DIV/0!	NA	NA	NA
4930432K21Rik	1.20375	1.276	1.06002	0.922015	1	RIKEN cDNA 4930432K21 gene
4930433B08Rik	0	0	#DIV/0!	NA	NA	RIKEN cDNA 4930433B08 gene
4930433I11Rik	0	0	#DIV/0!	NA	NA	RIKEN cDNA 4930433I11 gene
4930433N12Rik	0	0	#DIV/0!	NA	NA	RIKEN cDNA 4930433N12 gene
4930435E12Rik	0	0	#DIV/0!	NA	NA	RIKEN cDNA 4930435E12 gene
4930440C22Rik	0.02625	0.03325	1.26667	1	1	RIKEN cDNA 4930440C22 gene
4930441J16Rik	0	0	#DIV/0!	NA	NA	RIKEN cDNA 4930441J16 gene
4930441O14Rik	10.983	6.599	0.600838	0.258435	1	NA
4930442J19Rik	0	0	#DIV/0!	NA	NA	RIKEN cDNA 4930442J19 gene
4930442L01Rik	0	0	#DIV/0!	NA	NA	RIKEN cDNA 4930442L01 gene
4930443G12Rik	0	0.42125	#DIV/0!	0.971252	1	NA
4930443O20Rik	0	0	#DIV/0!	NA	NA	RIKEN cDNA 4930443O20 gene
4930444A02Rik	698.531	774.848	1.10925	0.499178	1	NA
4930444F02Rik	0	0.00825	#DIV/0!	0.971246	1	RIKEN cDNA 4930444F02 gene
4930444G20Rik	0	0	#DIV/0!	NA	NA	RIKEN cDNA 4930444G20 gene
4930444P10Rik	2.24225	2.08225	0.928643	0.905775	1	RIKEN cDNA 4930444P10 gene
4930447C04Rik	1.069	0.5795	0.542095	0.110547	1	RIKEN cDNA 4930447C04 gene
4930448H16Rik	0	0	#DIV/0!	NA	NA	RIKEN cDNA 4930448H16 gene
4930448I06Rik	0	0	#DIV/0!	NA	NA	RIKEN cDNA 4930448I06 gene
4930448I18Rik	0	0	#DIV/0!	NA	NA	RIKEN cDNA 4930448I18 gene
4930448K20Rik	0	0	#DIV/0!	NA	NA	glyceraldehyde-3-phosphate dehydrogenase pseudogene
4930449I24Rik	0	0	#DIV/0!	NA	NA	RIKEN cDNA 4930449I24 gene
4930451C15Rik	0	0.01875	#DIV/0!	0.971252	1	NA
4930451I11Rik	0	0	#DIV/0!	NA	NA	RIKEN cDNA 4930451I11 gene
4930452B06Rik	4.36	6.0675	1.39163	0.37054	1	RIKEN cDNA 4930452B06 gene
4930452N14Rik	0	0	#DIV/0!	NA	NA	RIKEN cDNA 4930452N14 gene
4930453N24Rik	11.3283	11.1252	0.98208	0.881892	1	RIKEN cDNA 4930453N24 gene
4930455C21Rik	368.795	383.38	1.03955	0.82354	1	NA
4930455F16Rik	0.044	0	0	1	1	RIKEN cDNA 4930455F16 gene
4930455F23Rik	413.356	391.336	0.94673	0.588773	1	NA
4930455H04Rik	3.23575	2.31925	0.716758	0.127266	1	RIKEN cDNA 4930455H04 gene
4930458L03Rik	0	0	#DIV/0!	NA	NA	NA
4930461G14Rik	0	0	#DIV/0!	NA	NA	RIKEN cDNA 4930461G14 gene
4930465A12Rik	0	0.42125	#DIV/0!	0.971252	1	NA
4930465K10Rik	0.05875	0.11575	1.97021	0.93895	1	RIKEN cDNA 4930465K10 gene
4930467E23Rik	0.01425	0.0295	2.07018	0.951565	1	RIKEN cDNA 4930467E23 gene
4930468A15Rik	0	0	#DIV/0!	NA	NA	NA
4930469G21Rik	0.11775	0.23475	1.99363	0.744946	1	NA
4930470P17Rik	0.46075	0.092	0.199674	0.0611175	1	RIKEN cDNA 4930470P17 gene
4930471G03Rik	0.17375	0.192	1.10504	1	1	RIKEN cDNA 4930471G03 gene
4930471I20Rik	111.67	123.091	1.10227	0.668538	1	NA
4930471M23Rik	786.287	852.01	1.08359	0.608781	1	NA
4930473A02Rik	8.31125	7.6115	0.915807	0.48735	1	RIKEN cDNA 4930473A02 gene
4930473A06Rik	34.0615	29.9845	0.880305	0.592774	1	NA
4930474M22Rik	0	0	#DIV/0!	NA	NA	RIKEN cDNA 4930474M22 gene
4930474N05Rik	0	0	#DIV/0!	NA	NA	RIKEN cDNA 4930474N05 gene
4930474N09Rik	0.0315	0	0	1	1	RIKEN cDNA 4930474N09 gene
4930478L05Rik	0	0	#DIV/0!	NA	NA	RIKEN cDNA 4930478L05 gene
4930479M11Rik	0	0	#DIV/0!	NA	NA	NA
4930480E11Rik	0	0	#DIV/0!	NA	NA	RIKEN cDNA 4930480E11 gene
4930480G23Rik	0	0	#DIV/0!	NA	NA	RIKEN cDNA 4930480G23 gene
4930481A15Rik	3.917	4.092	1.04468	0.926368	1	RIKEN cDNA 4930481A15 gene
4930483J18Rik	0	0.07925	#DIV/0!	0.647811	1	RIKEN cDNA 4930483J18 gene
4930486F22Rik	0	0	#DIV/0!	NA	NA	RIKEN cDNA 4930486F22 gene
4930486L24Rik	0	0	#DIV/0!	NA	NA	RIKEN cDNA 4930486L24 gene
4930487H11Rik	0	0.058	#DIV/0!	0.97126	1	RIKEN cDNA 4930487H11 gene
4930488B22Rik	0	0	#DIV/0!	NA	NA	RIKEN cDNA 4930488B22 gene
4930488L21Rik	1.25975	1.314	1.04306	1	1	RIKEN cDNA 4930488L21 gene
4930500J02Rik	1.54075	1.26625	0.82184	0.699899	1	NA
4930500L23Rik	0.0455	0	0	1	1	RIKEN cDNA 4930500L23 gene
4930502A04Rik	0	0	#DIV/0!	NA	NA	RIKEN cDNA 4930502A04 gene
4930502E18Rik	1.61225	1.46975	0.911614	0.793001	1	RIKEN cDNA 4930502E18 gene
4930503B20Rik	0.0365	0	0	1	1	RIKEN cDNA 4930503B20 gene
4930503E14Rik	0	0	#DIV/0!	NA	NA	RIKEN cDNA 4930503E14 gene
4930503E24Rik	13.3455	12.7063	0.9521	0.659417	1	eukaryotic translation initiation factor 3, subunit I pseudogene
4930503H13Rik	0	0	#DIV/0!	NA	NA	gem (nuclear organelle) associated protein 8 pseudogene
4930503L19Rik	2.462	2.0975	0.85195	0.409362	1	RIKEN cDNA 4930503L19 gene
4930503O07Rik	0.142	0	0	0.722389	1	RIKEN cDNA 4930503O07 gene
4930504O13Rik	0	0	#DIV/0!	NA	NA	RIKEN cDNA 4930504O13 gene
4930505A04Rik	0.3135	0.3505	1.11802	1	1	RIKEN cDNA 4930505A04 gene
4930506M07Rik	2.87	1.96075	0.683188	0.0274939	1	NA
4930507D05Rik	0.66575	1.31975	1.98235	0.0339582	1	RIKEN cDNA 4930507D05 gene
4930509J09Rik	0	0	#DIV/0!	NA	NA	RIKEN cDNA 4930509J09 gene
4930509K18Rik	0	0	#DIV/0!	NA	NA	RIKEN cDNA 4930509K18 gene
4930511E03Rik	0	0.01525	#DIV/0!	0.971246	1	RIKEN cDNA 4930511E03 gene
4930511I11Rik	0	0	#DIV/0!	NA	NA	NA
4930511M06Rik	0.09625	0.04275	0.444156	0.400084	1	RIKEN cDNA 4930511M06 gene
4930511M11Rik	0	0.6875	#DIV/0!	0.67463	1	NA
4930512B01Rik	0.811	0.54425	0.671085	0.321753	1	RIKEN cDNA 4930512B01 gene
4930513N10Rik	0.223	0.5295	2.37444	0.0651404	1	RIKEN cDNA 4930513N10 gene
4930515B02Rik	0	0.14125	#DIV/0!	0.650939	1	RIKEN cDNA 4930515B02 gene
4930515G01Rik	0.1465	0.284	1.93857	0.627476	1	RIKEN cDNA 4930515G01 gene
4930515G16Rik	0	0	#DIV/0!	NA	NA	myc induced nuclear antigen pseudogene
4930515L03Rik	0	0	#DIV/0!	NA	NA	RIKEN cDNA 4930515L03 gene
4930517E11Rik	0.08475	0.07125	0.840708	1	1	RIKEN cDNA 4930517E11 gene
4930519F09Rik	4.78	4.68775	0.980701	0.859403	1	pyruvate dehydrogenase E1 alpha 1 pseudogene
4930519F16Rik	0	0	#DIV/0!	NA	NA	RIKEN cDNA 4930519F16 gene
4930519F24Rik	0	0	#DIV/0!	NA	NA	RIKEN cDNA 4930519F24 gene
4930519G04Rik	0.036	0.1175	3.26389	0.435355	1	RIKEN cDNA 4930519G04 gene
4930520O04Rik	0.2065	0.191	0.924939	0.94419	1	RIKEN cDNA 4930520O04 gene
4930521A18Rik	0	0	#DIV/0!	NA	NA	NA
4930521E06Rik	0	0	#DIV/0!	NA	NA	RIKEN cDNA 4930521E06 gene
4930522H14Rik	0	0	#DIV/0!	NA	NA	RIKEN cDNA 4930522H14 gene
4930522O17Rik	0	0	#DIV/0!	NA	NA	RIKEN cDNA 4930522O17 gene
4930523C07Rik	0.14725	0.2035	1.382	0.488391	1	RIKEN cDNA 4930523C07 gene
4930523O13Rik	0	0	#DIV/0!	NA	NA	RIKEN cDNA 4930523O13 gene
4930524B15Rik	0	0	#DIV/0!	NA	NA	RIKEN cDNA 4930524B15 gene
4930524E20Rik	0	0	#DIV/0!	NA	NA	NA
4930524L23Rik	5.154	4.38	0.849825	0.932875	1	NA
4930524O08Rik	0	0	#DIV/0!	NA	NA	RIKEN cDNA 4930524O08 gene
4930525D18Rik	0	0	#DIV/0!	NA	NA	RIKEN cDNA 4930525D18 gene
4930525F21Rik	0	1.3885	#DIV/0!	0.414947	1	NA
4930526D03Rik	0	0	#DIV/0!	NA	NA	NA
4930526I15Rik	0	0	#DIV/0!	NA	NA	RIKEN cDNA 4930526I15 gene
4930528A17Rik	0.46475	0.82	1.76439	0.196211	1	RIKEN cDNA 4930528A17 gene
4930528F23Rik	0	0	#DIV/0!	NA	NA	NA
4930528P14Rik	0	0	#DIV/0!	NA	NA	RIKEN cDNA 4930528P14 gene
4930529C04Rik	0	0.01225	#DIV/0!	0.971253	1	zinc finger, BED domain containing 4 pseudogene
4930529F22Rik	0	0	#DIV/0!	NA	NA	NA
4930529K09Rik	0	0	#DIV/0!	NA	NA	RIKEN cDNA 4930529K09 gene
4930529L06Rik	0	0	#DIV/0!	NA	NA	RIKEN cDNA 4930529L06 gene
4930529M08Rik	0.88925	0.90125	1.01349	0.983652	1	NA
4930533B01Rik	0.1765	0.03325	0.188385	0.490048	1	RIKEN cDNA 4930533B01 gene
4930533P14Rik	0	0	#DIV/0!	NA	NA	RIKEN cDNA 4930533P14 gene
4930534B04Rik	36.0825	42.7218	1.184	0.766445	1	NA
4930538K18Rik	0.5835	0.7445	1.27592	0.744168	1	NA
4930539C22Rik	0	0	#DIV/0!	NA	NA	RIKEN cDNA 4930539C22 gene
4930539E08Rik	0.0635	0.0355	0.559055	0.663501	1	RIKEN cDNA 4930539E08 gene
4930539J05Rik	12.729	15.3012	1.20208	0.473509	1	RIKEN cDNA 4930539J05 gene
4930539M17Rik	0	0.0495	#DIV/0!	0.971252	1	RIKEN cDNA 4930539M17 gene
4930539N22Rik	0.06575	0.34375	5.22814	0.233999	1	RIKEN cDNA 4930539N22 gene
4930540M03Rik	0	0	#DIV/0!	NA	NA	RIKEN cDNA 4930540M03 gene
4930542C21Rik	0	0	#DIV/0!	NA	NA	RIKEN cDNA 4930542C21 gene
4930542D17Rik	0	0	#DIV/0!	NA	NA	RIKEN cDNA 4930542D17 gene
4930542N07Rik	0	0	#DIV/0!	NA	NA	NA
4930544D05Rik	0.05625	0.11625	2.06667	0.951564	1	RIKEN cDNA 4930544D05 gene
4930544G11Rik	0.02575	0	0	1	1	RIKEN cDNA 4930544G11 gene
4930544O15Rik	5.226	5.49175	1.05085	0.951732	1	NA
4930545L23Rik	0.0135	0.01675	1.24074	1	1	RIKEN cDNA 4930545L23 gene
4930546C10Rik	0	0	#DIV/0!	NA	NA	RIKEN cDNA 4930546C10 gene
4930546K05Rik	0.22925	0.20675	0.901854	0.913809	1	RIKEN cDNA 4930546K05 gene
4930547C10Rik	0	0	#DIV/0!	NA	NA	NA
4930547E08Rik	0	0.0955	#DIV/0!	0.97126	1	RIKEN cDNA 4930547E08 gene
4930547E14Rik	0	0	#DIV/0!	NA	NA	RIKEN cDNA 4930547E14 gene
4930547N16Rik	10.406	8.012	0.76994	0.551455	1	NA
4930548H24Rik	0	0	#DIV/0!	NA	NA	RIKEN cDNA 4930548H24 gene
4930548K13Rik	0	0	#DIV/0!	NA	NA	RIKEN cDNA 4930548K13 gene
4930549C01Rik	0	0	#DIV/0!	NA	NA	NA
4930550C14Rik	0.362	0.58075	1.60428	0.506133	1	RIKEN cDNA 4930550C14 gene
4930550L24Rik	0.3085	0.30225	0.979741	1	1	RIKEN cDNA 4930550L24 gene
4930552N02Rik	0	0	#DIV/0!	NA	NA	RIKEN cDNA 4930552N02 gene
4930553E22Rik	0	0	#DIV/0!	NA	NA	RIKEN cDNA 4930553E22 gene
4930554C24Rik	0	0	#DIV/0!	NA	NA	RIKEN cDNA 4930554C24 gene
4930555B11Rik	0	0.05575	#DIV/0!	0.649361	1	RIKEN cDNA 4930555B11 gene
4930555G01Rik	0	0	#DIV/0!	NA	NA	RIKEN cDNA 4930555G01 gene
4930555I21Rik	31.9052	33.7385	1.05746	0.939069	1	NA
4930556C24Rik	0	0	#DIV/0!	NA	NA	RIKEN cDNA 4930556C24 gene
4930556G01Rik	0	0	#DIV/0!	NA	NA	RIKEN cDNA 4930556G01 gene
4930557A04Rik	0	0	#DIV/0!	NA	NA	NA
4930557J02Rik	0.0765	0	0	0.722389	1	RIKEN cDNA 4930557J02 gene
4930558C23Rik	0	0	#DIV/0!	NA	NA	RIKEN cDNA 4930558C23 gene
4930558J18Rik	0.02	0	0	1	1	RIKEN cDNA 4930558J18 gene
4930558K02Rik	0.0315	0	0	1	1	RIKEN cDNA 4930558K02 gene
4930562C15Rik	0.00875	0	0	1	1	RIKEN cDNA 4930562C15 gene
4930562F07Rik	0.30075	0.595	1.97839	0.316799	1	RIKEN cDNA 4930562F07 gene
4930563D23Rik	0	0	#DIV/0!	NA	NA	NA
4930563E22Rik	1.76075	1.669	0.947892	0.696238	1	RIKEN cDNA 4930563E22 gene
4930563F08Rik	0.28025	0.315	1.124	1	1	RIKEN cDNA 4930563F08 gene
4930564K09Rik	0.68225	0	0	0.744071	1	NA
4930565A17	0.41275	1.04175	2.52392	0.952701	1	NA
4930565D16Rik	0	0	#DIV/0!	NA	NA	RIKEN cDNA 4930565D16 gene
4930565N06Rik	0	0.061	#DIV/0!	0.405941	1	RIKEN cDNA 4930565N06 gene
4930567H12Rik	0	0	#DIV/0!	NA	NA	RIKEN cDNA 4930567H12 gene
4930567H17Rik	0	0	#DIV/0!	NA	NA	RIKEN cDNA 4930567H17 gene
4930567J20Rik	0	0	#DIV/0!	NA	NA	RIKEN cDNA 4930567J20 gene
4930568D16Rik	0	0	#DIV/0!	NA	NA	RIKEN cDNA 4930568D16 gene
4930568E12Rik	0	0	#DIV/0!	NA	NA	RIKEN cDNA 4930568E12 gene
4930568G15Rik	0.037	0.084	2.27027	0.95187	1	RIKEN cDNA 4930568G15 gene
4930570G19Rik	0.06	0.0975	1.625	0.6506	1	RIKEN cDNA 4930570G19 gene
4930571K23Rik	0	0.016	#DIV/0!	0.971246	1	RIKEN cDNA 4930571K23 gene
4930572J05Rik	104.59	189.091	1.80793	0.000311555	0.153588	NA
4930573O16Rik	0	0	#DIV/0!	NA	NA	RIKEN cDNA 4930573O16 gene
4930578C19Rik	0	0	#DIV/0!	NA	NA	RIKEN cDNA 4930578C19 gene
4930578I06Rik	0	0	#DIV/0!	NA	NA	RIKEN cDNA 4930578I06 gene
4930578N16Rik	19.4335	20.2372	1.04136	0.936571	1	NA
4930578N18Rik	0	0	#DIV/0!	NA	NA	RIKEN cDNA 4930578N18 gene
4930579C15Rik	0	0.8645	#DIV/0!	0.646937	1	NA
4930579F01Rik	0	0.1005	#DIV/0!	0.276912	1	RIKEN cDNA 4930579F01 gene
4930579G18Rik	0.43525	0.49275	1.13211	1	1	RIKEN cDNA 4930579G18 gene
4930579G22Rik	2.177	0.942	0.432706	0.555637	1	NA
4930579G24Rik	1.998	2.1815	1.09184	0.750539	1	RIKEN cDNA 4930579G24 gene
4930579J09Rik	0.37125	1.289	3.47205	0.705952	1	NA
4930579K19Rik	0.2595	0.23	0.88632	1	1	RIKEN cDNA 4930579K19 gene
4930581F22Rik	0.3675	0.4865	1.32381	0.612919	1	RIKEN cDNA 4930581F22 gene
4930583H14Rik	8.29575	4.27175	0.514932	0.242152	1	NA
4930583K01Rik	0.077	0	0	0.744071	1	RIKEN cDNA 4930583K01 gene
4930583P06Rik	0	0	#DIV/0!	NA	NA	RIKEN cDNA 4930583P06 gene
4930584F24Rik	0	0	#DIV/0!	NA	NA	RIKEN cDNA 4930584F24 gene
4930588N13Rik	1.052	2.5935	2.4653	0.59377	1	NA
4930590J08Rik	0.01075	0.02025	1.88372	0.951225	1	RIKEN cDNA 4930590J08 gene
4930590L20Rik	0.29025	0.172	0.592593	0.858355	1	RIKEN cDNA 4930590L20 gene
4930592I03Rik	0.04175	0.10425	2.49701	0.716072	1	RIKEN cDNA 4930592I03 gene
4930593C16Rik	0	0	#DIV/0!	NA	NA	RIKEN cDNA 4930593C16 gene
4930594C11Rik	0.122	0.19175	1.57172	0.566672	1	G1 to S phase transition pseudogene
4930595M18Rik	0	0	#DIV/0!	NA	NA	RIKEN cDNA 4930595M18 gene
4930596D02Rik	0	0	#DIV/0!	NA	NA	RIKEN cDNA 4930596D02 gene
4930596M17Rik	0	0	#DIV/0!	NA	NA	NA
4930598F16Rik	0	0	#DIV/0!	NA	NA	RIKEN cDNA 4930598F16 gene
4931402G19Rik	0.55125	0.41475	0.752381	0.606306	1	RIKEN cDNA 4931402G19 gene
4931403G20Rik	0.34075	0.27725	0.813646	0.765921	1	RIKEN cDNA 4931403G20 gene
4931406B18Rik	0.00925	0.0215	2.32432	0.951913	1	RIKEN cDNA 4931406B18 gene
4931406C07Rik	3.301	3.4525	1.0459	0.815839	1	RIKEN cDNA 4931406C07 gene
4931406H21Rik	0.10525	0.2215	2.10451	0.259421	1	RIKEN cDNA 4931406H21 gene
4931406P16Rik	2.69675	2.44075	0.905071	0.719353	1	RIKEN cDNA 4931406P16 gene
4931407G18Rik	0	0	#DIV/0!	NA	NA	NA
4931408A02Rik	271.841	295.493	1.08701	0.608787	1	NA
4931408C20Rik	0	0	#DIV/0!	NA	NA	RIKEN cDNA 4931408C20 gene
4931408D14Rik	1.06875	0.717	0.670877	0.422331	1	RIKEN cDNA 4931408D14 gene
4931409K22Rik	0.02375	0.01325	0.557895	1	1	RIKEN cDNA 4931409K22 gene
4931414P19Rik	1.4925	2.07325	1.38911	0.229881	1	RIKEN cDNA 4931414P19 gene
4931417E11Rik	0	0	#DIV/0!	NA	NA	RIKEN cDNA 4931417E11 gene
4931417G12Rik	0.341	0.942	2.76246	0.952171	1	NA
4931419H13Rik	0	0	#DIV/0!	NA	NA	RIKEN cDNA 4931419H13 gene
4931420L22Rik	0	0	#DIV/0!	NA	NA	RIKEN cDNA 4931420L22 gene
4931423N10Rik	0	0.028	#DIV/0!	0.97126	1	RIKEN cDNA 4931423N10 gene
4931428F04Rik	33.9255	30.4215	0.896715	0.310796	1	RIKEN cDNA 4931428F04 gene
4931428L18Rik	0	0	#DIV/0!	NA	NA	RIKEN cDNA 4931428L18 gene
4931429I11Rik	8.8195	9.24075	1.04776	0.833527	1	NA
4931429L15Rik	0	0	#DIV/0!	NA	NA	RIKEN cDNA 4931429L15 gene
4931429P17Rik	0.09575	0.17525	1.83029	0.626613	1	RIKEN cDNA 4931429P17 gene
4931431F19Rik	0	0	#DIV/0!	NA	NA	NA
4931440F15Rik	0.03575	0.02575	0.72028	1	1	RIKEN cDNA 4931440F15 gene
4931440L10Rik	0.02525	0.0235	0.930693	1	1	NA
4931440P22Rik	1.39625	1.46275	1.04763	0.911877	1	RIKEN cDNA 4931440P22 gene
4932411E22Rik	0.29825	0.46175	1.5482	0.339538	1	NA
4932411G14Rik	0	0	#DIV/0!	NA	NA	NA
4932411N23Rik	0	0	#DIV/0!	NA	NA	RIKEN cDNA 4932411N23 gene
4932412D23Rik	0.1025	0.131	1.27805	0.762766	1	RIKEN cDNA 4932412D23 gene
4932412H11Rik	4.96625	0	0	0.0133389	0.911725	NA
4932413F04Rik	0.04325	0.08125	1.87861	0.744043	1	RIKEN cDNA 4932413F04 gene
4932414J04Rik	0.05925	0.0225	0.379747	0.721742	1	RIKEN cDNA 4932414J04 gene
4932414N04Rik	0	0	#DIV/0!	NA	NA	RIKEN cDNA 4932414N04 gene
4932415G12Rik	389.036	314.197	0.807628	0.101761	1	NA
4932415M13Rik	0	0	#DIV/0!	NA	NA	RIKEN cDNA 4932415M13 gene
4932416H05Rik	1.81	2.01775	1.11478	0.738369	1	NA
4932418E24Rik	0	0	#DIV/0!	NA	NA	NA
4932425I24Rik	7.59925	11.4	1.50015	0.488871	1	NA
4932429P05Rik	0	0	#DIV/0!	NA	NA	RIKEN cDNA 4932429P05 gene
4932435O22Rik	0.03275	0.03025	0.923664	1	1	RIKEN cDNA 4932435O22 gene
4932438A13Rik	6.6205	5.42775	0.81984	0.367722	1	RIKEN cDNA 4932438A13 gene
4932438H23Rik	0.01525	0.01625	1.06557	1	1	RIKEN cDNA 4932438H23 gene
4932441B19Rik	0	0	#DIV/0!	NA	NA	NA
4932441J04Rik	0.24125	0.405	1.67876	0.814852	1	RIKEN cDNA 4932441J04 gene
4932443I19Rik	0	0	#DIV/0!	NA	NA	NA
4933400A11Rik	0.113	0.03525	0.311947	0.634855	1	capping protein (actin filament) muscle Z-line, alpha 1 pseudogene
4933400C05Rik	5.16575	10.7275	2.07666	0.180165	1	NA
4933400C23	0	0	#DIV/0!	NA	NA	NA
4933400F21Rik	0.08475	0.05725	0.675516	0.81534	1	RIKEN cDNA 4933400F21 gene
4933401B06Rik	0	0	#DIV/0!	NA	NA	GLE1 RNA export mediator pseudogene
4933401H06Rik	0	0	#DIV/0!	NA	NA	RIKEN cDNA 4933401H06 gene
4933402E13Rik	0	0	#DIV/0!	NA	NA	RIKEN cDNA 4933402E13 gene
4933402J07Rik	0	0.0335	#DIV/0!	0.971246	1	RIKEN cDNA 4933402J07 gene
4933402J10Rik	0	0	#DIV/0!	NA	NA	RIKEN cDNA 4933402J10 gene
4933402N03Rik	0	0	#DIV/0!	NA	NA	RIKEN cDNA 4933402N03 gene
4933402N22Rik	0	0	#DIV/0!	NA	NA	RIKEN cDNA 4933402N22 gene
4933402P03Rik	0	0	#DIV/0!	NA	NA	NA
4933403F05Rik	272.467	260.515	0.956134	0.69203	1	NA
4933403G14Rik	34.997	30.7495	0.878632	0.785426	1	NA
4933403O03Rik	0	0	#DIV/0!	NA	NA	NA
4933403O08Rik	0	0	#DIV/0!	NA	NA	RIKEN cDNA 4933403O08 gene
4933404M02Rik	2.88775	0.84225	0.291663	0.352272	1	NA
4933404O12Rik	1.378	1.2595	0.914006	0.731588	1	RIKEN cDNA 4933404O12 gene
4933405L10Rik	0.0365	0	0	1	1	RIKEN cDNA 4933405L10 gene
4933405O20Rik	0	0	#DIV/0!	NA	NA	RIKEN cDNA 4933405O20 gene
4933406C10Rik	0.13975	0.11525	0.824687	1	1	RIKEN cDNA 4933406C10 gene
4933406D12Rik	0	0	#DIV/0!	NA	NA	RIKEN cDNA 4933406D12 gene
4933406F09Rik	0	0	#DIV/0!	NA	NA	RIKEN cDNA 4933406F09 gene
4933406I18Rik	0.35275	0.13525	0.383416	0.275362	1	RIKEN cDNA 4933406I18 gene
4933406J08Rik	0	0	#DIV/0!	NA	NA	NA
4933406K04Rik	0	0	#DIV/0!	NA	NA	RIKEN cDNA 4933406K04 gene
4933406M09Rik	0.044	0.0245	0.556818	1	1	RIKEN cDNA 4933406M09 gene
4933407C03Rik	1955.42	2070.61	1.05891	0.801416	1	NA
4933407H18Rik	57.4955	66.5067	1.15673	0.576099	1	NA
4933407I05Rik	0.74	0.38425	0.519257	0.450889	1	RIKEN cDNA 4933407I05 gene
4933407K13Rik	0.19125	0.22725	1.18824	0.933476	1	RIKEN cDNA 4933407K13 gene
4933407L21Rik	0.38675	0.43	1.11183	0.97115	1	RIKEN cDNA 4933407L21 gene
4933407P14Rik	0	0	#DIV/0!	NA	NA	NA
4933408B17Rik	0.09625	0.01825	0.18961	0.361742	1	RIKEN cDNA 4933408B17 gene
4933409G03Rik	0.05025	0	0	0.744071	1	RIKEN cDNA 4933409G03 gene
4933409K07Rik	0	0	#DIV/0!	NA	NA	RIKEN cDNA 4933409K07 gene
4933411G11Rik	0	0	#DIV/0!	NA	NA	NA
4933411K16Rik	0.02625	0	0	1	1	RIKEN cDNA 4933411K16 gene
4933411K20Rik	7.7545	6.89575	0.889258	0.500534	1	NA
4933412E12Rik	0.77075	1.26475	1.64093	0.149959	1	RIKEN cDNA 4933412E12 gene
4933412E24Rik	0	0	#DIV/0!	NA	NA	RIKEN cDNA 4933412E24 gene
4933413G19Rik	0.13125	0	0	0.364606	1	NA
4933413J09Rik	0	0.02525	#DIV/0!	0.646937	1	RIKEN cDNA 4933413J09 gene
4933415F23Rik	0	0.0435	#DIV/0!	0.660262	1	RIKEN cDNA 4933415F23 gene
4933416C03Rik	0	0.01875	#DIV/0!	0.971252	1	RIKEN cDNA 4933416C03 gene
4933416E03Rik	0	0	#DIV/0!	NA	NA	RIKEN cDNA 4933416E03 gene
4933416I08Rik	0.027	0.0815	3.01852	0.719642	1	RIKEN cDNA 4933416I08 gene
4933417A18Rik	0	0	#DIV/0!	NA	NA	RIKEN cDNA 4933417A18 gene
4933417E11Rik	0	0.03125	#DIV/0!	0.971246	1	RIKEN cDNA 4933417E11 gene
4933417G07Rik	3.4835	3.311	0.950481	0.770829	1	SEC13 homolog pseudogene
4933421E11Rik	126.846	112.27	0.885091	0.421961	1	NA
4933421I07Rik	0	0	#DIV/0!	NA	NA	RIKEN cDNA 4933421I07 gene
4933421O10Rik	0.37725	0.52575	1.39364	0.569508	1	RIKEN cDNA 4933421O10 gene
4933422A05Rik	0	0	#DIV/0!	NA	NA	RIKEN cDNA 4933422A05 gene
4933422H20Rik	0.07475	0.3385	4.52843	0.0855984	1	NA
4933424B01Rik	127.464	117.549	0.922209	0.533206	1	NA
4933424G06Rik	0.18775	0.15025	0.800266	0.927383	1	RIKEN cDNA 4933424G06 gene
4933425H06Rik	0	0	#DIV/0!	NA	NA	NA
4933425L06Rik	0.052	0.0955	1.83654	0.747325	1	RIKEN cDNA 4933425L06 gene
4933425O20Rik	0.36975	1.52975	4.13725	0.527479	1	NA
4933426D04Rik	1.93475	3.3395	1.72606	0.628963	1	NA
4933426M11Rik	39.8135	29.9915	0.7533	0.113529	1	NA
4933427D06Rik	0	0.0165	#DIV/0!	0.971253	1	RIKEN cDNA 4933427D06 gene
4933427D14Rik	0.78475	0.5725	0.729532	0.306436	1	RIKEN cDNA 4933427D14 gene
4933427E11Rik	0.18975	0.20675	1.08959	1	1	RIKEN cDNA 4933427E11 gene
4933427G17Rik	0.15125	0.15875	1.04959	1	1	NA
4933428C19Rik	0	0	#DIV/0!	NA	NA	RIKEN cDNA 4933428C19 gene
4933429O19Rik	0	0	#DIV/0!	NA	NA	RIKEN cDNA 4933429O19 gene
4933430H15Rik	338.113	259.543	0.76762	0.0585787	1	NA
4933430I17Rik	0.2075	0.21	1.01205	1	1	RIKEN cDNA 4933430I17 gene
4933431E20Rik	15.9437	14.8552	0.931729	0.484728	1	RIKEN cDNA 4933431E20 gene
4933432B09Rik	4.77975	5.846	1.22308	0.859438	1	NA
4933432G23Rik	0	0	#DIV/0!	NA	NA	RIKEN cDNA 4933432G23 gene
4933432I09Rik	0.07025	0.21225	3.02135	0.36864	1	RIKEN cDNA 4933432I09 gene
4933433C11Rik	0	0	#DIV/0!	NA	NA	NA
4933433G15Rik	0.07125	0	0	0.722389	1	RIKEN cDNA 4933433G15 gene
4933433P14Rik	1378.07	1403.33	1.01833	0.978871	1	NA
4933434E20Rik	25.069	24.5485	0.979237	0.717963	1	RIKEN cDNA 4933434E20 gene
4933434I20Rik	0	0.0655	#DIV/0!	0.649361	1	NA
4933436C20Rik	0.04925	0.028	0.568528	1	1	NA
4933436E23Rik	0	0	#DIV/0!	NA	NA	RIKEN cDNA 4933436E23 gene
4933436I01Rik	0	0	#DIV/0!	NA	NA	RIKEN cDNA 4933436I01 gene
4933437F05Rik	7.0955	12.2655	1.72863	0.325338	1	NA
4933438B17Rik	0.0315	0	0	1	1	RIKEN cDNA 4933438B17 gene
4933439C10Rik	1.856	2.06975	1.11517	0.711928	1	RIKEN cDNA 4933439C10 gene
4933439F18Rik	329.37	351.353	1.06674	0.878862	1	NA
4933439K11Rik	0	0	#DIV/0!	NA	NA	RIKEN cDNA 4933439K11 gene
5031410I06Rik	0.014	0.0555	3.96429	0.518951	1	RIKEN cDNA 5031410I06 gene
5031414D18Rik	2.545	1.89475	0.744499	0.147207	1	NA
5031425E22Rik	2.07925	1.86925	0.899002	0.666729	1	RIKEN cDNA 5031425E22 gene
5031425F14Rik	0	0	#DIV/0!	NA	NA	RIKEN cDNA 5031425F14 gene
5031426D15Rik	0.0785	0.0285	0.363057	0.251598	1	RIKEN cDNA 5031426D15 gene
5031434O11Rik	0.0985	0.11825	1.20051	1	1	RIKEN cDNA 5031434O11 gene
5031439G07Rik	5.07625	4.9085	0.966954	0.747816	1	RIKEN cDNA 5031439G07 gene
5033403H07Rik	0	0	#DIV/0!	NA	NA	RIKEN cDNA 5033403H07 gene
5033404E19Rik	0	0	#DIV/0!	NA	NA	NSA2 ribosome biogenesis homolog pseudogene
5033406O09Rik	0.5835	0.198	0.339332	0.0649729	1	RIKEN cDNA 5033406O09 gene
5033411D12Rik	24.314	26.6633	1.09662	0.844105	1	NA
5033414D02Rik	90.9737	110.196	1.21129	0.318432	1	NA
5133401N09Rik	474.469	447.751	0.943689	0.594818	1	NA
5330411J11Rik	0	0	#DIV/0!	NA	NA	RIKEN cDNA 5330411J11 gene
5330413P13Rik	0.0215	0.0235	1.09302	1	1	RIKEN cDNA 5330413P13 gene
5330417C22Rik	8.7975	7.43075	0.844643	0.187641	1	RIKEN cDNA 5330417C22 gene
5330426P16Rik	29.0547	31.03	1.06798	0.682686	1	NA
5330434G04Rik	8.9705	6.469	0.721142	0.0163552	0.965399	RIKEN cDNA 5330434G04 gene
5330437I02Rik	4.775	2.915	0.610471	0.568186	1	NA
5330439B14Rik	0	0	#DIV/0!	NA	NA	RIKEN cDNA 5330439B14 gene
5430402E10Rik	0	0	#DIV/0!	NA	NA	RIKEN cDNA 5430402E10 gene
5430402O13Rik	0.14075	0.09325	0.662522	0.863959	1	RIKEN cDNA 5430402O13 gene
5430405G05Rik	32.2525	40.306	1.2497	0.421826	1	NA
5430405H02Rik	3.51875	4.065	1.15524	0.605068	1	RIKEN cDNA 5430405H02 gene
5430407P10Rik	44.474	51.8275	1.16534	0.596217	1	NA
5430411K18Rik	138.728	142.866	1.02983	0.810971	1	NA
5430416N02Rik	1.08775	2.6435	2.43025	0.0407848	1	RIKEN cDNA 5430416N02 gene
5430416O09Rik	0.2395	0.3085	1.2881	0.556868	1	NA
5430417L22Rik	3.107	3.4835	1.12118	0.605889	1	NA
5430419D17Rik	0	0	#DIV/0!	NA	NA	RIKEN cDNA 5430419D17 gene
5430421F17Rik	0.183	0.0795	0.434426	0.368256	1	RIKEN cDNA 5430421F17 gene
5430421N21Rik	0	0.04825	#DIV/0!	0.649361	1	NA
5430425J12Rik	0.36975	0	0	1	1	NA
5430427O19Rik	0.13525	0.033	0.243993	0.131225	1	RIKEN cDNA 5430427O19 gene
5430434I15Rik	0	0	#DIV/0!	NA	NA	RIKEN cDNA 5430434I15 gene
5430435G22Rik	0.23325	0.42525	1.82315	0.305619	1	NA
5430437P03Rik	812.705	984.827	1.21179	0.188746	1	NA
5530400C23Rik	0	0	#DIV/0!	NA	NA	RIKEN cDNA 5530400C23 gene
5530401A14Rik	0.0795	0.1115	1.40252	0.917282	1	RIKEN cDNA 5530401A14 gene
5530601H04Rik	1.47125	2.76275	1.87782	0.00229085	0.439181	RIKEN cDNA 5530601H04 gene
5730403B10Rik	2687.41	2831.29	1.05354	0.854097	1	NA
5730403I07Rik	0	0.02125	#DIV/0!	0.971253	1	RIKEN cDNA 5730403I07 gene
5730405O15Rik	4.7755	5.0475	1.05696	0.887989	1	RIKEN cDNA 5730405O15 gene
5730408K05Rik	0.958	0.58275	0.608299	0.588609	1	RIKEN cDNA 5730408K05 gene
5730409E04Rik	26.9748	26.4555	0.980751	0.80403	1	RIKEN cDNA 5730409E04Rik gene
5730416F02Rik	0.9785	0.655	0.669392	0.563357	1	capping protein (actin filament), gelsolin-like pseudogene
5730419I09Rik	596.573	493.494	0.827214	0.320193	1	NA
5730422E09Rik	0.08675	0.05475	0.631124	0.861924	1	RIKEN cDNA 5730422E09 gene
5730437N04Rik	750.715	847.816	1.12934	0.429148	1	NA
5730455O13Rik	179.517	185.196	1.03163	0.916615	1	NA
5730455P16Rik	23.3528	21.5772	0.92397	0.48425	1	RIKEN cDNA 5730455P16 gene
5730457N03Rik	0	0	#DIV/0!	NA	NA	NA
5730469M10Rik	682.66	775.23	1.1356	0.353358	1	NA
5730494M16Rik	1137.98	1256.49	1.10413	0.492914	1	NA
5730494N06Rik	484.501	523.162	1.0798	0.6669	1	NA
5730507C01Rik	0.16875	0.376	2.22815	0.193935	1	RIKEN cDNA 5730507C01 gene
5730508B09Rik	2.2365	1.7005	0.76034	0.290656	1	NA
5730522E02Rik	0.2885	0.29425	1.01993	1	1	RIKEN cDNA 5730522E02 gene
5730528L13Rik	77.5968	80.5465	1.03801	0.90204	1	NA
5730559C18Rik	0	0.01125	#DIV/0!	0.971246	1	NA
5730577I03Rik	18.8167	18.2153	0.968034	0.949316	1	NA
5730590G19Rik	0.7395	0	0	0.736247	1	NA
5830403L16Rik	0.20525	0.356	1.73447	0.409225	1	NA
5830405N20Rik	0.68225	0.855	1.25321	1	1	NA
5830411N06Rik	0	0	#DIV/0!	NA	NA	RIKEN cDNA 5830411N06 gene
5830415F09Rik	2.66175	3.018	1.13384	0.685694	1	NA
5830416P10Rik	0.014	0.05525	3.94643	0.49097	1	NA
5830417I10Rik	0.51175	0.4125	0.806058	0.635894	1	gon-4-like pseudogene
5830418K08Rik	1.35825	1.14875	0.845757	0.510934	1	NA
5830418P13Rik	0	0.059	#DIV/0!	0.426238	1	RIKEN cDNA 5830418P13 gene
5830428M24Rik	0	0	#DIV/0!	NA	NA	RIKEN cDNA 5830428M24 gene
5830432E09Rik	0.69825	1.485	2.12675	0.20546	1	RIKEN cDNA 5830432E09 gene
5830433M19Rik	15.215	19.2598	1.26584	0.699099	1	NA
5930412G12Rik	0.204	0.331	1.62255	0.44484	1	RIKEN cDNA 5930412G12 gene
5930416I19Rik	141.655	180.863	1.27678	0.146216	1	NA
5930434B04Rik	756.34	843.91	1.11578	0.511435	1	NA
6030405A18Rik	58.3132	36.4485	0.625047	0.0284131	1	NA
6030408B16Rik	1.4525	0.8525	0.586919	0.0944766	1	RIKEN cDNA 6030408B16 gene
6030419C18Rik	5.18375	4.91525	0.948204	0.74627	1	NA
6030422M02Rik	4.869	5.20975	1.06998	0.961269	1	NA
6030429G01Rik	41.168	24.7488	0.601165	0.091549	1	NA
6030446N20Rik	154.581	166.696	1.07837	0.716439	1	NA
6030458C11Rik	9.115	7.84325	0.860477	0.197373	1	RIKEN cDNA 6030458C11 gene
6030466F02Rik	0	0	#DIV/0!	NA	NA	RIKEN cDNA 6030466F02 gene
6030468B19Rik	0.03425	0.03175	0.927007	1	1	RIKEN cDNA 6030468B19 gene
6030498E09Rik	0.1285	0.29775	2.31712	0.491196	1	RIKEN cDNA 6030498E09 gene
6230400D17Rik	4.3605	4.3845	1.0055	0.947506	1	RIKEN cDNA 6230400D17 gene
6230409E13Rik	1568.08	1315.16	0.838708	0.299312	1	NA
6230427J02Rik	61.177	93.2092	1.5236	0.0282809	1	NA
6330403A02Rik	0.067	0.0185	0.276119	0.212212	1	NA
6330403K07Rik	155.697	166.009	1.06623	0.697764	1	RIKEN cDNA 6330403K07 gene
6330406I15Rik	38.524	44.6427	1.15883	0.672628	1	NA
6330407A03Rik	0	0.02275	#DIV/0!	0.971252	1	RIKEN cDNA 6330407A03 gene
6330407J23Rik	1424.55	1522.11	1.06848	0.703543	1	NA
6330408A02Rik	5.436	6.68575	1.2299	0.217134	1	NA
6330409N04Rik	1231.8	1213.32	0.984997	0.832664	1	NA
6330410L21Rik	0.1285	0.02225	0.173152	0.0951438	1	RIKEN cDNA 6330410L21 gene
6330416G13Rik	2.62125	3.0125	1.14926	0.448887	1	NA
6330439K17Rik	1024.95	794.642	0.775302	0.136185	1	NA
6330503K22Rik	1245.36	901.246	0.723683	0.0736674	1	NA
6330512M04Rik	169.91	209.368	1.23223	0.359175	1	NA
6330527O06Rik	3.91425	2.652	0.677524	0.722489	1	NA
6330545A04Rik	28.8023	20.7963	0.722036	0.32533	1	NA
6330549D23Rik	1.15825	1.022	0.882366	0.602323	1	RIKEN cDNA 6330549D23 gene
6330578E17Rik	1635.48	1433.45	0.876473	0.280417	1	NA
6430411K18Rik	0.5995	0.674	1.12427	0.905403	1	RIKEN cDNA 6430411K18 gen
6430527G18Rik	959.878	820.576	0.854875	0.24039	1	NA
6430531B16Rik	1.91525	1.8245	0.952617	0.883502	1	RIKEN cDNA 6430531B16 gene
6430548G04	0.741	0	0	0.736205	1	NA
6430548M08Rik	20.181	30.8448	1.52841	0.274998	1	RIKEN cDNA 6430548M08 gene
6430550D23Rik	0.2805	0.306	1.09091	1	1	RIKEN cDNA 6430550D23 gene
6430562O15Rik	6.46925	6.29275	0.972717	0.824861	1	RIKEN cDNA 6430562O15 gene
6430571L13Rik	4.19675	4.78775	1.14082	0.554794	1	RIKEN cDNA 6430571L13 gene
6430573F11Rik	3.765	4.053	1.07649	0.782738	1	NA
6430598A04Rik	333.278	332.57	0.997878	0.832699	1	NA
6430704M03Rik	131.996	118.777	0.899852	0.72344	1	NA
6430706D22Rik	0	0	#DIV/0!	NA	NA	RIKEN cDNA 6430706D22 gene
6530401N04Rik	221.417	238.651	1.07784	0.725858	1	NA
6530402F18Rik	2.75375	6.92025	2.51303	0.0703183	1	RIKEN cDNA 6530402F18 gene
6530411M01Rik	0.416	0.764	1.83654	0.292766	1	RIKEN cDNA 6530411M01 gene
6530418L21Rik	271.751	362.059	1.33232	0.0789036	1	NA
6720401G13Rik	1.17425	1.25775	1.07111	0.84785	1	NA
6720456B07Rik	1855.87	1985.08	1.06962	0.704748	1	NA
6720456H20Rik	188.799	185.283	0.98138	0.801162	1	NA
6720463M24Rik	16.9295	8.97275	0.530007	0.119346	1	NA
6720468P15Rik	6.01375	6.65875	1.10725	0.768195	1	RIKEN cDNA 6720468P15 gene
6720483E21Rik	0.60075	0.6335	1.05452	1	1	RIKEN cDNA 6720483E21 gene
6720489N17Rik	2.95875	2.92075	0.987157	0.975555	1	RIKEN cDNA 6720489N17 gene
6820408C15Rik	0.393	0.766	1.94911	0.20559	1	RIKEN cDNA 6820408C15 gene
6820431F20Rik	2.06925	1.52475	0.736861	0.10889	1	cadherin 11 pseudogene
7420426K07Rik	0	0	#DIV/0!	NA	NA	RIKEN cDNA 7420426K07 gene
7420461P10Rik	0	0	#DIV/0!	NA	NA	NA
7530420F21Rik	0.37125	0	0	1	1	NA
7630403G23Rik	0	0	#DIV/0!	NA	NA	RIKEN cDNA 7630403G23 gene
8030411F24Rik	0	0	#DIV/0!	NA	NA	RIKEN cDNA 8030411F24 gene
8030442B05Rik	0	0.04175	#DIV/0!	0.971253	1	RIKEN cDNA 8030442B05 gene
8030443G20Rik	1.4605	2.2655	1.55118	0.215646	1	RIKEN cDNA 8030443G20 gene
8030462N17Rik	0.16475	0.32575	1.97724	0.252847	1	RIKEN cDNA 8030462N17 gene
8430406I07Rik	103.056	112.814	1.09468	0.606836	1	NA
8430408G22Rik	2.34825	3.66075	1.55893	0.381189	1	NA
8430410A17Rik	127.832	153.845	1.20349	0.37083	1	NA
8430410K20Rik	771.394	673.462	0.873046	0.26475	1	NA
8430419L09Rik	58.1595	59.2458	1.01868	0.983492	1	NA
8430423G03Rik	0	0	#DIV/0!	NA	NA	RIKEN cDNA 8430423G03 gene
8430427H17Rik	17.1015	12.5678	0.734892	0.0804821	1	NA
8430429K09Rik	0.73	0.86275	1.18185	0.697695	1	RIKEN cDNA 8430429K09 gene
8430431K14Rik	0.448	0.34625	0.772879	0.619007	1	RIKEN cDNA 8430431K14 gene
8430436N08Rik	0	0	#DIV/0!	NA	NA	RIKEN cDNA 8430436N08 gene
8430437L04Rik	0	0	#DIV/0!	NA	NA	RIKEN cDNA 8430437L04 gene
9030025P20Rik	0.22975	0.2545	1.10773	0.962522	1	RIKEN cDNA 9030025P20 gene
9030204H09Rik	0.16025	0	0	0.524594	1	RIKEN cDNA 9030204H09 gene
9030224M15Rik	6.30975	12.0113	1.9036	0.233927	1	NA
9030418K01Rik	520.787	567.597	1.08988	0.621025	1	NA
9030425E11Rik	104.856	146.915	1.40111	0.0586642	1	NA
9030612E09Rik	0.394	0.3305	0.838832	0.720397	1	RIKEN cDNA 9030612E09 gene
9030617O03Rik	7.717	6.7305	0.872165	0.298865	1	NA
9030619P08Rik	0	0.0605	#DIV/0!	0.97126	1	lymphocyte antigen 6 complex pseudogene
9030624J02Rik	36.378	36.6048	1.00623	0.927503	1	NA
9030625A04Rik	22.3055	20.5828	0.922766	0.755307	1	NA
9130008F23Rik	0.34675	0.27075	0.780822	0.818476	1	RIKEN cDNA 9130008F23 gene
9130011E15Rik	14.2457	12.0635	0.846814	0.332126	1	NA
9130011J15Rik	1324.71	1339.74	1.01134	0.987828	1	NA
9130015L21Rik	0	0	#DIV/0!	NA	NA	RIKEN cDNA 9130015L21 gene
9130017N09Rik	54.529	57.4125	1.05288	0.948092	1	NA
9130019O22Rik	0.99825	0.6425	0.643626	0.115055	1	RIKEN cDNA 9130019O22 gene
9130019P16Rik	1.53925	1.41625	0.920091	0.624505	1	RIKEN cDNA 9130019P16 gene
9130023H24Rik	2.1225	2.24575	1.05807	0.848242	1	RIKEN cDNA 9130023H24 gene
9130024F11Rik	0.01	0.014	1.4	1	1	RIKEN cDNA 9130024F11 gene
9130204L05Rik	6.73	10.6258	1.57886	0.104219	1	RIKEN cDNA 9130204L05 gene
9130206I24Rik	1.45175	0.42125	0.290167	0.63234	1	NA
9130209A04Rik	0	0	#DIV/0!	NA	NA	RIKEN cDNA 9130209A04 gene
9130230L23Rik	0	0	#DIV/0!	NA	NA	RIKEN cDNA 9130230L23 gene
9130401M01Rik	30.4602	30.073	0.987287	0.914716	1	RIKEN cDNA 9130401M01 gene
9130404H23Rik	0	0	#DIV/0!	NA	NA	NA
9130409I23Rik	0	0	#DIV/0!	NA	NA	RIKEN cDNA 9130409I23 gene
9230102K24Rik	0	0	#DIV/0!	NA	NA	RIKEN cDNA 9230102K24 gene
9230102O04Rik	0	0	#DIV/0!	NA	NA	RIKEN cDNA 9230102O04 gene
9230104L09Rik	0	0	#DIV/0!	NA	NA	RIKEN cDNA 9230104L09 gene
9230105E05Rik	0.3975	0.3845	0.967296	1	1	RIKEN cDNA 9230105E05 gene
9230107M04Rik	0	0	#DIV/0!	NA	NA	NA
9230110C19Rik	7.4215	8.87225	1.19548	0.333768	1	NA
9230110F15Rik	0	0.037	#DIV/0!	0.971252	1	RIKEN cDNA 9230110F15 gene
9230112J17Rik	0.32725	0.45175	1.38044	0.514545	1	RIKEN cDNA 9230112J17 gene
9230113P08Rik	0.68225	0	0	0.744071	1	RIKEN cDNA 9230113P08 gene
9230114K14Rik	3.6875	4.495	1.21898	0.318932	1	RIKEN cDNA 9230114K14 gene
9230115E21Rik	1.48225	1.28575	0.867431	1	1	NA
9230116N13Rik	0.26025	0.22075	0.848223	0.83783	1	RIKEN cDNA 9230116N13 gene
9330020H09Rik	0.60525	0.825	1.36307	0.32102	1	RIKEN cDNA 9330020H09 gene
9330111N05Rik	0	0.03	#DIV/0!	0.971252	1	RIKEN cDNA 9330111N05 gene
9330133O14Rik	0.282	0.27475	0.974291	1	1	RIKEN cDNA 9330133O14 gene
9330151L19Rik	3.6205	4.20375	1.1611	0.50593	1	RIKEN cDNA 9330151L19 gene
9330158H04Rik	0.2985	0.42225	1.41457	0.554382	1	RIKEN cDNA 9330158H04 gene
9330159F19Rik	8.92125	6.34025	0.710691	0.00963434	0.819224	RIKEN cDNA 9330159F19 gene
9330159M07Rik	0.28575	0.1645	0.575678	0.408976	1	RIKEN cDNA 9330159M07 gene
9330162B11Rik	0	0	#DIV/0!	NA	NA	RIKEN cDNA 9330162B11 gene
9330175E14Rik	0	0	#DIV/0!	NA	NA	RIKEN cDNA 9330175E14 gene
9330178D15Rik	0	0	#DIV/0!	NA	NA	RIKEN cDNA 9330178D15 gene
9330179D12Rik	0.04925	0.028	0.568528	1	1	RIKEN cDNA 9330179D12 gene
9330182L06Rik	30.6268	21.0643	0.687773	0.0745841	1	RIKEN cDNA 9330182L06 gene
9430007A20Rik	0	0	#DIV/0!	NA	NA	RIKEN cDNA 9430007A20 gene
9430008C03Rik	0.57175	0.5275	0.922606	0.872786	1	NA
9430015G10Rik	2.717	3.235	1.19065	0.452988	1	RIKEN cDNA 9430015G10 gene
9430016H08Rik	12.7865	13.9857	1.09379	0.617076	1	NA
9430019J16Rik	0	0	#DIV/0!	NA	NA	RIKEN cDNA 9430019J16 gene
9430020K01Rik	5.19625	5.7175	1.10031	0.576533	1	NA
9430021M05Rik	21.4662	19.4443	0.905806	0.381319	1	RIKEN cDNA 9430021M05 gene
9430023L20Rik	59.188	62.4243	1.05468	0.85356	1	NA
9430031J16Rik	75.0865	86.527	1.15236	0.569286	1	NA
9430032N09Rik	147.52	178.158	1.20769	0.293501	1	NA
9430037G07Rik	0.40975	0.3135	0.765101	0.502231	1	RIKEN cDNA 9430037G07 gene
9430038I01Rik	3.48625	2.78575	0.799068	0.404717	1	RIKEN cDNA 9430038I01 gene
9430041J12Rik	1.52125	2.3845	1.56746	0.0630529	1	RIKEN cDNA 9430041J12 gene
9430060I03Rik	4.97675	5.401	1.08525	0.735933	1	RIKEN cDNA 9430060I03 gene
9430076C15Rik	0.1265	0.07075	0.559289	0.656846	1	NA
9430076G02Rik	85.8353	88.4603	1.03058	0.971398	1	NA
9430083A17Rik	0.4715	0.7535	1.59809	0.178872	1	RIKEN cDNA 9430083A17 gene
9430091E24Rik	2.07425	2.704	1.3036	0.20741	1	RIKEN cDNA 9430091E24 gene
9530002B09Rik	0	0	#DIV/0!	NA	NA	RIKEN cDNA 9530002B09 gene
9530003J23Rik	0	0.0345	#DIV/0!	0.971252	1	RIKEN cDNA 9530003J23 gene
9530008L14Rik	11.0755	9.50975	0.858629	0.779634	1	NA
9530026F06Rik	0	0	#DIV/0!	NA	NA	RIKEN cDNA 9530026F06 gene
9530026P05Rik	0.33675	0.48125	1.4291	0.765831	1	RIKEN cDNA 9530026P05 gene
9530036O11Rik	0.38475	0.375	0.974659	1	1	RIKEN cDNA 9530036O11Rik
9530051G07Rik	0.345	0.22025	0.638406	0.359632	1	RIKEN cDNA 9530051G07 gene
9530053A07Rik	0.53675	0.73225	1.36423	0.213475	1	RIKEN cDNA 9530053A07 gene
9530059O14Rik	2.97475	3.79575	1.27599	0.144849	1	RIKEN cDNA 9530059O14 gene
9530068E07Rik	87.95	90.48	1.02877	0.956736	1	RIKEN cDNA 9530068E07 gene
9530077C05Rik	16.955	16.9803	1.00149	0.994174	1	RIKEN cDNA 9530077C05 gene
9530082P21Rik	38.859	39.565	1.01817	0.960508	1	RIKEN cDNA 9530082P21 gene
9530091C08Rik	0.0235	0.08525	3.62766	0.103103	1	RIKEN cDNA 9530091C08 gene
9630013A20Rik	0.09175	0.11875	1.29428	0.915312	1	RIKEN cDNA 9630013A20 gene
9630028B13Rik	0.02	0.02275	1.1375	1	1	RIKEN cDNA 9630028B13 gene
9630028H03Rik	0.036	0	0	0.722389	1	RIKEN cDNA 9630028H03 gene
9630033F20Rik	9.4605	9.8335	1.03943	0.853483	1	NA
9830001H06Rik	1.34375	1.47825	1.10009	0.507362	1	NA
9830107B12Rik	0	0.0225	#DIV/0!	0.650939	1	RIKEN cDNA 9830107B12 gene
9830132P13	0.41275	0	0	1	1	NA
9830147E19Rik	0.54	0.43925	0.813426	0.490562	1	NA
9930005F22Rik	1.84875	2.92775	1.58364	0.760452	1	NA
9930012K11Rik	2.186	2.206	1.00915	0.979866	1	RIKEN cDNA 9930012K11 gene
9930013L23Rik	0.16475	0.16575	1.00607	1	1	NA
9930014A18Rik	0.172	0.2535	1.47384	0.349995	1	RIKEN cDNA 9930014A18 gene
9930021D14Rik	220.311	213.12	0.96736	0.681042	1	NA
9930021J03Rik	1.145	0.848	0.740611	0.112114	1	RIKEN cDNA 9930021J03 gene
9930023K05Rik	0	0.84225	#DIV/0!	0.650939	1	NA
9930032O22Rik	0	0	#DIV/0!	NA	NA	NA
9930104L06Rik	3.506	3.13925	0.895394	0.529592	1	RIKEN cDNA 9930104L06 gene
9930111J21Rik1	0.00875	0.02475	2.82857	0.952211	1	RIKEN cDNA 9930111J21 gene 1
9930111J21Rik2	0	0	#DIV/0!	NA	NA	RIKEN cDNA 9930111J21 gene 2
a	0	0	#DIV/0!	NA	NA	nonagouti
A030009H04Rik	62.465	87.577	1.40202	0.133466	1	NA
A130010J15Rik	3.98575	3.703	0.92906	0.52738	1	RIKEN cDNA A130010J15 gene
A130022J15Rik	214.565	146.054	0.680695	0.00842429	0.803777	NA
A130040M12Rik	0	0	#DIV/0!	NA	NA	RIKEN cDNA A130040M12 gene
A130049A11Rik	46.32	28.0837	0.606299	0.211264	1	NA
A130077B15Rik	0	0.0165	#DIV/0!	0.971252	1	RIKEN cDNA A130077B15 gene
A1bg	0	0	#DIV/0!	NA	NA	alpha-1-B glycoprotein
A1cf	0.05925	0.079	1.33333	1	1	APOBEC1 complementation factor
A230001M10Rik	0	0	#DIV/0!	NA	NA	RIKEN cDNA A230001M10 gene
A230020J21Rik	0.60725	0.6675	1.09922	0.945979	1	RIKEN cDNA A230020J21 gene
A230028O05Rik	0.01225	0	0	1	1	RIKEN cDNA A230028O05 gene
A230046K03Rik	22.5083	17.4587	0.77566	0.253036	1	NA
A230050P20Rik	18.178	21.842	1.20156	0.226783	1	RIKEN cDNA A230050P20 gene
A230051G13Rik	114.651	117.674	1.02637	1	1	NA
A230056P14Rik	6.42125	6.1845	0.96313	0.818585	1	RIKEN cDNA A230056P14 gene
A230057D06Rik	1.3875	1.1065	0.797477	0.403767	1	RIKEN cDNA A230057D06 gene
A230065H16Rik	1.20775	1.468	1.21548	0.749682	1	NA
A230072C01Rik	3.06625	2.8225	0.920506	0.620241	1	RIKEN cDNA A230072C01 gene
A230072E10Rik	0.102	0.0335	0.328431	0.412934	1	RIKEN cDNA A230072E10 gene
A230073K19Rik	4.8595	3.8565	0.7936	0.123791	1	NA
A230077H06Rik	0.165	0.46525	2.8197	0.05462	1	RIKEN cDNA A230077H06 gene
A230108P19Rik	0	0	#DIV/0!	NA	NA	RIKEN cDNA A230108P19 gene
A2ld1	304.009	342.358	1.12615	0.457437	1	NA
A2m	1.69525	1.6335	0.963575	0.872574	1	alpha-2-macroglobulin
A330021E22Rik	3.4415	3.009	0.874328	0.44786	1	NA
A330023F24Rik	0.46525	0.45725	0.982805	0.876757	1	RIKEN cDNA A330023F24 gene
A330035P11Rik	0.2925	0.2885	0.986325	1	1	RIKEN cDNA A330035P11 gene
A330040F15Rik	1.368	0.97225	0.710709	0.398662	1	RIKEN cDNA A330040F15 gene
A330049M08Rik	32.3783	43.0255	1.32884	0.290569	1	NA
A330049N07Rik	0	0.02175	#DIV/0!	0.971253	1	RIKEN cDNA A330049N07 gene
A330050B17Rik	36.959	27.1588	0.734835	0.231655	1	NA
A330050F15Rik	1.61625	2.525	1.56226	0.085636	1	NA
A330069E16Rik	2.5945	1.908	0.735402	0.333564	1	RIKEN cDNA A330069E16 gene
A330076H08Rik	1.69075	0.905	0.535265	0.0348599	1	RIKEN cDNA A330076H08 gene
A330093E20Rik	0.9065	1.1825	1.30447	0.462036	1	RIKEN cDNA A330093E20 gene
A3galt2	28.3367	24.5715	0.867125	0.227879	1	alpha 1,3-galactosyltransferase 2 (isoglobotriaosylceramide synthase)
A430005L14Rik	8.50375	12.2272	1.43787	0.0608847	1	RIKEN cDNA A430005L14 gene
A430033K04Rik	2.00875	1.9555	0.973491	0.815475	1	RIKEN cDNA A430033K04 gene
A430035B10Rik	0.85225	0.7805	0.915811	0.904204	1	RIKEN cDNA A430035B10 gene
A430075N02	0	0	#DIV/0!	NA	NA	NA
A430078G23Rik	0	0	#DIV/0!	NA	NA	RIKEN cDNA A430078G23 gene
A430084P05Rik	0	0	#DIV/0!	NA	NA	NA
A430089I19Rik	0	0	#DIV/0!	NA	NA	RIKEN cDNA A430089I19 gene
A430092G05Rik	0.741	0.52075	0.702767	1	1	NA
A430093F15Rik	0.06925	0.11725	1.69314	0.755758	1	RIKEN cDNA A430093F15 gene
A430105I19Rik	2.014	1.8135	0.900447	0.705229	1	NA
A430107O13Rik	10.186	4.90075	0.481126	0.210091	1	NA
A430107P09Rik	0	0	#DIV/0!	NA	NA	NA
A430110N23Rik	15.7215	20.0643	1.27623	0.482993	1	NA
A4galt	39.1093	37.4132	0.956634	0.624197	1	alpha 1,4-galactosyltransferase
A4gnt	0	0	#DIV/0!	NA	NA	alpha-1,4-N-acetylglucosaminyltransferase
A530013C23Rik	0.0355	0	0	0.729076	1	RIKEN cDNA A530013C23 gene
A530016L24Rik	0.028	0.04875	1.74107	0.938278	1	RIKEN cDNA A530016L24 gene
A530032D15Rik	0.021	0	0	1	1	RIKEN cDNA A530032D15Rik gene
A530053G22Rik	0	0	#DIV/0!	NA	NA	RIKEN cDNA A530053G22 gene
A530054K11Rik	1.232	1.06725	0.866274	0.623335	1	NA
A530058N18Rik	0.1455	0.33575	2.30756	0.338341	1	RIKEN cDNA A530058N18 gene
A530064D06Rik	0	0	#DIV/0!	NA	NA	RIKEN cDNA A530064D06 gene
A530088E08Rik	0	0.04825	#DIV/0!	0.647811	1	RIKEN cDNA A530088E08 gene
A530098C11Rik	0	0	#DIV/0!	NA	NA	NA
A530099J19Rik	0	0	#DIV/0!	NA	NA	NA
A630001G21Rik	0	0	#DIV/0!	NA	NA	RIKEN cDNA A630001G21 gene
A630007B06Rik	7.83725	9.1865	1.17216	0.341599	1	NA
A630010A05Rik	0	0	#DIV/0!	NA	NA	RIKEN cDNA A630010A05 gene
A630033H20Rik	0.011	0.01275	1.15909	1	1	NA
A630055G03Rik	0	1.71	#DIV/0!	0.279317	1	NA
A630066F11Rik	3.62825	3.38075	0.931785	0.722656	1	RIKEN cDNA A630066F11 gene
A630072M18Rik	2.20875	2.42725	1.09892	0.655235	1	RIKEN cDNA A630072M18 gene
A630073D07Rik	0	0	#DIV/0!	NA	NA	RIKEN cDNA A630073D07 gene
A630075F10Rik	0.717	0.722	1.00697	1	1	RIKEN cDNA A630075F10 gene
A630077J23Rik	0	0	#DIV/0!	NA	NA	RIKEN cDNA A630077J23 gene
A630089N07Rik	0.38975	0.44	1.12893	0.900401	1	RIKEN cDNA A630089N07 gene
A630095E13Rik	0	0	#DIV/0!	NA	NA	RIKEN cDNA A630095E13 gene
A630095N17Rik	0.0535	0	0	1	1	RIKEN cDNA A630095N17 gene
A730008H23Rik	0	0	#DIV/0!	NA	NA	RIKEN cDNA A730008H23 gene
A730011L01Rik	182.252	198.241	1.08773	0.613607	1	NA
A730015I17	0	0	#DIV/0!	NA	NA	NA
A730017C20Rik	13.9527	16.0365	1.14934	0.379196	1	NA
A730017L22Rik	0.62075	0.73825	1.18929	0.567465	1	RIKEN cDNA A730017L22 gene
A730018C14Rik	0	0.024	#DIV/0!	0.971252	1	RIKEN cDNA A730018C14 gene
A730020E08Rik	1.297	1.3555	1.0451	0.953601	1	RIKEN cDNA A730020E08 gene
A730020M07Rik	0.027	0.0845	3.12963	0.557753	1	RIKEN cDNA A730020M07 gene
A730037C10Rik	0.74275	0.6875	0.925614	1	1	NA
A730043L09	2.98675	2.23925	0.749728	0.968646	1	NA
A730046J19Rik	0.03025	0.0585	1.93388	0.618533	1	RIKEN cDNA A730046J19 gene
A730056A06Rik	0.065	0.13575	2.08846	0.42103	1	RIKEN cDNA A730056A06 gene
A730069N07Rik	0.37125	0	0	1	1	NA
A730082K24Rik	0	0	#DIV/0!	NA	NA	RIKEN cDNA A730082K24 gene
A730085A09Rik	9.19775	2.777	0.301922	0.0515265	1	NA
A730090H04Rik	0	0	#DIV/0!	NA	NA	NA
A730090N16Rik	0.1845	0.24275	1.31572	0.915509	1	RIKEN cDNA A730090N16 gene
A730098P11Rik	0.344	0.4075	1.18459	0.702121	1	NA
A830007P12Rik	8.49325	7.58775	0.893386	0.815539	1	NA
A830010M20Rik	3.94825	2.78025	0.704173	0.0251217	1	RIKEN cDNA A830010M20 gene
A830018L16Rik	8.6735	7.0455	0.812302	0.0974834	1	RIKEN cDNA A830018L16 gene
A830019L24Rik	0.0225	0.104	4.62222	0.516101	1	RIKEN cDNA A830019L24 gene
A830080D01Rik	2.81225	2.30275	0.818828	0.288461	1	NA
A830082N09Rik	0.15175	0.16425	1.08237	0.917081	1	RIKEN cDNA A830082N09 gene
A830093I24Rik	3.70225	5.162	1.39429	0.765638	1	NA
A930001A20Rik	0.12475	0.162	1.2986	0.90956	1	RIKEN cDNA A930001A20 gene
A930001N09Rik	272.086	286.311	1.05228	0.712538	1	NA
A930003A15Rik	0.22975	0.1505	0.65506	0.785337	1	RIKEN cDNA A930003A15 gene
A930003O13Rik	3.37525	4.278	1.26746	0.282614	1	RIKEN cDNA A930003O13 gene
A930004D18Rik	2.64775	3.13275	1.18317	0.440986	1	RIKEN cDNA A930004D18 gene
A930005H10Rik	9.00025	10.0605	1.1178	0.62988	1	RIKEN cDNA A930005H10 gene
A930005I04Rik	33.2503	40.8552	1.22872	0.50086	1	NA
A930006I01Rik	0	0	#DIV/0!	NA	NA	RIKEN cDNA A930006I01 gene
A930007I19Rik	0.032	0.0845	2.64062	0.570151	1	RIKEN cDNA A930007I19 gene
A930011G23Rik	0.268	0.28325	1.0569	0.887084	1	RIKEN cDNA A930011G23 gene
A930011O12Rik	1.8675	2.28975	1.2261	0.367656	1	NA
A930012L18Rik	0.9035	1.03775	1.14859	0.872881	1	RIKEN cDNA A930012L18 gene
A930013F10Rik	0.26925	0.14825	0.550604	0.413922	1	RIKEN cDNA A930013F10 gene
A930015D03Rik	1.54975	1.968	1.26988	0.564364	1	RIKEN cDNA A930015D03 gene
A930017M01Rik	0.877	0.504	0.574686	0.0589547	1	Smg-5 homolog, nonsense mediated mRNA decay factor pseudogene
A930018P22Rik	0.08675	0.05275	0.608069	1	1	RIKEN cDNA A930018P22 gene
A930019D19Rik	0.0355	0.0715	2.01408	0.951119	1	RIKEN cDNA A930019D19 gene
A930038C07Rik	102.48	122.004	1.19051	0.380255	1	NA
AA387883	0.109	0.26675	2.44725	0.415082	1	expressed sequence AA387883
AA388235	1.86925	1.03675	0.554634	0.0353247	1	expressed sequence AA388235
AA415398	0.916	1.30825	1.42822	0.351503	1	NA
AA465934	0.19225	0.11075	0.576073	1	1	expressed sequence AA465934
AA467197	0.064	0	0	1	1	expressed sequence AA467197
AA474331	1.09175	0.89725	0.821846	0.769267	1	NA
AA543186	0.1535	0.1555	1.01303	1	1	expressed sequence AA543186
AA545190	0	0	#DIV/0!	NA	NA	EST AA545190
AA619741	0	0	#DIV/0!	NA	NA	PHD finger protein 19 pseudogene
AA792892	0	0	#DIV/0!	NA	NA	expressed sequence AA792892
AA960436	115.161	109.284	0.948963	0.723807	1	NA
AA986860	2.70975	2.34275	0.864563	0.433052	1	expressed sequence AA986860
AA987161	1.638	1.3695	0.836081	0.676993	1	NA
Aaas	10.6457	10.9637	1.02987	0.944158	1	achalasia, adrenocortical insufficiency, alacrimia
Aacs	138.815	124.824	0.89921	0.295274	1	acetoacetyl-CoA synthetase
Aadac	0	0	#DIV/0!	NA	NA	arylacetamide deacetylase
Aadacl2	0	0	#DIV/0!	NA	NA	arylacetamide deacetylase like 2
Aadacl3	0	0	#DIV/0!	NA	NA	arylacetamide deacetylase like 3
Aadat	0.32875	0.313	0.952091	0.847786	1	aminoadipate aminotransferase
Aagab	27.7935	28.994	1.04319	0.825299	1	alpha- and gamma-adaptin binding protein
Aak1	4.5045	4.2035	0.933178	0.720099	1	AP2 associated kinase 1
Aamp	114.954	122.505	1.06569	0.732074	1	angio-associated migratory protein
Aanat	0	0.07675	#DIV/0!	0.446729	1	arylalkylamine N-acetyltransferase
Aard	1.53375	1.23675	0.806357	0.564286	1	alanine and arginine rich domain containing protein
Aars	67.4935	64.5088	0.955777	0.552149	1	alanyl-tRNA synthetase
Aars2	11.746	12.1913	1.03791	0.945598	1	alanyl-tRNA synthetase 2, mitochondrial
Aarsd1	44.155	47.1912	1.06876	0.71681	1	alanyl-tRNA synthetase domain containing 1
Aasdh	2.0655	2.126	1.02929	0.964679	1	aminoadipate-semialdehyde dehydrogenase
Aasdhppt	14.5687	12.5817	0.863612	0.292527	1	aminoadipate-semialdehyde dehydrogenase-phosphopantetheinyl transferase
Aass	0.236	0.27525	1.16631	0.819021	1	aminoadipate-semialdehyde synthase
Aatf	15.1483	13.3577	0.881802	0.360461	1	apoptosis antagonizing transcription factor
Aatk	21.7093	30.9703	1.42659	0.126395	1	apoptosis-associated tyrosine kinase
AB099516	9.19825	9.98075	1.08507	0.816553	1	NA
AB124611	0.27625	0.6315	2.28597	0.208289	1	cDNA sequence AB124611
Abat	19.96	18.442	0.923948	0.637992	1	4-aminobutyrate aminotransferase
Abca1	3.639	5.19575	1.4278	0.124805	1	ATP-binding cassette, sub-family A (ABC1), member 1
Abca12	0.07175	0.05125	0.714286	0.64425	1	ATP-binding cassette, sub-family A (ABC1), member 12
Abca13	0.026	0.02775	1.06731	0.981667	1	ATP-binding cassette, sub-family A (ABC1), member 13
Abca14	0	0.00775	#DIV/0!	0.971252	1	ATP-binding cassette, sub-family A (ABC1), member 14
Abca15	0	0	#DIV/0!	NA	NA	ATP-binding cassette, sub-family A (ABC1), member 15
Abca16	0	0	#DIV/0!	NA	NA	ATP-binding cassette, sub-family A (ABC1), member 16
Abca17	0.064	0.03075	0.480469	0.552642	1	ATP-binding cassette, sub-family A (ABC1), member 17
Abca2	21.495	22.688	1.0555	0.821286	1	ATP-binding cassette, sub-family A (ABC1), member 2
Abca3	29.7293	25.748	0.866083	0.384057	1	ATP-binding cassette, sub-family A (ABC1), member 3
Abca4	0.00975	0.01075	1.10256	1	1	ATP-binding cassette, sub-family A (ABC1), member 4
Abca5	5.3135	5.61275	1.05632	0.786731	1	ATP-binding cassette, sub-family A (ABC1), member 5
Abca6	2.84625	3.1235	1.09741	0.725316	1	ATP-binding cassette, sub-family A (ABC1), member 6
Abca7	30.246	29.7082	0.982221	0.929398	1	ATP-binding cassette, sub-family A (ABC1), member 7
Abca8a	16.5688	17.9138	1.08118	0.76245	1	ATP-binding cassette, sub-family A (ABC1), member 8a
Abca8b	2.558	2.5445	0.994722	0.970885	1	ATP-binding cassette, sub-family A (ABC1), member 8b
Abca9	0.47975	0.4685	0.97655	0.996231	1	ATP-binding cassette, sub-family A (ABC1), member 9
Abcb10	5.6695	4.99375	0.88081	0.430631	1	ATP-binding cassette, sub-family B (MDR/TAP), member 10
Abcb11	0.02425	0	0	0.504814	1	ATP-binding cassette, sub-family B (MDR/TAP), member 11
Abcb1a	0.2405	0.136	0.565489	0.262494	1	ATP-binding cassette, sub-family B (MDR/TAP), member 1A
Abcb1b	0.43325	0.21025	0.485286	0.133187	1	ATP-binding cassette, sub-family B (MDR/TAP), member 1B
Abcb4	0.91	1.0655	1.17088	0.820463	1	ATP-binding cassette, sub-family B (MDR/TAP), member 4
Abcb5	0	0	#DIV/0!	NA	NA	ATP-binding cassette, sub-family B (MDR/TAP), member 5
Abcb6	18.0813	15.1375	0.837193	0.156134	1	ATP-binding cassette, sub-family B (MDR/TAP), member 6
Abcb7	4.503	2.572	0.571175	0.0164692	0.965399	ATP-binding cassette, sub-family B (MDR/TAP), member 7
Abcb8	22.038	26.2267	1.19007	0.230156	1	ATP-binding cassette, sub-family B (MDR/TAP), member 8
Abcb9	23.7733	25.6185	1.07762	0.680375	1	ATP-binding cassette, sub-family B (MDR/TAP), member 9
Abcc1	4.64525	4.1185	0.886605	0.437581	1	ATP-binding cassette, sub-family C (CFTR/MRP), member 1
Abcc10	1.186	1.179	0.994098	1	1	ATP-binding cassette, sub-family C (CFTR/MRP), member 10
Abcc12	0.295	0.2625	0.889831	0.900477	1	ATP-binding cassette, sub-family C (CFTR/MRP), member 12
Abcc2	0	0.0445	#DIV/0!	0.124476	1	ATP-binding cassette, sub-family C (CFTR/MRP), member 2
Abcc3	0.42725	0.45625	1.06788	1	1	ATP-binding cassette, sub-family C (CFTR/MRP), member 3
Abcc4	6.43275	5.16525	0.802961	0.107361	1	ATP-binding cassette, sub-family C (CFTR/MRP), member 4
Abcc5	36.0673	29.9398	0.830109	0.313467	1	ATP-binding cassette, sub-family C (CFTR/MRP), member 5
Abcc6	0.00675	0.00875	1.2963	1	1	ATP-binding cassette, sub-family C (CFTR/MRP), member 6
Abcc8	2.5925	2.854	1.10087	0.745755	1	ATP-binding cassette, sub-family C (CFTR/MRP), member 8
Abcc9	0.0925	0.09675	1.04595	1	1	ATP-binding cassette, sub-family C (CFTR/MRP), member 9
Abcd1	2.7505	2.92925	1.06499	0.723	1	ATP-binding cassette, sub-family D (ALD), member 1
Abcd2	4.03475	3.87375	0.960097	0.793876	1	ATP-binding cassette, sub-family D (ALD), member 2
Abcd3	28.1365	26.4062	0.938505	0.608596	1	ATP-binding cassette, sub-family D (ALD), member 3
Abcd4	7.452	8.15625	1.0945	0.707332	1	ATP-binding cassette, sub-family D (ALD), member 4
Abce1	39.9015	28.5197	0.714754	0.0204886	1	ATP-binding cassette, sub-family E (OABP), member 1
Abcf1	19.24	19.7082	1.02434	0.931923	1	ATP-binding cassette, sub-family F (GCN20), member 1
Abcf2	44.9315	49.6853	1.1058	0.529166	1	ATP-binding cassette, sub-family F (GCN20), member 2
Abcf3	32.4085	34.2175	1.05582	0.83394	1	ATP-binding cassette, sub-family F (GCN20), member 3
Abcg1	19.1977	23.115	1.20405	0.164024	1	ATP binding cassette subfamily G member 1
Abcg2	49.9128	49.9545	1.00084	0.974519	1	ATP binding cassette subfamily G member 2 (Junior blood group)
Abcg3	0	0.01125	#DIV/0!	0.971246	1	ATP binding cassette subfamily G member 3
Abcg4	20.2142	21.639	1.07048	0.845854	1	ATP binding cassette subfamily G member 4
Abcg5	0	0	#DIV/0!	NA	NA	ATP binding cassette subfamily G member 5
Abcg8	0.03925	0.0115	0.292994	0.629785	1	ATP binding cassette subfamily G member 8
Abhd1	6.318	5.68175	0.899296	0.530384	1	abhydrolase domain containing 1
Abhd10	23.9315	22.4232	0.936976	0.530083	1	abhydrolase domain containing 10
Abhd11	28.2823	33.2512	1.17569	0.27532	1	abhydrolase domain containing 11
Abhd12	190.143	213.368	1.12214	0.448026	1	abhydrolase domain containing 12
Abhd12b	0	0	#DIV/0!	NA	NA	abhydrolase domain containing 12B
Abhd13	0.8075	1.0125	1.25387	0.38965	1	abhydrolase domain containing 13
Abhd14a	52.4708	54.6003	1.04058	0.806361	1	abhydrolase domain containing 14A
Abhd14b	19.0885	20.7273	1.08585	0.718631	1	abhydrolase domain containing 14b
Abhd15	3.8015	3.31775	0.872748	0.358326	1	abhydrolase domain containing 15
Abhd16a	109.915	120.543	1.09669	0.53373	1	abhydrolase domain containing 16A
Abhd16b	0	0	#DIV/0!	NA	NA	abhydrolase domain containing 16B
Abhd2	30.7495	30.3117	0.985764	0.821175	1	abhydrolase domain containing 2
Abhd3	16.3987	19.2553	1.17419	0.310371	1	abhydrolase domain containing 3
Abhd4	86.017	124.659	1.44924	0.00741497	0.771578	abhydrolase domain containing 4
Abhd5	12.7135	10.746	0.845243	0.184632	1	abhydrolase domain containing 5
Abhd6	16.0675	19.5798	1.21859	0.245528	1	abhydrolase domain containing 6
Abhd8	87.3333	100.202	1.14735	0.337722	1	abhydrolase domain containing 8
Abi1	33.0892	27.5968	0.83401	0.129279	1	abl-interactor 1
Abi2	13.6992	9.63125	0.703049	0.101669	1	abl-interactor 2
Abi3	0.26925	0.56775	2.10864	0.0772302	1	ABI gene family, member 3
Abi3bp	0.59225	2.134	3.60321	0.0229943	1	ABI gene family, member 3 (NESH) binding protein
Abl1	1.6485	2.05375	1.24583	0.35857	1	c-abl oncogene 1, non-receptor tyrosine kinase
Abl2	1.2325	1.1705	0.949696	0.749816	1	v-abl Abelson murine leukemia viral oncogene 2 (arg, Abelson-related gene)
Ablim1	38.6955	30.783	0.795519	0.106903	1	actin-binding LIM protein 1
Ablim2	11.6263	15.4708	1.33067	0.0513404	1	actin-binding LIM protein 2
Ablim3	13.0125	11.8025	0.907012	0.56159	1	actin binding LIM protein family, member 3
Abo	0.06475	0.04775	0.737452	1	1	ABO blood group (transferase A, alpha 1-3-N-acetylgalactosaminyltransferase, transferase B, alpha 1-3-galactosyltransferase)
Abp1	0	0.34375	#DIV/0!	0.971246	1	NA
Abpa	0	0	#DIV/0!	NA	NA	NA
Abpb	0	0	#DIV/0!	NA	NA	NA
Abpd	0	0	#DIV/0!	NA	NA	NA
Abpe	0	0	#DIV/0!	NA	NA	NA
Abpg	0	0	#DIV/0!	NA	NA	NA
Abpz	0	0	#DIV/0!	NA	NA	NA
Abr	53.9808	43.1542	0.799438	0.23173	1	active BCR-related gene
Abra	0	0	#DIV/0!	NA	NA	actin-binding Rho activating protein
Abt1	4.86525	4.121	0.847027	0.235967	1	activator of basal transcription 1
Abtb1	45.3935	55.1795	1.21558	0.175048	1	ankyrin repeat and BTB (POZ) domain containing 1
Abtb2	28.9037	25.8125	0.89305	0.314342	1	ankyrin repeat and BTB (POZ) domain containing 2
Acaa1a	28.601	28.9778	1.01317	0.944161	1	acetyl-Coenzyme A acyltransferase 1A
Acaa1b	0.171	0.232	1.35673	0.887612	1	acetyl-Coenzyme A acyltransferase 1B
Acaa2	66.5295	85.766	1.28914	0.0626789	1	acetyl-Coenzyme A acyltransferase 2 (mitochondrial 3-oxoacyl-Coenzyme A thiolase)
Acaca	3.10025	3.021	0.974438	0.951482	1	acetyl-Coenzyme A carboxylase alpha
Acacb	0.329	0.38525	1.17097	0.690425	1	acetyl-Coenzyme A carboxylase beta
Acad10	2.7575	2.09825	0.760925	0.144889	1	acyl-Coenzyme A dehydrogenase family, member 10
Acad11	7.47025	6.61625	0.88568	0.388297	1	acyl-Coenzyme A dehydrogenase family, member 11
Acad12	2.743	3.0865	1.12523	0.664387	1	acyl-Coenzyme A dehydrogenase family, member 12
Acad8	13.2172	14.4425	1.0927	0.597515	1	acyl-Coenzyme A dehydrogenase family, member 8
Acad9	12.4697	14.7515	1.18298	0.260486	1	acyl-Coenzyme A dehydrogenase family, member 9
Acadl	109.056	111.641	1.0237	0.931635	1	acyl-Coenzyme A dehydrogenase, long-chain
Acadm	29.8768	31.1758	1.04348	0.8806	1	acyl-Coenzyme A dehydrogenase, medium chain
Acads	10.465	11.9355	1.14052	0.43222	1	acyl-Coenzyme A dehydrogenase, short chain
Acadsb	10.6732	9.098	0.852411	0.259464	1	acyl-Coenzyme A dehydrogenase, short/branched chain
Acadvl	70.3102	80.2853	1.14187	0.425055	1	acyl-Coenzyme A dehydrogenase, very long chain
Acan	0.0305	0.02675	0.877049	1	1	aggrecan
Acap1	0	0.01725	#DIV/0!	0.971253	1	ArfGAP with coiled-coil, ankyrin repeat and PH domains 1
Acap2	4.0525	3.3725	0.832202	0.240837	1	ArfGAP with coiled-coil, ankyrin repeat and PH domains 2
Acap3	24.4895	22.5448	0.920588	0.403238	1	ArfGAP with coiled-coil, ankyrin repeat and PH domains 3
Acat1	54.2535	59.4042	1.09494	0.595608	1	acetyl-Coenzyme A acetyltransferase 1
Acat2	115.001	107.368	0.933627	0.482017	1	acetyl-Coenzyme A acetyltransferase 2
Acat3	20.19	21.2218	1.0511	0.831983	1	acetyl-Coenzyme A acetyltransferase 3
Acbd3	5.86425	4.947	0.843586	0.213617	1	acyl-Coenzyme A binding domain containing 3
Acbd4	49.602	50.3537	1.01516	0.955406	1	acyl-Coenzyme A binding domain containing 4
Acbd5	24.7235	19.6797	0.795994	0.246798	1	acyl-Coenzyme A binding domain containing 5
Acbd6	21.1668	22.18	1.04787	0.871883	1	acyl-Coenzyme A binding domain containing 6
Acbd7	3.1945	3.84025	1.20214	0.706235	1	acyl-Coenzyme A binding domain containing 7
Accn1	631.455	632.33	1.00139	0.910431	1	NA
Accn2	428.894	486.732	1.13485	0.688305	1	NA
Accn3	1646.55	2169.95	1.31788	0.137417	1	NA
Accn4	1.10925	1.6295	1.46901	0.926884	1	NA
Accn5	0	0	#DIV/0!	NA	NA	NA
Accs	2.4405	2.79825	1.14659	0.659864	1	1-aminocyclopropane-1-carboxylate synthase (non-functional)
Accsl	1.36325	0.26325	0.193105	1.25291e-05	0.0127163	1-aminocyclopropane-1-carboxylate synthase (non-functional)-like
Acd	18.8012	20.3837	1.08417	0.741994	1	adrenocortical dysplasia
Ace	0.12825	0.1445	1.12671	0.924557	1	angiotensin I converting enzyme (peptidyl-dipeptidase A) 1
Ace2	0	0	#DIV/0!	NA	NA	angiotensin I converting enzyme (peptidyl-dipeptidase A) 2
Acer1	0.01525	0	0	1	1	alkaline ceramidase 1
Acer2	0.20725	0.1855	0.895054	1	1	alkaline ceramidase 2
Acer3	14.3163	10.0482	0.701877	0.0216946	1	alkaline ceramidase 3
Ache	82.0982	90.742	1.10529	0.532838	1	acetylcholinesterase
Acin1	4.03375	5.5175	1.36783	0.0546005	1	apoptotic chromatin condensation inducer 1
Acly	341.522	276.369	0.809227	0.10098	1	ATP citrate lyase
Acmsd	0.17775	0.23625	1.32911	0.764977	1	amino carboxymuconate semialdehyde decarboxylase
Acn9	22.7945	27.4163	1.20276	0.264578	1	NA
Acnat1	0	0	#DIV/0!	NA	NA	acyl-coenzyme A amino acid N-acyltransferase 1
Acnat2	0	0	#DIV/0!	NA	NA	acyl-coenzyme A amino acid N-acyltransferase 2
Aco1	10.0802	8.7955	0.872548	0.289555	1	aconitase 1
Aco2	96.2463	111.134	1.15468	0.351733	1	aconitase 2, mitochondrial
Acot1	3.54975	4.014	1.13078	0.600899	1	acyl-CoA thioesterase 1
Acot10	20.8987	19.1597	0.916789	0.470897	1	acyl-CoA thioesterase 10
Acot11	4.4025	3.75425	0.852754	0.423384	1	acyl-CoA thioesterase 11
Acot12	0.215	0.10975	0.510465	0.326914	1	acyl-CoA thioesterase 12
Acot13	109.137	121.659	1.11474	0.43642	1	acyl-CoA thioesterase 13
Acot2	5.47575	6.47375	1.18226	0.316685	1	acyl-CoA thioesterase 2
Acot3	0.05725	0.11475	2.00437	0.614377	1	acyl-CoA thioesterase 3
Acot4	0.31875	0.34625	1.08627	0.90976	1	acyl-CoA thioesterase 4
Acot5	0.02725	0	0	1	1	acyl-CoA thioesterase 5
Acot6	2.27575	3.2175	1.41382	0.175258	1	acyl-CoA thioesterase 6
Acot7	758.302	749.631	0.988566	0.786032	1	acyl-CoA thioesterase 7
Acot8	33.908	34.5307	1.01837	0.919957	1	acyl-CoA thioesterase 8
Acot9	29.5873	27.9455	0.944512	0.546683	1	acyl-CoA thioesterase 9
Acox1	46.9038	42.9072	0.914794	0.492226	1	acyl-Coenzyme A oxidase 1, palmitoyl
Acox2	0.014	0.06425	4.58929	0.517756	1	acyl-Coenzyme A oxidase 2, branched chain
Acox3	14.6485	14.7272	1.00538	0.936213	1	acyl-Coenzyme A oxidase 3, pristanoyl
Acoxl	0.04825	0.015	0.310881	0.634855	1	acyl-Coenzyme A oxidase-like
Acp1	16.8633	12.2595	0.726995	0.0124613	0.892144	acid phosphatase 1, soluble
Acp2	21.7138	20.455	0.94203	0.539912	1	acid phosphatase 2, lysosomal
Acp5	0.14225	0.16175	1.13708	1	1	acid phosphatase 5, tartrate resistant
Acp6	4.113	3.329	0.809385	0.287909	1	acid phosphatase 6, lysophosphatidic
Acpl2	1.02125	1.248	1.22203	0.423056	1	NA
Acpp	104.215	84.301	0.808916	0.234425	1	acid phosphatase, prostate
Acpt	0	0	#DIV/0!	NA	NA	NA
Acr	0.123	0.07525	0.611789	0.900156	1	acrosin prepropeptide
Acrbp	0.54	0.658	1.21852	0.670733	1	proacrosin binding protein
Acrv1	0	0	#DIV/0!	NA	NA	acrosomal vesicle protein 1
Acsbg1	53.7702	88.3852	1.64376	0.00178018	0.3888	acyl-CoA synthetase bubblegum family member 1
Acsbg2	0	0	#DIV/0!	NA	NA	acyl-CoA synthetase bubblegum family member 2
Acsf2	0.276	0.56825	2.05888	0.0842062	1	acyl-CoA synthetase family member 2
Acsf3	13.6575	14.7755	1.08186	0.711143	1	acyl-CoA synthetase family member 3
Acsl1	11.4708	10.3245	0.900072	0.385147	1	acyl-CoA synthetase long-chain family member 1
Acsl3	18.9898	14.9995	0.789873	0.0594811	1	acyl-CoA synthetase long-chain family member 3
Acsl4	26.5335	16.608	0.625926	0.0037084	0.563278	acyl-CoA synthetase long-chain family member 4
Acsl5	37.1765	32.4858	0.873825	0.219347	1	acyl-CoA synthetase long-chain family member 5
Acsl6	35.419	39.2728	1.1088	0.574951	1	acyl-CoA synthetase long-chain family member 6
Acsm1	0	0	#DIV/0!	NA	NA	acyl-CoA synthetase medium-chain family member 1
Acsm2	0	0	#DIV/0!	NA	NA	acyl-CoA synthetase medium-chain family member 2
Acsm3	0.44925	0.36075	0.803005	0.632769	1	acyl-CoA synthetase medium-chain family member 3
Acsm4	0	0	#DIV/0!	NA	NA	acyl-CoA synthetase medium-chain family member 4
Acsm5	0	0	#DIV/0!	NA	NA	acyl-CoA synthetase medium-chain family member 5
Acss1	2.1425	3.376	1.57573	0.0777101	1	acyl-CoA synthetase short-chain family member 1
Acss2	60.356	64.0102	1.06054	0.738792	1	acyl-CoA synthetase short-chain family member 2
Acss3	0.31925	0.48025	1.50431	0.298272	1	acyl-CoA synthetase short-chain family member 3
Acta1	0.7675	1.37575	1.79251	0.126942	1	actin, alpha 1, skeletal muscle
Acta2	0.18425	0.18725	1.01628	1	1	actin, alpha 2, smooth muscle, aorta
Actb	2134.52	2169.45	1.01637	0.971077	1	actin, beta
Actbl2	0	0.063	#DIV/0!	0.278374	1	actin, beta-like 2
Actc1	0	0	#DIV/0!	NA	NA	actin, alpha, cardiac muscle 1
Actg1	14.2815	16.5847	1.16128	0.396889	1	actin, gamma, cytoplasmic 1
Actg2	0.057	0.0895	1.57018	0.937967	1	actin, gamma 2, smooth muscle, enteric
Actl6a	14.5312	14.3525	0.987699	0.844759	1	actin-like 6A
Actl6b	38.0595	40.8925	1.07444	0.667657	1	actin-like 6B
Actl7a	0	0	#DIV/0!	NA	NA	actin-like 7a
Actl7b	0	0.0295	#DIV/0!	0.971252	1	actin-like 7b
Actl9	0.08225	0.378	4.59574	0.122168	1	actin-like 9
Actn1	2.51875	2.944	1.16883	0.489587	1	actinin, alpha 1
Actn2	0.0495	0.2145	4.33333	0.0860986	1	actinin alpha 2
Actn3	0.456	0.41275	0.905154	0.908338	1	actinin alpha 3
Actn4	64.228	61.5598	0.958457	0.682019	1	actinin alpha 4
Actr10	43.066	43.0977	1.00074	0.903149	1	ARP10 actin-related protein 10
Actr1a	232.137	234.866	1.01176	0.931713	1	ARP1 actin-related protein 1A, centractin alpha
Actr1b	227.338	241.242	1.06116	0.743173	1	ARP1 actin-related protein 1B, centractin beta
Actr2	85.0752	67.8752	0.797826	0.0608046	1	ARP2 actin-related protein 2
Actr3	54.1168	45.7978	0.846277	0.149398	1	ARP3 actin-related protein 3
Actr3b	68.0265	64.553	0.948939	0.56625	1	ARP3 actin-related protein 3B
Actr5	0.38225	0.42625	1.11511	0.889466	1	ARP5 actin-related protein 5
Actr6	11.2797	11.1133	0.985239	0.896054	1	ARP6 actin-related protein 6
Actr8	30.7862	34.4057	1.11757	0.497064	1	ARP8 actin-related protein 8
Actrt1	0	0	#DIV/0!	NA	NA	actin-related protein T1
Actrt2	0	0	#DIV/0!	NA	NA	actin-related protein T2
Acvr1	2.6215	2.134	0.814038	0.268063	1	activin A receptor, type 1
Acvr1b	3.35375	3.56125	1.06187	0.857185	1	activin A receptor, type 1B
Acvr1c	0.02525	0.02575	1.0198	1	1	activin A receptor, type IC
Acvr2a	8.03625	6.44	0.801369	0.402129	1	activin receptor IIA
Acvr2b	0.6135	0.6995	1.14018	0.735761	1	activin receptor IIB
Acvrl1	0.1785	0.259	1.45098	0.421005	1	activin A receptor, type II-like 1
Acy1	5.31775	5.2885	0.9945	1	1	aminoacylase 1
Acy3	1.6275	2.29225	1.40845	0.344921	1	aspartoacylase (aminoacylase) 3
Acyp1	32.445	30.743	0.947542	0.639493	1	acylphosphatase 1, erythrocyte (common) type
Acyp2	86.318	75.9317	0.879675	0.293656	1	acylphosphatase 2, muscle type
Ada	3.529	4.375	1.23973	0.305674	1	adenosine deaminase
Adad1	0	0	#DIV/0!	NA	NA	adenosine deaminase domain containing 1 (testis specific)
Adad2	0	0	#DIV/0!	NA	NA	adenosine deaminase domain containing 2
Adal	9.45875	8.32825	0.880481	0.328472	1	adenosine deaminase-like
Adam10	13.4452	10.7577	0.800115	0.0791865	1	a disintegrin and metallopeptidase domain 10
Adam11	28.4698	35.2028	1.2365	0.199465	1	a disintegrin and metallopeptidase domain 11
Adam12	0.0095	0.067	7.05263	0.0548214	1	a disintegrin and metallopeptidase domain 12 (meltrin alpha)
Adam15	55.2623	56.219	1.01731	0.955855	1	a disintegrin and metallopeptidase domain 15 (metargidin)
Adam17	3.76075	3.6565	0.972279	0.901137	1	a disintegrin and metallopeptidase domain 17
Adam18	0	0.02875	#DIV/0!	0.67463	1	a disintegrin and metallopeptidase domain 18
Adam19	13.5135	11.0593	0.818385	0.394818	1	a disintegrin and metallopeptidase domain 19 (meltrin beta)
Adam1a	0.3645	0.41425	1.13649	0.81067	1	a disintegrin and metallopeptidase domain 1a
Adam1b	0.01275	0	0	1	1	a disintegrin and metallopeptidase domain 1b
Adam2	0.016	0	0	1	1	a disintegrin and metallopeptidase domain 2
Adam21	0.18625	0.1305	0.700671	0.623139	1	a disintegrin and metallopeptidase domain 21
Adam22	37.991	27.5727	0.725771	0.100858	1	a disintegrin and metallopeptidase domain 22
Adam23	14.5195	15.1783	1.04537	0.836007	1	a disintegrin and metallopeptidase domain 23
Adam24	0	0	#DIV/0!	NA	NA	a disintegrin and metallopeptidase domain 24 (testase 1)
Adam25	0	0	#DIV/0!	NA	NA	a disintegrin and metallopeptidase domain 25 (testase 2)
Adam26a	0	0	#DIV/0!	NA	NA	a disintegrin and metallopeptidase domain 26A (testase 3)
Adam26b	0	0	#DIV/0!	NA	NA	a disintegrin and metallopeptidase domain 26B
Adam28	0	0	#DIV/0!	NA	NA	a disintegrin and metallopeptidase domain 28
Adam29	0	0	#DIV/0!	NA	NA	a disintegrin and metallopeptidase domain 29
Adam3	0	0.016	#DIV/0!	0.971253	1	a disintegrin and metallopeptidase domain 3 (cyritestin)
Adam30	0	0	#DIV/0!	NA	NA	a disintegrin and metallopeptidase domain 30
Adam32	0.2715	0.222	0.81768	0.884553	1	a disintegrin and metallopeptidase domain 32
Adam33	0.32125	0.54425	1.69416	0.223017	1	a disintegrin and metallopeptidase domain 33
Adam34	0	0	#DIV/0!	NA	NA	a disintegrin and metallopeptidase domain 34
Adam39	0	0	#DIV/0!	NA	NA	a disintegrin and metallopeptidase domain 39
Adam4	0.06525	0.14	2.14559	0.496571	1	a disintegrin and metallopeptidase domain 4
Adam5	0.2665	0.40725	1.52814	0.441784	1	a disintegrin and metallopeptidase domain 5
Adam6a	0	0	#DIV/0!	NA	NA	a disintegrin and metallopeptidase domain 6A
Adam6b	0	0	#DIV/0!	NA	NA	a disintegrin and metallopeptidase domain 6B
Adam7	0.04525	0.0445	0.983425	1	1	a disintegrin and metallopeptidase domain 7
Adam8	5.4435	3.3515	0.615688	0.00395616	0.582046	a disintegrin and metallopeptidase domain 8
Adam9	34.5037	24.2995	0.704257	0.0349383	1	a disintegrin and metallopeptidase domain 9 (meltrin gamma)
Adamdec1	0	0	#DIV/0!	NA	NA	ADAM-like, decysin 1
Adamts1	2.988	2.418	0.809237	0.441723	1	a disintegrin-like and metallopeptidase (reprolysin type) with thrombospondin type 1 motif, 1
Adamts10	0.55275	0.56325	1.019	1	1	a disintegrin-like and metallopeptidase (reprolysin type) with thrombospondin type 1 motif, 10
Adamts12	0.006	0.0055	0.916667	1	1	a disintegrin-like and metallopeptidase (reprolysin type) with thrombospondin type 1 motif, 12
Adamts13	0.09475	0.075	0.791557	0.778914	1	a disintegrin-like and metallopeptidase (reprolysin type) with thrombospondin type 1 motif, 13
Adamts14	0.1445	0.13	0.899654	0.904992	1	a disintegrin-like and metallopeptidase (reprolysin type) with thrombospondin type 1 motif, 14
Adamts15	6.12675	5.16625	0.843228	0.365994	1	a disintegrin-like and metallopeptidase (reprolysin type) with thrombospondin type 1 motif, 15
Adamts16	0.0585	0.07575	1.29487	0.887345	1	a disintegrin-like and metallopeptidase (reprolysin type) with thrombospondin type 1 motif, 16
Adamts17	0.8105	0.779	0.961135	1	1	a disintegrin-like and metallopeptidase (reprolysin type) with thrombospondin type 1 motif, 17
Adamts18	0.064	0.0495	0.773438	0.965225	1	a disintegrin-like and metallopeptidase (reprolysin type) with thrombospondin type 1 motif, 18
Adamts19	0.087	0.121	1.3908	0.668636	1	a disintegrin-like and metallopeptidase (reprolysin type) with thrombospondin type 1 motif, 19
Adamts2	0.52425	0.41325	0.788269	0.295097	1	a disintegrin-like and metallopeptidase (reprolysin type) with thrombospondin type 1 motif, 2
Adamts20	0.12225	0.142	1.16155	0.802853	1	a disintegrin-like and metallopeptidase (reprolysin type) with thrombospondin type 1 motif, 20
Adamts3	1.133	1.32725	1.17145	0.436288	1	a disintegrin-like and metallopeptidase (reprolysin type) with thrombospondin type 1 motif, 3
Adamts4	0.385	0.273	0.709091	0.68884	1	a disintegrin-like and metallopeptidase (reprolysin type) with thrombospondin type 1 motif, 4
Adamts5	3.636	5.066	1.39329	0.0314321	1	a disintegrin-like and metallopeptidase (reprolysin type) with thrombospondin type 1 motif, 5 (aggrecanase-2)
Adamts6	0.0315	0	0	0.356767	1	a disintegrin-like and metallopeptidase (reprolysin type) with thrombospondin type 1 motif, 6
Adamts7	0.84475	1.31775	1.55993	0.0368469	1	a disintegrin-like and metallopeptidase (reprolysin type) with thrombospondin type 1 motif, 7
Adamts8	13.3836	6.0444	0.451627	7.57469e-07	0.00120474	a disintegrin-like and metallopeptidase (reprolysin type) with thrombospondin type 1 motif, 8
Adamts9	0.194	0.22725	1.17139	0.789358	1	a disintegrin-like and metallopeptidase (reprolysin type) with thrombospondin type 1 motif, 9
Adamtsl1	0.062	0.0325	0.524194	0.450906	1	ADAMTS-like 1
Adamtsl2	1.122	1.11825	0.996658	0.956664	1	ADAMTS-like 2
Adamtsl3	0.62725	0.6785	1.08171	0.810796	1	ADAMTS-like 3
Adamtsl4	1.96725	2.328	1.18338	0.423409	1	ADAMTS-like 4
Adamtsl5	1.10725	1.4435	1.30368	0.458593	1	ADAMTS-like 5
Adap1	28.4572	30.6995	1.07879	0.633626	1	ArfGAP with dual PH domains 1
Adap2	0.11525	0.138	1.1974	1	1	ArfGAP with dual PH domains 2
Adar	10.8968	9.9785	0.915732	0.539396	1	adenosine deaminase, RNA-specific
Adarb1	3.85525	3.81625	0.989884	0.866476	1	adenosine deaminase, RNA-specific, B1
Adarb2	0.15875	0.0915	0.576378	0.317567	1	adenosine deaminase, RNA-specific, B2
Adat1	2.2555	2.072	0.918643	0.633868	1	adenosine deaminase, tRNA-specific 1
Adat2	4.3845	4.475	1.02064	1	1	adenosine deaminase, tRNA-specific 2
Adat3	2.691	3.58175	1.33101	0.288252	1	adenosine deaminase, tRNA-specific 3
Adc	30.6562	38.3858	1.25213	0.156953	1	NA
Adck1	12.8163	15.5838	1.21594	0.227776	1	aarF domain containing kinase 1
Adck2	10.649	9.81475	0.921659	0.502318	1	aarF domain containing kinase 2
Adck3	10.526	14.5855	1.38566	0.0232787	1	NA
Adck4	11.6207	12.5725	1.0819	0.77559	1	NA
Adck5	5.20975	5.7305	1.09996	0.827927	1	aarF domain containing kinase 5
Adcy1	1.133	1.18625	1.047	0.906307	1	adenylate cyclase 1
Adcy10	0.0135	0	0	0.740043	1	adenylate cyclase 10
Adcy2	2.7165	2.61	0.960795	0.762981	1	adenylate cyclase 2
Adcy3	6.6515	6.825	1.02608	0.994416	1	adenylate cyclase 3
Adcy4	0.0435	0.03975	0.913793	1	1	adenylate cyclase 4
Adcy5	3.90125	3.50575	0.898622	0.564616	1	adenylate cyclase 5
Adcy6	0.785	0.769	0.979618	0.968562	1	adenylate cyclase 6
Adcy7	1.0575	1.1145	1.0539	0.930213	1	adenylate cyclase 7
Adcy8	1.204	1.11025	0.922135	0.820326	1	adenylate cyclase 8
Adcy9	2.75525	3.23225	1.17312	0.445138	1	adenylate cyclase 9
Adcyap1	128.351	73.8962	0.575737	0.000964206	0.272728	adenylate cyclase activating polypeptide 1
Adcyap1r1	0.28775	0.50125	1.74196	0.0660833	1	adenylate cyclase activating polypeptide 1 receptor 1
Add1	97.4265	101.17	1.03843	0.87221	1	adducin 1 (alpha)
[truncated: 20,610 more rows]
